# Supplementary material for: Diagnostic and Prognostic Markers for Pancreatitis and Pancreatic Ductal Adenocarcinoma
Source: Int J Mol Sci. 2024 Jun 16;25(12):6619. doi: 10.3390/ijms25126619 (PMC11204091; doi:10.3390/ijms25126619)
Supplement: Supplementary file 1 [file ijms-25-06619-s001.zip]

Archive with 31 entries (30 files):
- Figrue S1B_scRNA_control2_PancMark2DP_x4B.pdf.zip
- Figure S10_Cytoscape.pdf.zip
- Figure S1A_scRNAseq_HHcontrols_x4.pdf.zip
- Figure S2AB_violinQDPv2_x6AB.pdf.zip
- Figure S3_HuPDAvennDiagram_x2.pdf.zip
- Figure S4_RNAvProtCellLines_x3.pdf.zip
- Figure S5_MSquant_KC_KIC_x1.pdf.zip
- Figure S6_TempusFM_PDA_animation.pptx
- Figure S7_eph FINAL Naviya_PORTRAIT.pdf.zip
- Figure S8_SuppFigure8_mouse IHC.pdf.zip
- Figure S9_KEGG and Wiki .pdf.zip
- Table S1.xlsx
- Table S5A_result_antibody_provider_info_20200720_part1.xlsx
- Table S5B_result_antibody_provider_info_20200720_part2.xlsx
- Tables S2-S4_4.5xMHpdaMouseSec_SuppTables234.xlsx
- __MACOSX/
- __MACOSX/._SF10_Cytoscape.pdf.zip
- __MACOSX/._SF1A_scRNAseq_HHcontrols_x4.pdf.zip
- __MACOSX/._SF1B_scRNA_control2_PancMark2DP_x4B.pdf.zip
- __MACOSX/._SF2AB_violinQDPv2_x6AB.pdf.zip
- __MACOSX/._SF3_HuPDAvennDiagram_x2.pdf.zip
- __MACOSX/._SF4_RNAvProtCellLines_x3.pdf.zip
- __MACOSX/._SF5_MSquant_KC_KIC_x1.pdf.zip
- __MACOSX/._SF6_TempusFM_PDA_animation.pptx
- __MACOSX/._SF7_eph FINAL Naviya_PORTRAIT.pdf.zip
- __MACOSX/._SF8_SuppFigure 12-Portrait_x9.pdf.zip
- __MACOSX/._SF9_KEGG and Wiki .pdf.zip
- __MACOSX/._ST1.xlsx
- __MACOSX/._ST2_3_4_4.5xMHpdaMouseSec_SuppTables234.xlsx
- __MACOSX/._ST5A_result_antibody_provider_info_20200720_part1.xlsx
- __MACOSX/._ST5B_result_antibody_provider_info_20200720_part2.xlsx
