# Supplementary material for: Diagnostic and Prognostic Markers for Pancreatitis and Pancreatic Ductal Adenocarcinoma
Source: Int J Mol Sci. 2024 Jun 16;25(12):6619. doi: 10.3390/ijms25126619 (PMC11204091; doi:10.3390/ijms25126619)
Supplement: Supplementary file 1 [file ijms-25-06619-s001.zip › Table S1.xlsx]

## Sheet: Supplementary Table 1
Query	Diff Markers	1. Unsupervised	2. Mass Spectrometry			3. Candidate Pathways														4. Cox Survival Hi Lo				Cell ID				Cell Type Expression		Cell Type Expression _Best G1,2,3,4 _alphabetic,non-redudant												Cell Type Expression			Cell Type Expression _Best G1,2,3,4 _alphabetic,non-redudant
Name	All_Unique	NvEvL unsup	hMS	mMS	msMS	Ras Path	Mutant cBP	AMP cBP	Del cBP	SB	Tempus+FM	KEGG cancer	Ca2+ Path	Caer Up	Caer Dn	ko dTF Up	ko dTF Dn	Innate Imm	ITGA3-Gpr56	Cox Hi >.250	Cox Hi_score	Cox Lo <-0..250	Cox Lo_score	Panc Markers				Best G1,2,3,4		Cell Type	E.epi	EL.epi	EL.epi+mes	L.epi	L.e+m	L.mes	EL.fib	EL.h				Best G1,2,3,4			E.epi	EL.epi	EL.epi+mes	L.epi	L.e+m
Supp. Table	Groups 1-4	ST1_1C	ST1_2D	ST1_2E	ST1_2F	ST1_3G	ST1_3H	ST1_3I	ST1_3J	ST1_3K	ST1_3L	ST1_3M	ST1_3N	ST1_30	ST1_3P	ST1_3Q	ST1_3R	ST1_3S	ST1_3T	ST1_4U		ST1_4W		ST1_Cell ID				alphabetic, non-redudant			1	1+2	1+2+3	2	2+3	3	5	6				non-redudant			1	1+2	1+2+3	2	2+3
Gene #	2165	503	187	53	209	197	16	13	17	17	191	66	138	72	4	154	88	46	128	698		372		41						Gene #	33	77	38	208	382	123	70	299
Gene Name	AMBP	AMBP	Ptgds	Apcs	Anpep	Atp1b1	Pkhd1	Nudt19	Nedd4l	Chka	FGFR4	Pdgfa	Ambp	Cldn10	Fgfr3	Rgs5	Cldn10	Nedd4l	Alb	MET	0.6644	PEX16	-0.2497	AMY1				Unsup_G1,2,3,4_503	ST1_1C		Alb	Abca3	Alcam	Abce1	Cdh17	Abcb1a	Abcc1	Abca1				NvEvL unsup	ST1_1C		Ambp1	Tstd1	Spp1	Gcnt3	Ctse
	CLDN10	CLDN10	Ambp	Alb1	Ddah2	Elf3	Zfhx3	Fxyd3	Dsg2	Ctnnd1	FGFR2	Dvl1	Dsg2	Cldn7	Anapc2	Anpep	Cbs	Foxo3	Cp	RHOF	0.6618	ZC3H7B	-0.2499	AMY2A2				mMS	ST1_2D		Alb1	Abcc3	Ctnnb1	ACVR1B	Abca5	Acan	Acsl4	Abracl							Ces1d	Cp	Tnfrs12a	Krt20	Tspn8
	DCDC2A	DCDC2A	Alb	Bche	Alb	Abcc3	Mecom	Grb7	Cxadr	Magi1	FGFR3	Lama3	Cdh1	Spint2	Alg2	Tox3	Prox1	Tspan14	Cdh1	LY6D	0.58646	SCAF1	-0.25	PYY				msMS	ST1_2E		Ambp	Abcd3	Hbegf	AGO1	Abcc5	Acsbg1	ACTA2	Actr3							Cldn10	Wfdc18	Sox9	Serpinb1a	Onecut2
	PROX1	PROX1	Krt17	Cp	Cbs	Zfhx3	Lrp5	Ppp1r1b	B4galt6	Erbb2ip	HNF1B	Lpar2	Kcne3	Cdh1	Pim3	Ces1d	Dcdc2a	Carm1	Prom1	TMOD3	0.5668	PLCB4	-0.2504	SST				hMS	ST1_2F		Ambp1	Agrn	Krt18	Agps	Abhd14b	ACVR1	Adamts1	Adam8							Dcdc2a	Lcn2	Ctnnb1	Krt7	Gsto1
	MIA	MIA	Lcn2	Lcn2	Hibadh	Enah	Herc2	Hnf1b	Dsc2	Slmap	ETV5	Msh2	Atp1b1	Lcn2		Gstm5	Grb7	Poldip2	Plxnb1	REEP3	0.5662	ZRSR2	-0.2506	SOX9				Ras Path	ST1_3G		Anpep	Arrdc1	Pdgfa	Agr2	Abhd17a	Add2	Arhgef12	Aif1							Wfdc15b	Lurap1l	Alcam	Mrps6	Cdc452ep5
	KIFC3	KIFC3	Cp	Mthfs	Lcn2	Cdh1	Pbrm1	Npc1	Rab27b	Dock1	ETV6	Wnt7a	Pamr1	Cldn6		Atp1b1	Kcne3	Arhgef18	Fgfr3	MYOF	0.5614	EHMT2	-0.2507	KRT18				Mutant cBP	ST1_3H		Apcs	Atp1a1	Sorbs2	AJUBA	Abl2	Ak1	Atl3	Ak2							Prox1	Cldn3	Krt18	Mthfsl	Lad1
	BICC1	BICC1	Epcam	Gkn2	Cat	Pld1	Fat1	Efna1	Mbp	Rabep1	KIF1B	Gsto1	Ccnd1	Plxnb1		Fxyd3	Fgfr3	Lonp2	Alcam	ACTL6A	0.5576	HOOK2	-0.2512	COL1A1				AMP cBP	ST1_3I		Cbs	Atp1b1	Sox9	Akap8	Acads	Alg2	B4galt5	Alyred							Mia	Epcam	Tob1	Upf1	Lamb3
	HHEX	HHEX	Arrdc1	Sfn	Epcam	Ccnd1	Dync1h1	Arhgef2	Smarca4	Foxp4	CTCF	Wnt7b	Kcnn4	Ehf		Cat	Wfdc2	Rhot2	Lama3	ARNTL2	0.5532	NRN1	-0.2513	COL1A2				Del cBP	ST1_3J		Ces1d	B4galt6	Spp1	Ankrd10	Aco1	Ank	BMPR1A	Anp32b							Cyr61	Cldn7	Pdgfa	Nfu1	Tmbim1
	TRA2B	TRA2B	Dsg2	Rabep1	Cdh1	Tob1	Flna	Med21	Trim35	Adam10	DDX3X	Lamb3	Ramp1	Ccnd1		Pamr1	Tmem45a	Setd1b	Itgb6	KPNA4	0.5382	UCP2	-0.2515	CD14				SB	ST1_3K		Cldn10	Bche	Stard10	Ankrd17	Acsl5	Apbb2	C4b	Ap1s2								Tmem45a	Stard10	Ankrd10	Porcn
	PDCD4	PDCD4	Cxadr	Krt7	Dsg2	Alcam	Itpr3	Kras	Tusc3	Ctbp2	SDHB	Mapk8	S100a14	Dsp		Kcnq1	Irf6	Hip1r	Rhobtb2	ARMC10	0.52581	AHSA2	-0.2519	ADGRE1				Tempus+FM	ST1_3L		CREBBP	Bptf	Tnfrs12a	Ap1m2	Actn1	Arap3	Cadm4	Apoe								Smim22	Hbegf	Cbr1	Galnt7
	GSTP1	GSTP1	B4galt6	Gkn1	Agrn	Iqgap2	Myh9	Rassf8	Cdkn2b	Ap1g1	CREBBP	Smad2	Syt8	Tnfrs12a		Ppp1r1b	Rap1gap	Cdc25a	Erbb3	EPS8	0.5225	SSR4	-0.2521	CD3D				KEGG cancer	ST1_3M		Cyr61	Cat	Tob1	Arfgef1	Actn4	BCORL1	Camk1	Arg1								Ehf	Sorbs2	Paip1	Zdhhc20
	GCLM	GCLM	St14	Rps6ka4	Ptgr1	Fbxo45	Erbb2	Gramd1a	Ss18	Sppl3	VEGFA	Smad3	Celsr1	Cnot1		Ptgr1	Pdgfa	Bcl9	Fgfr4	HMGA2	0.5203	FAM195B	-0.2522	CD3E				Ca2+ Path	ST1_3N		Dcdc2a	Cdh1	Krt8	Arhgap5	Actr1b	BCR	Ccl2	Arg2								Prr15l		Strbp	Las1l
	DBI	DBI	Cdh1	Anxa10	Hint2	Tmem131	Kras	Sprr1a	Slc14a1	Ptprk	NOTCH1	Jup	Mmp15	Krt20		Ehf	Hbegf	Csnk1g1	Mmp7	MRPS22	0.5134	UNC13B	-0.2523	CD19				Caer Up	ST1_3O		Ddah2	Chka	Rtn4	Arhgef11	Adam10	Bmp7	Ccl7	Arhgdib								Polr2i		Sdcbp2	Cldn2
	TMEM176B	TMEM176B	Clmn	Ctse	Krt8	Ermp1	Cdkn2a		Egln1	Setd5	ING1	Pdgfb	Pls1	Prkab1		Lcn2	Ramp1	Csnk1g2	Herc2	KRT7	0.51198	MAP2K6	-0.2524	CD79B				Caer Down	ST1_3P		DDX3X	Chmp4c	Clu	Arhgef18	Adam9	Bnip3	Ckap4	Arpc3								Rab25		Osbpl3	Hnf4a
	CP	CP	Muc1	Slc25a10	Rtn4	Esp8	Inhba		Stc1	Aff4	TCF7L2	Runx1	Tc2n	Exoc1		B4galt6	Sox9	Il2	Klhl20	SMC4	0.5092	AIFM3	-0.2524	INS1				ko dTF Up	ST1_3Q		ETV5	Chrnb1	Anxa4	Arhgef28	Adcy6	Camk2d	Col12a1	Arpc4								Dsg2			Plec
	LCN2	LCN2	Mal2	Pls3	Alcam	Prpf19	Mast4		Lingo2	Pum2	ARID1A	Adcy6	Vil1	Plekha7		Grb7	Etv5	Dok1	Vps25	CKAP2L	0.5074	FOXJ1	-0.2524	INS2				ko dTF Down	ST1_3R		ETV6	Cldn3	Cadm1	Armc10	Adgrg1	Casp3	Col16a1	Arrb2								Chka			Rgs17
	CAT	CAT	Irf6	Ikbkg	Clu	Arhgef28			Cdkn2a	Map3k1	SOX9	Ctnna1	Iqgap2	Tspan1		Cldn3	Arfgef1	Arhgap6	Arhgap5	PDCD10	0.506	JTB	-0.2524	CD52				Innate Imm	ST1_3S		FGFR2	Cldn6	Tnfrsf12a	ATIC	Adgrl3	CBFB	Cpne8	Asah1								Fxyd3			Sdc1
	SKP1A	SKP1A	Spint2	Hmga2	Ctnnb1	Foxq1					IDH2	Mgst2	Bspry	Dvl2		Clmn	Serpinb1a	Bmp2	Arhgef11	LDHA	0.5044	YJEFN3	-0.2525	CDH5				ITGA3-Gpr56	ST1_3T		FGFR4	Cldn7	Dsp1	ATRX	Aen	Ccbe1	Creb3l1	Ass1								Cdh1			Myof
	MPC2	MPC2	Agrn	Serpina3n	Tars	Galnt3					GSK3B	Mgst3	Trpm4	Elp3		Hpn	Krt20	Nkiras2	Erbb2ip	CDK1	0.5	UCHL1	-0.2528	PECAM1				Cox Hi_500	ST1_4U		Foxo3	Clmn	Ccnd1	Bcl11a	Aff4	Ccng2	CYP1B1	BCL2L11								Proser2			Runx1
	GABARAPL2	GABARAPL2	Krt8	Hp	Cnot	Lars					EZH2	Apaf1	Endog	Slmap		Abca3	Wars	Vcan	Sfn	NMD3	0.4985	CACFD1	-0.253	HBA-A1				Cox Lo_500	ST1_4W		Gstm5	Cp	Rab27b	BCL6	Akr1c12	Cdh6	DOT1L	Birc5								Bptf			Areg
	APLP2	APLP2	Anxa4	Lbp	Akap8	F2rl1					MAP2K2	Akt1	Sestd1	Cic		Atp1a1	Tuba4a	Ripk3	Slc9a1	CD2AP	0.493	TFEB	-0.253	HBA-A2				Panc CT_ID	ST1_Y		HNF1B	Ctnnd1	IDH2	BCL7A	Akr1c13	Cdk2na	Egfr	Blmh								Rap1gap			Slc35e4
	JUN	JUN	Cadm1	Kng2	Cbr1	Plekhg2					EWSR1	Cdk6	Galnt3	Tnfrsf21		Epcam	Celsr1	Ror1	Wwp1	TMEM41A	0.4914	PRRC2B	-0.253	CPA1							ING1	Cxadr	CHD4	BCOR	Akt1	Cdk5	Ereg	Braf								Tmem147			Anxa8
	DDX3X	DDX3X	Tnfrsf12a	Hspg2	Timm44	Rab8a					PCBP1	Ctbp2	Myo5c	Ctbp2		Cldn7	Agr2	Fzd2	Gan	ITGB6	0.4907	VPS9D1	-0.2537	CTRL							KIF1B	Dsc2	CTNNA1	Bspry	Anapc2	Cdkn2a	FAS	Brap								Cxadr			Cdh17
	LTB	LTB	Krt18	Il1rn	Lrba	Zswim8					EPCAM	Hras	Pitpnm3	Actr1b		Pkhd1	Fgfr4	Ryk	Itch	PPP2R3A	0.4889	TOX	-0.2537	LEF1							Krt17	Dsg2	CTNNB1	Cacfd1	Ank3	CKS1B	Flnc	C1qa								B4galt6			Itgb4
	HNRNPA2B1	HNRNPA2B1	Alcam	Ncf4	Dido1	Slc4a4					CDH1	Itga3	Proc	Huwe1		Tle2	Pls1	Tnfrsf11a	Chmp2b	YAP1	0.4841	ALKBH5	-0.2538	EMB							Mia	Ehf	KMT2A	Cacna1h	Ankrd16	Cmas	Galk1	Cacna1s								Cldn6			Mgst2
	TPR	TPR	Dsp1	Fxyd5	Cpne3	Slc9a1					GSTP1	Itga6	Myo5b	Cyth2		Hbegf	Abce1	Malt1	Tuba4a	GMPS	0.4819	ACAP3	-0.254	CD74							Nedd4l	Elf3	ETV4	CARM1	Ano1	Crif1	Glb1	Capza1								Ptgr1			Cdh13
	SGK1	SGK1	Ceacam1	Mpeg1	Lgals4	Arfgef1					RSF1	Itgav	Ajuba	Cd276		Sox9	Nfu1	Nfkbib	Arhgef28	MRPL3	0.47574	ARHGEF1	-0.254	CD79A							Prox1	Enah	NOTCH1	CBLC	Ano8	CUL4A	Gm26825	Cbdp2								Zbtb7a			Baiap2l1
	PEBP1	PEBP1	Mmp7	Lcp2	Sfn	Prkab1					U2AF1	Lama5	Cacfd1	Fam3c		Alcam	Tead2	Tnf	Itga3	NUSAP1	0.4756	B4GALT6	-0.254	PI16							Ptgds	Epcam	TCF7L2	Cbr1	Anxa10	Dda1	Hk2	Cbl								Hrsp12			Cttn
	RALY	RALY	Lgals4	Tgfbi	Wars	Rab35					ABCC3	Lamc2	Rmdn3	Msi2		Krt8	Kpnb1	Ly86	Bcar1	IGF2BP2	0.4749	KCTD13	-0.2545	MFAP5							Rgs5	Fbxl18	ARID1A	Ccdc68	Anxa8	Dlk1	Hp	Ccl4								Smagp			Itga3
	RBX1	RBX1	Erbb3	Arg1	Stau1	Oxsr1					PARP1	Nras	Pink1	Gipc1		Sorbs2	Hmgb3	Cyba	Itga2	FNDC3B	0.4718	FBXW5	-0.2547	CLU							SDHB	Fgfr3	EZH2	Cdc25a	Ap1g1	E2f1	Hspg2	Ccl6								Atp1b1			Slc25a24
	CYR61	CYR61	Vil1	Fes	Tuba4a	Phlda2					CBLC	Rala	Clstn1	Pls3		Tm4sf4	Akr1c12	Ncf2	Itgb4	KIF23	0.4712	CDK9	-0.2552	DMBT1							SGK1	Fxyd3	MAP2K2	Cdcp1	Apaf1	Efnb1	Igf1	Ccna2								Abcd3			Ctgf
	SON	SON	Serpinb5	S100a9	Zranb2	Rps6ka1					BCL6	Cdkn2b	F2rl1	Reps1		Inadl	Immt	Ptpn1	Lamb3	KIF20A	0.469	BRD1	-0.2552	MGP							Tox3	Grb7	EWSR1	Ceacam1	Apex1	Egln1	Itga5	Ccnb1								Abca3			Efnb2
	TNS1	TNS1	Gpa33	S100a8	Serpinb5	Rps6kb2					ELF3	Bcl2l1	Cpne3	Hnf4a		Kctd2	Nap1l4	Slc11a1	Lamc2	SP1	0.4687	USP42	-0.2555	GSN							Wfdc15b	GSTP1	PCBP1	Celsr1	Apob	EGLN1	Kank2	Ccne2								Arrdc1			Frrs1
	PLK2	PLK2	Spint1	Cybb	Pkp2	Setdb1					FOXQ1	Map2k1	Sdc1	Tmbim1		Lama3	Slc7a6	Dnmt1	Adam10	RACGAP1	0.468	ZFYVE27	-0.256	CEL								Hibadh	VEGFA	CFTR	Areg	Ehd4	Kng2	Ccr1								Wfdc2			Mcpt2
	BEX4	BEX4	Galnt4	Kctd12	Mbp	Tff1					CFTR	Plcb3	Ctgf	Apex1		Tspan1	Dusp6	Rbbp4	Ldb1	SERP1	0.4677	N4BP2L2	-0.256	LYZ2								Hint2	Kcnn4	Chmp2b	Arhgef2	ERCC1	Lbp	Cd14								Chrnb1			Slc35d1
	BEX1	BEX1	Inadl	Cyp4f16	Vil1	Dock1					SDHC	Polk	Itpr3	Actn4		Gcnt3	Bok	Ap1s2	Smad2	GJB5	0.46682	SMPD1	-0.2561	CCL4								Hpn	Ramp1	Cldn4	Arhgef40	Ero1l	Ldhb	Cd274								Trp53bp2			Gjb4
	DYNLL2	DYNLL2	Rad50	Npl	Myh14	Dusp7					BCOR	Traf4	Pacsin3	Zzef1		Muc5ac	Thop1	Cltc	Ep300	CTNND1	0.4662	HIP1R	-0.2562	S100A8								Hrsp12	Dsp	Clstn1	Arhgef5	Esyt2	Lrp6	Cd33								Tmem238			Lasp
	CLDN3	CLDN3	Myo1e	Msr1	Slc25a13	Rab22a					CARM1	Slc2a1	Sppl3	Cast		Paqr5	Ano1	Picalm	Anapc2	INSIG2	0.4653	RABAC1	-0.25674	SLPI								Irf6	Tm4sf4	Cnot	ARID2	F2r	Man2a1	Cd6								Enah			Lrrk1
	EPCAM	EPCAM	Agr2	Cd14	Rps6ka1	Epha2					DNMT3A	Erbb2	Anxa8	Lamb3		Itgb6	Slc20a1	Ccna2	Smurf	ANO1	0.4615	TBC1D10B	-0.2569	HSPG2								Kcne3		Cnot1	Asap2	Fasn	Map4k4	Cdc42se2											Paox
	CLDN7	CLDN7	Dhx16	Ctss	Mrps31	Dusp6					ERBB3	Bcr	Npnt	Efna1		Wwp1	Akt1	Ccnb1	Traf7	MMP28	0.46	CABLES2	-0.2571	CRIP1								Kcnq1		Cpne3	Asl	Fasn	Mcfd2	Cdk1											Fhl2
	SORBS2	SORBS2	Agps	Rnase1	Prcc	Ep300					GALNT12	Cdkn2a	Pcdh1	Phactr4		Lpar2	Lamb3	Ccne2	Trim41	FGD6	0.4591	FAM229B	-0.2572	GCG								Lcn2		Cpt2	Atf2	Fez2	Mras	Cdkn1a											Gss
	RAB25	RAB25	Mbp	Ctsc	Upf1	Lmbr1l					SPEN	Jag1	Tjp1	Myo1b		Slc16a11	Rnf24	Cd33	Mapk8	RAB10	0.4591	PLEKHB1	-0.2579									Lurap1l		Dhx16	Atp2c1	FLT1	Mylk	Cebpb											Smad3
	DSG2	DSG2	Prss8	Itgb2	Ide	Cyth2					AJUBA	Kras	Cbarp	Hcfc1		Ccdc68	Lmbr1l	Clec5a	Pak1	TOP2A	0.4583	ENO3	-0.258									Magi1		Dhx32	Baiap2	Fmnl2	NCOR1	Cflar											Snhg6
	CHKA	CHKA	Krt7	Arhgdib	Fbxw11	Map2k1					KDM5A	Plcg1	Pdgfb	Stam2		Proc	Myo6	Mcemp1	Actn1	KIF20B	0.4568	COL27A1	-0.2582									Mal2		Dido1	Baiap2l1	Foxg1	Ndrg1	Chd7											Inf2
	FXYD3	FXYD3	Galnt3	Hal	Stk25	Aen					MSH2	Camk2d	Abl2	Asap2		Mmp15	Anapc2	Olr1	Smad3	ARHGAP42	0.4566	SPACA6	-0.2585									Mthfs		DNM2	Bcar1	Frmd4a	Nxn	Chil3											Pls3
	BPTF	BPTF	S100a14	Hcls1	Sh3bgrl2	Arhgef40					TMPRSS2	Egln1	Trim24	Ube2d1		Osbpl3	Erbb2	Cebpb	Arhgef2	CDK6	0.4542	TSPAN33	-0.2586									Muc1		DNMT3A	Bcl2l1	Ggct	Osmr	Cisd1											Adam10
	RAP1GAP	RAP1GAP	Sfn	Pygl	Nup54	Bcar1					FBXW7	F2r	Capn5	Pmpca		Tff1	Gpc1		Myo9b	GJB3	0.4542	UBTF	-0.259									Nudt19		Dock1	Bcl9	Gm12603	PALLD	Clec5a											Ctbp2
	CXADR	CXADR	Stk25	C1qa	Rab11fip5	Gabbr1					RAD50	Ikbkg	Ano8	Esyt2		Lmo7	Col7a1		Eif4b	RALB	0.4531	SH3TC1	-0.259									Pamr1		Dvl1	Blcap	GNA11	Pcdhb7	Clta											Gprc5a
	PTPRF	PTPRF	Pkp2	Lcp1	Cpt2	Has3					SETD2	Igf1	Adgrl3	Kras		Galnt4	Tmem63b		Akt1	EIF2A	0.4531	VPS51	-0.259									Pkhd1		Dvl2	Bok	Gpr137b	Pde1c	Cltc											Smim15
	CLDN6	CLDN6	Ube2h	Ctsz	Gclc	Rasal2					KMT2B	Ptger3	Anxa10	Casp3		Epha1	Trim24		Gpc1	FLRT3	0.453	BTBD9	-0.259									Pld1		Elp3	Btc	Gramd1a	Pde4d	Coro1a											Abhd17a
	ZBTB7A	ZBTB7A	Wars	Ncf1	Ankrd17	Rgs12					TMEM127	Tgfbr1	Cant1	Rasa1		Dvl1	Kras		Sdc1	GAN	0.4527	USP11	-0.2591									Plxnb1		Eml2	Cant1	Grem1	Pdgfrb	Coro1b											Lamc2
	CBX1	CBX1	Strbp	Cotl1	Tnpo1	Smad2					TSC2	Wnt2	Cdh13	Ikbkg		Trpm4	Nes		Apob	RAB6A	0.4519	RXRB	-0.2591									Polr2i		Endog	Capn5	Hmga1	Phf10	Cotl1											Flnb
	ANXA4	ANXA4	Lama3	Apoe	Dock1	Src					AGO1	Bcl2l11	Cdh17	Tgfbr1		Sfn	Crlf1		Hyal2	ZFP91	0.4518	CISH	-0.2593									Ppp1r1b		Epha1	Caprin1	Hmga2	Pkdcc	Creld2											Arhgef5
	LMO4	LMO4	Ap1m2		Lars	Abcc5					BCL7A	Birc5	Dhh	Pkdcc		Cldn4	Ccbe1		Ctgf	LRRC8E	0.449	CCDC125	-0.2593									Prom1		Erbb2ip	Cast	Igf2bp2	PRKAR1A	Csf1r											Tpd52l1
	DSP	DSP	Eml2		Prpf19	Arhgef5					NSD1	Cdkn1a	S100b	Col1a1		Mpzl3	Bmp7		Cul3	CENPE	0.449	SRRT	-0.2594									Proser2		Erbb3	Cav2	Ikbkg	Prnp	Csf2ra											Pir
	CADM1	CADM1	Qtrt1		Pir	Insr					NT5C2	Csf1r	Myo1b	Ndrg1		Mecom	Pgk1		Dync1h1	ZDHHC5	0.4453	SPAG7	-0.25943									Prr15l		Ermp1	Cbarp	Inhba	Ptger3	Csf2rb											Mgst3
	BRD2	BRD2	Sdcbp2		Xrcc5	Rab4a					PRCC	Csf2ra	Myo6	Sparc		Reps1	Casp3		Fbxl19	PAQR5	0.4428	SFSWAP	-0.2595									Ptgr1		Esp8	Ccdc58	INPP4B	Ptx3	Csf2rb2											Srek1ip1
	SPHK1	SPHK1	Rab35		Numa1	Abl2					TAF1	Csf2rb	Ephx2	Sh3bgrl		Map3k2	Milt11		Ube2v2	GJB4	0.4413	GNAZ	-0.2596									Rab25		Esrp1	CCND2	Itpripl2	Rab34	Csrnp1											Sox11
	NDUFS8	NDUFS8	Rcor1		Myof	Akt1					ZRSR2	Csf2rb2	Crisp1	Nceh1		Nt5e	Ero1l		Chmp6	LAMA3	0.4381	SFRP1	-0.2596									Rap1gap		Exoc1	Cd276	Jag1	Ralgapa1	Ctcf											Pgap1
	LAMTOR2	LAMTOR2	Lrp5		Cttn	Arhgef2					PHLPP2	Gna13	Actn1	Ccl6		Apob	Igf2bp2		Stam2	INPP4B	0.4372	GABARAP	-0.2596									RSF1		F2rl1	Cd2ap	Jam2	Rras2	CTCF											Tubb2b
	DDT	DDT	Tspan8		Itgb4	Atf2					PRKDC	Mdm2	Smad3	Cdkn1a		Sgms2	Ptger3		Rtkn	IPO7	0.437	TMEM201	-0.26									Smagp		Fbxo45	Cda	Kctd10	Serpina3n	Ctsa											Akr1c13
	ATP1A1	ATP1A1	Mgat4b		Itga6	Cdk6					PTPRD	Ptgs2	Bok	Ctss		Golm1	Kng2		Adam9	ADGRG6	0.4369	FASN	-0.2606									Smim22		Fbxw11	Cdc34	Kif3c	Slc39a14	Ctsc											Akr1c12
	SPP1	SPP1	Capn5		Ano1	Crk					PTPRT	Rac2	Slc24a5	Tyrobp		Lamb3	Ndrg1		Vcl	AHNAK2	0.4354	KIF5C	-0.2607									Spint2		FBXW7	Cdc42ep5	Klra4	Slit3	Ctss											Asap2
	TNFRSF12A	TNFRSF12A	Fermt1		Pls3	Elk3					TRAF3	Rps6kb1	Fat1	Lyz2		Gabbr1	Nfasc		Hras	IQGAP1	0.4352	BEX4	-0.2608									St14		Foxq1	Cdc452ep5	Kras	Steap1	Ctsz											Slc7a6
	RTN4	RTN4	Lad1		Flnb	Flna					KDM5C	Smad4	Slc25a24	Trf		Ctxn1	Igf1		Cdc34	SIAH2	0.4342	ABL1	-0.2611									Syngr1		GALNT12	CDC73	Lgr6	Suclg2	Cxcl2											Zdhhc12
	SOX9	SOX9	Me1		Itpr3	Kpnb1					DNMT3A	Txnrd1	Ubr4	C1qa		Fam84a	Nfatc1		Col7a1	INCENP	0.4335	AES	-0.2613									Tle2		Galnt3	Cdh13	Lingo2	Tgfbr1	Cxcl3											Lama5
	CTNNB1	CTNNB1	Cant1		Cdk6	Naa15					DNM2		Mcu	Nmd3		Endod1	Hk2		Flna	EI24	0.4331	NXPE3	-0.2615									Tmem147		Galnt4	Cdh17	Ltbp1	TGFBR2	Cxcr4											Rala
	MYO1B	MYO1B	Golm1		Smarca4	Adgrg1					ATRX		Wfs1	Smad4		Klf5	Rras2		Lama5	KRT18	0.4327	WDR83	-0.2615									Tmem238		Gan	CDK4	Lztr1	Timp1	Cyba											Epb41l4aos
	HES1	HES1	Anxa10		Ctbp2	Cul3					ACVR1B		Plcb3	Ikbkb		Fgfrl1	Cd6		Plec	CDA	0.4298	UCK1	-0.26212									Tmem45a		Gclc	Cdk6	Mast4	Wnt2	Cybb											Fam129b
	TAGLN2	TAGLN2	Prss22		Dync1h1	Msi2					HDAC4		Nsmf	Csf1r		Akr1c13	Ifrd1		Src	YWHAZ	0.428	NPLOC4	-0.2624									Trp53bp2		Gcnt3	Cdkn2b	Mcpt8	Wnt4	Cyc1											Phc2
	ALCAM	ALCAM	Caprin1		Gss	Myh9					MST1R		Pls3	Asah1		Erbb2	Gatm		Btc	KIF11	0.4272	QTRT1	-0.2627									Tspan14		Gkn1	Cep250	Mgat5		Cyp4f16											Ctxn1
	KRT18	KRT18	Cdh17		Rae1	Bcl2l1					TMEM173		Gsto1	Dab2		Hgfac	Slc7a11		S100b	CNBP	0.4263	NAA38	-0.2628									Tstd1		Gkn2	Chmp6	Mirt1		Cyth4											Btc
	TOB1	TOB1	Fam3c		Smarce1	Pdk1					SDHD		Itgav			Slc35d1	Slc7a5		Tcf3	PAK2	0.4232	PRMT2	-0.2629									U2AF1		Gpa33	Cib1	Mllt11		Dab2											Zfpm1
	PDGFA	PDGFA	Upp1		Snx6	Ptrh2					SEC23B		Slc37a4			Lama5	Ubash3b		Cul1	PRC1	0.4225	STIM2	-0.2631									Wfdc18		HDAC4	CIC	Myo10		Dbnl											Itpr3
	MIEN1	MIEN1	Asl		Mtap	Rac3					MLLT3		Cib1			Bcar1	Arg2		Uba3	CAST	0.4207	CUTA	-0.2633									Wfdc2		Herc2	Cldn2	Ncs1		Ddx21											Tmem63b
	SPTAN1	SPTAN1	Baiap2l1		F3	Erbb2					LDLR		Myh9			Me1	Trabd		Fzr1	TTC9C	0.4199	UCN3	-0.2634									Zbtb7a		Hip1r	Coasy	Nes		Dennd5b											Cyth2
	MFGE8	MFGE8	Gpc1		Acsl5	Klf5					ATIC		Plscr1			Rcan3	Hopx		Ube2d1	YWHAG	0.4198	SHC2	-0.2635									Zfhx3		Ide	Col18a1	NHP2		DIS3											Tead2
	PCBP2	PCBP2	Galc		Acads	Lad1					PTCH1		Spg7			Fat2	Uba5		Hgs	DSG2	0.4197	CHMP6	-0.2635											Inadl	Col7a1	Nptx1		DIS3L2											Mcpt1
	ADAMTS1	ADAMTS1	Ccdc58		Myo18a	Prss22					CASP8		Immt			Cldn2	Lcp1		Net1	LMO7	0.4194	PEPD	-0.264											Iqgap2	Commd2	Nrn1		Dnmt1											Pfkl
	TOP1	TOP1	Lxn		Pacsin3	Ralgapa2					MRE11A		Cast			Ctse	Tcirg1		Itga6	NT5E	0.4189	GCDH	-0.264											Itch	Crisp1	Parvb		Dock2											Ctla2b
	APP	APP	Wfs1		Apob	Ralgapb					IGF1R		Nfat5			Tnfrsf23	Tspan13		Erbb2	UBE2H	0.4186	IP6K2	-0.2641											Itgb6	Crk	Pcdh7		Dok3											En1
	KMT2A	KMT2A	F3		Abhd14b	Sos1					CHD4		Stim2			Sdc1	Shmt2		Kras	LAMC2	0.4155	MRPL38	-0.2643											Kctd2	Csnk1g1	Peak1		Dusp4											Slc24a5
	PFDN5	PFDN5	Coasy		Actr1b	Sos2					CTNNA1		Reps1			Cav2	Grk6		Rasa1	RALA	0.4151	TRIM46	-0.26441											KDM5A	Csnk1g2	Pgam5		Efhd2											Dusp6
	DDX5	DDX5	Myof		Cdh13	Srgap1					CTNNB1		Map3k7			Slc35e4	Rps6kb1		Ltbp1	SOWAHC	0.4151	KATNB1	-0.2655											KDM5C	Ctbp2	Pgk1		Ehd1											Tnfrsf23
	CAMK2N1	CAMK2N1	Ank3		Ephx2	Tspan8					KMT2A		Rcan3			Arhgef40	Skil		Tgfa	PTGES	0.4148	GGA2	-0.2656											Klhl20	Ctgf	PHGDH		Emg1											Cdkn2b
	ATP1B1	ATP1B1	Src		Hmgb3	Vangl2					FDPS		Actn4			Stard3	Got1		Casp3	CDCP1	0.4146	TMEM129	-0.2656											KMT2B	Ctla2b	Piezo2		Erp44											Npnt
	KRT20	KRT20	Hgfac		Tpd52l1	Pak4					CIC		Ezr			Pir	Erp44		Selp	FLNB	0.4128	PRADC1	-0.2656											Krt20	Ctnna1	Plcg1		Ets1											Fam84a
	SERPINB1A	SERPINB1A	Erbb2		Rps6ka4	Pcdh1					PAK1		Myo10			Rtkn	Sec11c		Nes	ASAP2	0.4124	SNRNP70	-0.2657											Krt7	Ctse	Pmpca		Ets2											Tmod3
	KRT7	KRT7	Itgb4		Pak1	Gprc5a					EP300		Tnnt2			Net1			Plcg1	ADAM9	0.4122	TSPYL1	-0.2658											Lama3	Cttn	Prep		F10											Gm12606
	KRT19	KRT19	Fgfrl1		Apex1	Itpr3					ERBB2		Jag1			Fat1			Wnt5a	CTTNBP2NL	0.4119	MYO15B	-0.2661											Lars	Cttnbp2nl	Prkg2		F7											Nradd
	UPF1	UPF1	Lamc2		Nae1	Pak1					SMAD2		Add2			Hspa4l			Acan	MARCH5	0.4118	RNPC3	-0.2662											LDLR	Ctxn1	Prl2c3		Faf1											Blcap
	NFU1	NFU1	Ephx2		Thop1	Hras					TRAF7		Plcg1			Btc			Mmp10	BUB1	0.4101	GAK	-0.2663											Lgals4	CUL1	Prrx2		FAM46C											Mtap
	ANKRD10	ANKRD10	Ctgf		Aco1	Pik3r2					ARID2		Camk2d			Mgat4b			Vegfc	CHMP2B	0.41	PFKL	-0.2663											Lmo7	Cul3	Prss12		Fermt3											Epha2
	PAIP1	PAIP1	Immt		Hk1	Zdhhc20					MAD2L2		Pmpca			Capn5			Uba6	ERGIC2	0.409	ARGLU1	-0.2664											Lonp2	CUL3	Psmd5		Fes											Rab22a
	STRBP	STRBP	Pak4		Flna	Cdc42ep5					EP300		Cdk5			Frrs1			Pkn3	CENPA	0.4089	DDHD1	-0.2664											Lpar2	Cyth2	Pthlh		Fpr2											Map2k1
	ABCD3	ABCD3	Arhgef5		Myh9	Mapk8					ERBB2		F2r			Hmgb3			Bmp1	BCL2L1	0.4089	ADGRD1	-0.2667											Lrba	Dhh	Rab31		Ftl1											Plim5
	ARRDC1	ARRDC1	Nudt14		Lasp1	Ppp2cb					SMAD2		Ncs1			Kctd10			Col1a1	TES	0.4082	PRIMPOL	-0.2668											Lrp5	Dusp28	Rab38		Furin											Gemin7
	CD164	CD164	Itga2		Pdlim1	Sdc1					TANC1		Rab38			Ccng2			Itga5	EFNB2	0.4072	PPP1R16B	-0.267											Mbp	Dusp6	RARA		Fxyd5											Map3k2
	CHRNB1	CHRNB1	Faf2		Exosc4	Phactr4					FUBP1		Stc1			Casp3			Itgb8	COMMD2	0.4065	ANKRD11	-0.2671											Mcmbp	Dusp7	Rasa1		Gatm											Trappc4
	TRP53BP2	TRP53BP2	Hmgb3		Gsto1	Usp50					MAP2K4		Ccbe1			Slc39a10			Vcam1	ITGA2	0.4065	TMEM240	-0.2673											Mecom	Dync1h1	Rassf8		Gm2a											Myef2
	ENAH	ENAH	Grpc5a		Jup	F2r					STAG2		Dlk1			Nes			Adam12	TPM4	0.4057	SATB1	-0.2673											MLLT3	Echs1	Rem2		Gna13											Rai14
	CTSE	CTSE	Gipc1		Lad1	Rab31					EPHB4		Acan			E2f1			Igf1	ESRP1	0.4054	CERS4	-0.2675											Mmp15	Efna1	RICTOR		Gng2											Slco2a1
	TSPAN8	TSPAN8	Inf2		Slk	Rasa1					APOB		Scin			Fasn			Nfasc	CKS2	0.4044	AGT	-0.2675											Mmp7	Efnb2	RPL5		Gngt2											Hspa9
	GSTO1	GSTO1	Mgat3		Golm1	Spred2					FAT1		Esyt2			Kras			Ccl2	RYK	0.404	PSD	-0.2677											Mpzl3	EIF1AX	RPS15		Got1											Nmt2
	CDC42EP5	CDC42EP5	Lamb3		Uba1	Hmga1					SRC		Ltbp1			Bnip3			Tgfbr1	SPTY2D1	0.4039	ATG4B	-0.2679											Mrps31	Eif4b	Scin		Got2											Med21
	TMBIM1	TMBIM1	Pcdh1		Nap1l4	Hmga2					AKT1		Alg2			Mgat5			Mvb12a	GSK3B	0.4037	HIPK2	-0.26801											Mrps6	Elk3	Sema3a		Grb2											Baiap2
	PORCN	PORCN	Tnfrsf21		Spr	Kctd10					TUSC3		Prnp			Rem2			Vav2	ARF6	0.4031	BIN1	-0.26808											MSH2	En1	Slc14a1		Grk6											Pfdn1
	ACTN1	ACTN1	Lama5		Tjp2	Camk2d					CUL3		Acsl4			Uchl1			Timp1	PERP	0.4024	PRPF39	-0.2682											Mtg2	Endod1	Slc39a10		Grn											Prss22
	CLDN2	CLDN2	Ptrh2		Myo6	Pgk1					NCOR2		Pcdhb7			Ak1			Sdc4	NCBP2	0.4023	ENPP3	-0.2682											Mthfsl	Ep300	SLIT2		Gusb
	HNF4A	HNF4A	Plec		Fam129b	Kras					GATA4		Pde4d			Ggct			Adam8	BFAR	0.4021	OTUD5	-0.2685											Muc5ac	EP300	Spred2		H2afx				mMS	ST1_2D		Apcs	Bche		Gkn2	Rps6ka4
	CIB1	CIB1	Efnb2		Echs1	Fez2					NF2		Mylk			Dlk1			Itga4	SLC39A10	0.4021	DMWD	-0.2688											Myh14	Epb41l4aos	Sprr1a		Hal							Alb1	Cp		Sfn	Anxa10
	SDCBP2	SDCBP2	Pbrm1		Pfkl	Kif3c					TPMT		Pde1c			Serpina3n			Itgal	SFTA2	0.4004	S100A1	-0.2688											Myo1e	Epha2	Spry2		Hbp1								Lcn2		Rabep1	Ctse
	PLSCR1	PLSCR1	Efna1		Vcl	Cdkn2a					ZMYM3		Ccl2			C4b			Itgam	B3GNT5	0.4003	SMCR8	-0.2698											Myo5b	EPHA2	Ss18		Hcls1								Mthfs		Krt7	Slc25a10
	NR2F6	NR2F6	Npnt		Cast	E2f1					NRAS		Igf1			Rab34			Itgb2	IL1RAP	0.4003	DNAJC30	-0.27											Myo5c	Ephx2	Stc1		Hebp1										Gkn1	Pls3
	TCF7L2	TCF7L2	Col18a1		Usp14	Lztr1					CUL1		Chd7			Lbp			Tgm2	HJURP	0.4001	ANKRD52	-0.2702											Nat9	Erbb2	Stom		Hexa
	HNRNPA0	HNRNPA0	Fxr1		Hgs	Spry2					PPARG		Jak2			Pkdcc			Nrg1	CAV2	0.40002	HSF2	-0.2705											Ncdn	Exosc4	Suv39h1		HIF1A
	BASP1	BASP1	Tmod3		Hmga2	Rassf8					EZR		Pik3cg			Plek			Il10	PLA2G16	0.3985	PHPT1	-0.2706											Nfu1	Ezr	Synpr		Hilpda
	TPD52	TPD52	Jag1		Pgk1	Plcg1					CUL3		Cxcr4			Trf			Cd6	PCDH1	0.3973	MPC1	-0.27077											NSD1	F3	Tnfrsf22		Hist1h1b
	H2AFJ	H2AFJ	Bmp7		Cmas	Arhgef12					SMAD3		Tspan13			Furin			Lcp2	RAB11A	0.397	ACADVL	-0.2708											NT5C2	Faf2	Tnnt2		HIST1H1E
	CTNNBIP1	CTNNBIP1	Efnb1		Ehd4	Ralgapa1					DDR1		Tgm2			Fes			Uba5	TATDN1	0.395	TTC32	-0.2712											Nup54	Fam129b	Uchl1		Hmgb2
	S100A6	S100A6	Pcdh7		Stom	Mras					LATS1		Arrb2			Cxcr4			Ifitm1	EREG	0.3949	DYNLL2	-0.2715											Osbpl3	Fam3c	Unc5b		Hopx
	PLEC	PLEC	Mgat5		Psmd5	Ereg					RUNX1		Cacna1s			Gm2a			Cdk1	ITGB1	0.3947	EWSR1	-0.2717											Oxsr1	Fam84a	Vegfc		Idh3a
	SDC1	SDC1	Hmga1		Prep	Creb3l1					NOP10		Dennd5b			Mcm3			Jak2	ASPH	0.3922	MAEA	-0.2724											Paip1	Fat1	Zfp697		Ifitm1
	AREG	AREG	Esyt2		Plcg1	Rab34					MET		Rgs1			Mcm5			Hif1a	EIF4G1	0.3912	NCALD	-0.2724											Paqr5	Fat2			Ifrd1
	ANXA8	ANXA8	Slc39a10		Fasn	Hk2					MTOR		Plek			Mcm6			Plaur	KRT19	0.3911	CAMK1	-0.2726											Pcnt	Fbxl19			Ift20
	CDH17	CDH17	Fmnl2		Camk2d	Map4k4					HRAS		Ccl4			Arg2			Il1b	PTBP3	0.3904	NUDT14	-0.2734											Phlda2	FDPS			Ikbkb
	ITGB4	ITGB4	Hmga2		Camk1	Timp1					PBRM1		Ccr1			Lrg1			Ube2j1	PPP3CA	0.39	METTL16	-0.2734											PHLPP2	Fermt1			IKZF1
	MGST2	MGST2	Pgam5		Glb1	Pdgfrb					CCND1		Lcp1			Rad51			Pik3r1	ATP2C1	0.39	DIP2A	-0.2737											Pink1	Fgd6			Il10
	CDH13	CDH13	Sema3a		Suclg2	Cadm4					ETV4		Ptgs2			Mcm4				UBXN2A	0.3895	RAB11B	-0.2742											Pitpnm3	Fgfrl1			Il10rb
	BAIAP2L1	BAIAP2L1	Vegfc		Galk1	Egfr					BCL2L1		Aif1			Cdkn1a				TFG	0.3876	SKIV2L	-0.2745											Pkp2	Fhl2			Il1a
	CTTN	CTTN	Sprr1a		Abcc1	Rras2					CDKN2B		F10			Mcm7				DR1	0.3874	DOPEY1	-0.275											Plekha7	Flna			Il1b
	ITGA3	ITGA3	Cdh6		Itga5	Kank2					LMNA		S100s8			Lcp2				TNFSF10	0.3872	OGFOD2	-0.2751											Plekhg2	Flnb			Il1rn
	CTGF	CTGF	Notch1		Flnc	Ldhb					MAP2K1		Vdr			Hopx				SSR3	0.3868	PHC1	-0.2752											Pls1	Foxp4			Impdh2
	VCL	VCL	Rasa1		Col12a1	Ptx3					ABL2		Fpr2			Ets2				PLS3	0.386	GTF3C1	-0.2752											Poldip2	Frrs1			Insig1
	EFNB2	EFNB2	Cpne8		Ndrg1	Phf10					EPHA2		F7			Trp53inp1				SEMA3C	0.385	FHDC1	-0.2753											Prcc	FUBP1			IRF4
	MYH9	MYH9	Pkdcc		Mcfd2	Adam8					MTAP		Mmp12			Hebp1				RCC1	0.3844	GPX3	-0.2754											Prkab1	Fxr1			Itga4
	GJB4	GJB4	B4galt5		Anp32b	Mcm7					SMARCA4		S100a9			Efhd2				SERPINB5	0.3839	HERC2	-0.2759											PRKDC	Fxr2			Itgal
	LASP1	LASP1	Steap1		Sdhb	Ptpre					CDC73		Syk			Rfc4				ZFP36L1	0.3836	ATG4D	-0.2763											Proc	Fzr1			Itgam
	ANK3	ANK3	Atl3		Impdh2	Braf					CDK6					H2afx				RHOD	0.382	DDX5	-0.2765											Prpf19	Gabbr1			Itgb2
	LRRK1	LRRK1	Ccl2		Ruvbl1	Brap					RAD21					Arg1				CCDC68	0.3817	XIST	-0.2765											Prss8	Galc			JAK2
	FHL2	FHL2	Slit3		Mcm6	Rabgef1					PDK1					Hal				LAPTM4A	0.3815	TRIM35	-0.2766											PTCH1	Galnt10			JAK3				msMS	ST1_2E		Anpep	Hibadh	Krt8	Tars	Pir
	GSS	GSS	Nxn		Lamp1	Rap2a					WHSC1					Cd14				MTFR1	0.3797	MTERF4	-0.2769											PTPRD	Galnt7			Kctd12							Ddah2	Lcn2	Rtn4	Cnot	Xrcc5
	SMAD3	SMAD3	Ckap4		Cotl1	Stard7					CDK4					Abca1				CTNNA1	0.378	LRRC75A	-0.2769											PTPRT	GATA4			Klhdc4							Alb	Cat	Alcam	Akap8	Numa1
	INF2	INF2	Itga5		Ctss	Tyms					GNA11					Bcl2l11				TM4SF1	0.3779	REXO1	-0.2776											Qtrt1	Gemin7			Lamp1							Cbs	Epcam	Clu	Cbr1	Myof
	PLS3	PLS3	C4b		Ctsz	Capza1					EIF1AX					Lgmn				CASK	0.3778	RECQL5	-0.2777											Rab11fip5	Gigyf1			Lbr								Cdh1	Ctnnb1	Timm44	Cttn
	ADAM10	ADAM10	Cadm4		Ehd1	Gusb					TCF3					Cotl1				TMEM43	0.37755	CLCN6	-0.2777											Rab35	Gipc1			Lcp1								Dsg2		Lrba	Itgb4
	CTBP2	CTBP2	Ereg		Clta	Hbp1					KRAS					Plin2				PTPN12	0.3766	LSS	-0.278											Rab8a	Gjb4			Lcp2								Agrn		Dido1	Itga6
	FLNB	FLNB	Slc39a14		Ctsc	Il10rb					RASA1					Mpeg1				RRAS2	0.3765	GARNL3	-0.2785											Rabep1	Gm12606			Lgmn								Ptgr1		Cpne3	Ano1
	ARHGEF5	ARHGEF5	Col16a1		Arpc3	Il1a					ACVR1					Aif1				DHX32	0.3762	USP19	-0.2788											Rabl6	Golm1			Lmnb1								Hint2		Lgals4	Pls3
	TPD52L1	TPD52L1	Osmr		Mcm7	Rab8b					CDKN2A					Npl				RAB27B	0.3761	BCAM	-0.279											Rad50	Gpc1			Lrg1										Sfn	Flnb
	MGST3	MGST3	Arg2		Lcp1	Abca1					BCR					Adam8				NFE2L3	0.3755	AKAP8L	-0.27938											Rcor1	Gprc5a			Ltc4s										Wars	Itpr3
	PDLIM7	PDLIM7	Smpdl3a		Sod2	Gna13					GREM1					Msr1				KLF6	0.375	CYB561D2	-0.2794											Rhobtb2	Grpc5a			Ly86										Stau1	Cdk6
	DDB1	DDB1	Ctsa		Actr3	Neu1					CBFB					Naaa				B4GALT5	0.3748	KIRREL3	-0.2794											Rhot2	Gsk3b			Lyn										Tuba4a	Smarca4
	ARL4C	ARL4C	Naaa		Snx3	Psip1					EGLN1					Csf2ra				CHMP4C	0.3742	MTSS1L	-0.2795											Rmdn3	Gss			Lyz2										Zranb2	Ctbp2
	TUBB2B	TUBB2B	Grn		Hexa	Il1b					BCORL1									ANO6	0.374	GAS8	-0.2797											Rps6ka1	Gsto1			M6pr										Serpinb5	Dync1h1
	CNIH4	CNIH4	Ctsc		Il1rn	Cxcl2					LZTR1									HAUS2	0.3733	UBXN6	-0.28											Rps6kb2	Gtpbp6			Madd										Pkp2	Gss
	ASAP2	ASAP2	Ctsz		Gm2a	Cdc42se2					RARA									TRIM59	0.3731	BANP	-0.2802											S100a14	Has3			MALT1										Mbp	Rae1
	TCF3	TCF3	Tk1		Got1	Insig1					RICTOR									B3GNT3	0.3717	CHFR	-0.2803											Sdcbp2	Hcfc1			Man2b1										Vil1	Smarce1
	LAMA5	LAMA5	Cotl1		Lmnb1	Pmaip1					BCORL1									SAV1	0.3709	LRFN3	-0.2804											SDHC	Hgfac			Map2k3										Myh14	Snx6
	RALA	RALA	Nrg1		Hmgb2	Cbl					ERCC1									MGLL	0.37	CHST8	-0.2804											SDHD	Hgs			Map3k1										Slc25a13	Mtap
	PHC2	PHC2	Slc25a5		Cbdp2	Dbnl					CUL4A									PGM1	0.37	LSM14B	-0.2806											SEC23B	Hk1			Mapkapk2										Rps6ka1	F3
	BTC	BTC	Creld2		Erp44	Ikbkb					NHP2									MRPS10	0.3697	PICK1	-0.28066											Serpinb1a	Hmgb3			Mcemp1										Mrps31	Acsl5
	ZFPM1	ZFPM1	Slc7a5		Txnrd1	Rasgrp3					PHGDH									FXR1	0.3697	HNRNPA0	-0.2822											Serpinb5	Hnf4a			Mcl1										Prcc	Acads
	ITPR3	ITPR3	Sowahc		Ppp1cc	Dusp4					CKS1B									CCDC58	0.3695	MAPK8IP3	-0.2823											Sestd1	Hras			Mcm3										Upf1	Myo18a
	CYTH2	CYTH2	Efhd2		Gna13	Grb2					INPP4B									GBP2	0.3693	PRMT7	-0.2825											Setd1b	Hspa4l			Mcm4										Ide	Pacsin3
	TEAD2	TEAD2	Rrm2		Man2b1	Map2k3					FLT1									SLC38A2	0.3693	HMGN5	-0.2826											SETD2	Hspa9			Mcm5										Fbxw11	Apob
	PFKL	PFKL	Cd274		Dab2	Mapkapk2					ACTA2									NIP7	0.369	WDR73	-0.2834											Setdb1	Huwe1			Mcm6										Stk25	Abhd14b
	FLNA	FLNA	Neu1		Tgfbi	Rps6kb1					TGFBR2									KNSTRN	0.3687	CCDC71	-0.2836											Sfn	Hyal2			Mcm7										Sh3bgrl2	Actr1b
	CTLA2B	CTLA2B	Lyn		Sh3bgrl	Cflar					CYP1B1									ITCH	0.3686	ALG13	-0.2839											Sh3bgrl2	Immt			Mdm2										Nup54	Cdh13
	EN1	EN1	Cxcl3		Fermt3	Mdm2					BMPR1A									UHRF1	0.3684	ALKBH7	-0.284											Slc16a11	Inf2			Metap1										Rab11fip5	Ephx2
	DUSP6	DUSP6	Pygl		Hcls1	Mxd1					PALLD									SMNDC1	0.3682	COG8	-0.284											Slc25a13	Insr			Mki67										Cpt2	Hmgb3
	RAB27B	RAB27B	Mki67		S100a8	Ets1					SLIT2									RNF7	0.3679	EPB41L5	-0.2843											Slc4a4	Irf2bpl			Mmp12										Gclc	Tpd52l1
	TPM4	TPM4	Mcm3		Coro1b	Cyth4					DOT1L									NCAPG	0.3678	LUC7L	-0.2844											Slc9a1	Itga2			Mpeg1										Ankrd17	Rps6ka4
	ITGB1	ITGB1	Ddx21		Snrpa1	Stat1					PRKAR1A									ADAM10	0.3668	ATP13A1	-0.285											Slmap	Itga3			Mrps9										Tnpo1	Pak1
	PTPRS	PTPRS	Ehd1		Smc4	Cd274					MCL1									UCHL5	0.3662	BCAT2	-0.2857											SPEN	Itga6			Msr1										Dock1	Apex1
	USP50	USP50	Lcp1		Capza1	Dock2					NPM1									ITGA3	0.3661	CHST12	-0.2859											Spint1	Itgav			Mxd1										Lars	Nae1
	YBX1	YBX1	Coro1a		Ddx21	Dok3					BCL2L11									PPFIBP1	0.3659	LENG8	-0.2861											Stau1	Itgb4			Naaa										Prpf19	Thop1
	ID1	ID1	Fermt3		Nampt	Gng2					YEATS4									ABCE1	0.3658	STX16	-0.2865											Stk25	Itpr3			Nampt											Aco1
	ITGA6	ITGA6	Ctss		S100a9	Rasgrp2					CTCF									GPRC5A	0.3653	KCTD18	-0.2867											Strbp	Jup			Nasp											Hk1
	TINAGL1	TINAGL1	Il1rn		Pygl	Rassf4					GNA13									MYO1E	0.3647	CHGA	-0.2892											Sugp2	Kdm5b			Nceh1											Flna
	TNFRSF23	TNFRSF23	Ass1		Prdx3	Scamp1					MALT1									FERMT1	0.3645	CLPTM1	-0.2892											SUZ12	Klf5			Ncf1											Myh9
	CDKN2B	CDKN2B	Gatm		Cyc1	Sp110					MDM2									SMAD3	0.364	TUSC1	-0.2903											Syt8	Kpnb1			Ncf2											Lasp1
	NPNT	NPNT	Stt3a		Pdia4	Syk					MERTK									DIAPH3	0.3639	TSC2	-0.2905											TAF1	Lad1			Ncf4											Pdlim1
	TMOD3	TMOD3	Psap		Tcof1	Top2a					TNFRSF17									CDC20	0.3633	PRPF6	-0.2906											Tars	Lama5			Neu1											Exosc4
	PPP1R18	PPP1R18	Cxcl2		Gusb	Ubash3b					TNFRSF9									PLEK2	0.3623	USP22	-0.2908											Tc2n	Lamb3			Nfkbia											Gsto1
	ADD2	ADD2	Lbr		Got2	H2afx					IKZF1									CAPRIN1	0.3618	MAP6	-0.2909											Tff1	Lamc2			Nfkbib											Jup
	TNFRSF22	TNFRSF22	Sh3bgrl		Rfc4	Rel					DIS3									CAB39	0.3613	CLUH	-0.2912											Timm44	Las1l			Nmd3											Lad1
	MAP1B	MAP1B			H2afx	Riok3					DIS3L2									MSH2	0.3611	PLA2G6	-0.2913											TMEM127	Lasp			Npl											Slk
	ALDOA	ALDOA			Mcm3	Zeb1					HIST1H1E									METAP1	0.3608	MYBBP1A	-0.2915											Tmem131	Lasp1			NPM1											Golm1
	UNC5B	UNC5B			Nasp	Csf1r					MKI67									DSC2	0.3606	PPOX	-0.2921											TMEM173	LATS1			Npm3											Uba1
	NRADD	NRADD			Rrm1	Gngt2					PRDM1									SERTAD3	0.36	PTPRT	-0.2923											TMPRSS2	Ldb1			Nrg1											Nap1l4
	LMNA	LMNA			Idh3a	P2ry10					PHF6									PLEKHA7	0.36	MSS51	-0.2923											Tnpo1	Lmbr1l			Nsmce2											Spr
	YWHAG	YWHAG			Faf1	Prcp					JAK2									SRGAP1	0.35917	POLI	-0.2926											Tnrc6c	LMNA			Nudt5											Tjp2
	ACOT7	ACOT7			Osbpl9	Rab32					BRAF									KRT8	0.3586	FAAP100	-0.2932											TRAF3	Lrrk1			Olr1											Myo6
	EPHA2	EPHA2			Mrps9	Rad51					IRF4									JAG1	0.3576	LZTR1	-0.2934											Trpm4	Lxn			Osbpl9											Fam129b
	GM9844	GM9844			Nudt5	Rangrf					PDCD1LG2									AHNAK	0.357	PRKRIP1	-0.2936											TSC2	MAD2L2			Ostf1											Echs1
	RAB22A	RAB22A			Mcm5	Rapgef2					RAD51									MUC16	0.3563	FAM104A	-0.2938											Tspan1	Map2k1			P2ry10											Pfkl
	MAP2K1	MAP2K1			Ak2						TFE3									ABLIM3	0.3562	PALM	-0.294											Tuba4a	MAP2K4			PDCD1LG2											Vcl
	PDLIM5	PDLIM5			Hist1h1b						TFEC									SLC44A1	0.3562	IKBKG	-0.29421											Ube2h	Map3k2			Pdia4											Cast
	GEMIN7	GEMIN7			Rhog						JAK3									CBX3	0.3557	RASL10A	-0.2946											Upf1	Map3k7			PHF6											Usp14
	HSD17B12	HSD17B12			Shmt2						SUZ12									TJP1	0.3551	PIGT	-0.2947											Vil1	Mapk8			Picalm											Hgs
	MAP3K2	MAP3K2			Pno1						RPL5									WNT7A	0.3549	NDUFS7	-0.295											Vps25	March5			Pik3cg
	HBEGF	HBEGF			Pik3r1						RPS15									SGMS2	0.3542	TFPT	-0.295											Wars	Mcpt1			Pik3r1
	TRAPPC4	TRAPPC4			Blmh						HIF1A									NRAS	0.3536	CAPN10	-0.2956											Wnt7a	Mcpt2			Pim3
	GARS	GARS			Metap1						RRM1									EIF1AX	0.3536	NCAM1	-0.296											Wwp1	Mcu			Pitpna
	RAI14	RAI14			Trabd						FAM46C									EFNB1	0.3531	NXF1	-0.296											Zranb2	Me1			Pla2g7
	SLCO2A1	SLCO2A1			Ass1						KDR									GALNT10	0.3526	TMEM116	-0.2964											ZRSR2	Med21			Plaur
	HSPA9	HSPA9			Rnpep						ENG									RAN	0.3524	KANSL3	-0.2965											Zswim8	Med22			Plek
	MED21	MED21			Lbr						ITPKB									IRF6	0.3517	TMEM121	-0.2974												MET			Plin2
	BAIAP2	BAIAP2									PREX2									MPZL3	0.351	SLC25A4	-0.2978												Mgat3			Pmaip1
	VDAC1	VDAC1									TEK									HIST1H2BK	0.351	CENPT	-0.2985												Mgat4b			Pno1
	PFDN1	PFDN1									APLNR									TMEM123	0.3509	ENPP2	-0.298795												Mgst2			Ppp1cc
	PRDX2	PRDX2									SMARCA1									FAM210A	0.3504	TMOD2	-0.298986												Mgst3			Prcp
	NPY	NPY									SGK1									RNF169	0.3503	SUOX	-0.2995												Mink1			PRDM1
	RASGRF1	RASGRF1									FAS									S100A16	0.3501	CTBP1	-0.2996												Mrps10			Prdx3				hMS	ST1_2F		Ptgds	Lcn2	Krt8	Ceacam1	Tspan8
	ERCC1	ERCC1									NCOR1									UACA	0.3485	SGF29	-0.301												Msi2			Psap							Ambp	Cp	Anxa4	Mmp7	Mgat4b
	EIF4EBP1	EIF4EBP1									ID3									PYGL	0.3476	DGKD	-0.301												Mtap			Psip1							Alb	Epcam	Cadm1	Lgals4	Capn5
	SLC2A1	SLC2A1									CREBBP									PPP1CB	0.3475	UCKL1	-0.3011												Mtfr1			Psme1							Krt17	Arrdc1	Tnfrsf12a	Erbb3	Fermt1
	CAP1	CAP1									GNAS									GLRX3	0.3472	RTN1	-0.3019												MTOR			Ptgs2								Dsg2	Krt18	Vil1	Lad1
	H13	H13									SCG5									SLK	0.3466	FOXP4	-0.303												Myef2			Ptpn1								Cxadr	Alcam	Serpinb5	Me1
	MTPN	MTPN									BTG2									MED21	0.3463	KMT2B	-0.3031												Myh9			Ptpre								B4galt6	Dsp1	Gpa33	Cant1
	MIF	MIF									RHEB									LAMB3	0.3463	FIZ1	-0.3032												Myo18a			Pycard								St14		Spint1	Golm1
	MSN	MSN									RUNX1T1									RNF24	0.3461	SCN8A	-0.3032												Myo1b			Pygl								Cdh1		Galnt4	Anxa10
	CPE	CPE									IRS2									RAB5A	0.346	SLC9A8	-0.3044												Myo6			Rab32								Clmn		Inadl	Prss22
	ZWINT	ZWINT									ARAF									RBM7	0.3459	SPG7	-0.3046												Myo9b			Rab8b								Muc1		Rad50	Caprin1
	MAST4	MAST4									CCND2									MYO5B	0.3455	TBCC	-0.3047												Myof			Rabgef1								Mal2		Myo1e	Cdh17
	HMGA2	HMGA2									DOT1L									CALU	0.3448	RAB24	-0.3049												Naa15			Rac2								Irf6		Agr2	Fam3c
	F2R	F2R																		HNRNPK	0.3447	OAZ1	-0.3053												Nae1			Rad51								Spint2		Dhx16	Upp1
	PRKG2	PRKG2																		EIF3E	0.3435	TCHP	-0.3055												Nap1l4			Rangrf								Agrn		Agps	Asl
	HMGA1	HMGA1																		SKIL	0.3434	TMEM151B	-0.3061												NCOR2			Rap2a										Mbp	Baiap2l1
	PGK1	PGK1																		BIRC5	0.3431	GALT	-0.3064												Net1			Rapgef2										Prss8	Gpc1
	NRN1	NRN1																		EMP1	0.3417	THAP8	-0.3071												NF2			Rasgrp2										Krt7	Galc
	TNNT2	TNNT2																		AREG	0.3408	WDR24	-0.3072												Nfat5			Rasgrp3										Galnt3	Ccdc58
	CRLF1	CRLF1																		BZW1	0.3407	PI4KA	-0.3072												Nmt2			Rassf4										S100a14	Lxn
	NES	NES																		ARL6IP1	0.3399	GTF2IRD2	-0.3076												NOP10			Rbbp4										Sfn	Wfs1
	KLRA4	KLRA4																		GNG12	0.3393	IPPK	-0.3076												Npc1			Rel										Stk25	F3
	INHBA	INHBA																		KLF3	0.339	PIN1	-0.3077												Npnt			Rfc4										Pkp2	Coasy
	KRAS	KRAS																		MCMBP	0.3386	IKZF4	-0.3079												Nradd			Rgs1										Ube2h	Myof
	KCTD10	KCTD10																		BCAR3	0.3386	DMTF1	-0.3082												NRAS			Rhog										Wars	Ank3
	ESYT2	ESYT2																		FAM3C	0.3383	BAHD1	-0.3084												Nsmf			Riok3										Strbp	Src
	PARVB	PARVB																		POLQ	0.3381	NPDC1	-0.3103												Nt5e			Rnase1										Lama3	Hgfac
	PIEZO2	PIEZO2																		TMBIM6	0.338	RNASEH2C	-0.3107												Nudt14			Rnpep										Ap1m2	Erbb2
	CDKN2A	CDKN2A																		MAL2	0.3379	TRA2A	-0.3114												Numa1			Rps6kb1										Eml2	Itgb4
	BMP7	BMP7																		FZD6	0.3377	TTC13	-0.3117												Onecut2			Rrm1										Qtrt1	Fgfrl1
	SYNPR	SYNPR																		NSMCE2	0.3372	LMBR1L	-0.3131												Pacsin3			Rrm2										Sdcbp2	Lamc2
	BNIP3	BNIP3																		MBOAT2	0.337	CEP164	-0.31535												Pak1			Ruvbl1										Rab35	Ephx2
	JAM2	JAM2																		P2RY2	0.337	NKAIN2	-0.3161												Pak4			S100a8										Rcor1	Ctgf
	PCDH7	PCDH7																		INADL	0.3369	SSTR3	-0.3172												Paox			S100a9										Lrp5	Immt
	UCHL1	UCHL1																		YY1	0.3364	HMGN3	-0.3174												Pbrm1			S100s8											Pak4
	GGCT	GGCT																		DDX10	0.3364	PCYOX1L	-0.3175												Pcdh1			Scamp1											Arhgef5
	ABCB1A	ABCB1A																		FUBP1	0.3364	GSE1	-0.3176												Pdgfb			Sdhb											Nudt14
	LGR6	LGR6																		NCKAP1	0.3363	HERC1	-0.3185												Pdk1			Sec11c											Itga2
	PEAK1	PEAK1																		TUBA1C	0.3362	PHKA2	-0.3189												Pdlim1			Sept1											Faf2
	FEZ2	FEZ2																		LSM12	0.336	GRAMD4	-0.3197												Perp			Sh3bgrl											Hmgb3
	FOXG1	FOXG1																		TGFBI	0.3358	FLYWCH2	-0.3199												Pfdn1			Shmt2											Grpc5a
	APBB2	APBB2																		TMEM258	0.33575	SMPD2	-0.3207												Pfkl			Skil											Gipc1
	PRL2C3	PRL2C3																		ENDOD1	0.3355	ZER1	-0.3209												Pgap1			Slc11a1											Inf2
	ARAP3	ARAP3																		KDM5B	0.3341	GPS2	-0.3212												Pgm1			Slc25a5											Mgat3
	JAG1	JAG1																		OCIAD2	0.334	SPHK2	-0.3218												Phactr4			Slc7a11											Lamb3
	SUV39H1	SUV39H1																		ASCC1	0.3333	ABR	-0.3222												Phc2			Slc7a5											Pcdh1
	PTHLH	PTHLH																		DDX21	0.3333	MRPL34	-0.3229												Pik3r2			Smad4											Tnfrsf21
	GREM1	GREM1																		OSBP	0.3331	CUL7	-0.323												Pir			Smc4											Lama5
	STC1	STC1																		KRAS	0.3326	SLC1A4	-0.323												Plcb3			Smpdl3a											Ptrh2
	FSCN1	FSCN1																		ESYT2	0.3323	KLHL26	-0.3236												Plec			Snrpa1											Plec
	ANGPTL4	ANGPTL4																		PPP1R14B	0.3323	DXO	-0.324												Plek2			Snx3											Efnb2
	CDH2	CDH2																		TMEM87A	0.3322	CNNM3	-0.324												Plim5			Sod2											Pbrm1
	NCAM1	NCAM1																		MCM4	0.332	TIMM44	-0.324												Pls3			Sowahc											Efna1
	LGALS3	LGALS3																		GSPT1	0.3317	TENM1	-0.3245												Plscr1			Sp110											Npnt
	SH3GLB1	SH3GLB1																		MAGT1	0.3311	GABBR1	-0.3248												Pnpla6			Stard7											Col18a1
	S100A4	S100A4																		PIK3CA	0.331	SREBF1	-0.3249												Polk			Stat1											Fxr1
	CCT4	CCT4																		RNF149	0.3295	SLC24A5	-0.3253												Porcn			Stt3a											Tmod3
	PKM	PKM																		DERA	0.3291	DHX30	-0.326												PPARG			Syk
	LDHA	LDHA																		UBE2C	0.32907	BEND5	-0.3261												Ppp2cb			Tcirg1				Ras Path	ST1_3G			Atp1b1	Ccnd1	Iqgap2	Dusp7
	IGFBP3	IGFBP3																		ITGAV	0.3287	AP5S1	-0.3262												Prss22			Tcof1								Elf3	Tob1	Fbxo45	Rab22a
	FLT1	FLT1																		CCT2	0.3286	SPPL2B	-0.3269												Ptprk			TFE3								Abcc3	Alcam	Tmem131	Epha2
	SLC9A3R2	SLC9A3R2																		EPHA2	0.3283	PACS2	-0.3279												Ptrh2			TFEC								Zfhx3		Ermp1	Dusp6
	CRIM1	CRIM1																		RSRC1	0.3277	FAM193B	-0.3279												Pum2			Tgfbi								Enah		Esp8	Ep300
	PTPRN	PTPRN																		PCTP	0.3273	CPNE9	-0.3279												Qser1			Tgm2								Cdh1		Prpf19	Lmbr1l
	ITGA5	ITGA5																		PADI1	0.3271	HSD17B14	-0.328												Rab22a			Tk1								Pld1		Arhgef28	Cyth2
	LRP6	LRP6																		LMNB1	0.327	MLLT1	-0.3291												Rab4a			Tmpo										Foxq1	Map2k1
	CCL2	CCL2																		ERBB2IP	0.3263	GGA1	-0.32921												Rac3			Tnf										Galnt3	Aen
	CCL7	CCL7																		SUDS3	0.3257	SIN3B	-0.3299												RAD21			Tnfrsf11a										Lars	Arhgef40
	MAN2A1	MAN2A1																		SLC16A1	0.3257	TRIM41	-0.3308												Rae1			TNFRSF17										F2rl1	Bcar1
	WNT4	WNT4																		TRIM5	0.3249	MNT	-0.331												Rai14			TNFRSF9										Plekhg2	Gabbr1
	TIMP1	TIMP1																		WASL	0.3248	NIPSNAP3B	-0.33228												Rala			Top2a										Rab8a	Has3
	CAMK1	CAMK1																		EIF4EBP1	0.3248	CCND2	-0.3331												Ralgapa2			Trabd										Zswim8	Rasal2
	EGR1	EGR1																		AURKA	0.3245	DGCR8	-0.3335												Ralgapb			Trf										Slc4a4	Rgs12
	APOE	APOE																		STK38L	0.3244	INTS1	-0.3339												Ranbp3			Trp53inp1										Slc9a1	Smad2
	PLAUR	PLAUR																		KLK8	0.3241	SSBP4	-0.3345												Rasal2			Tspan13										Arfgef1	Src
	FXYD5	FXYD5																		ATAD1	0.3236	MBD3	-0.335												Rcan3			Txnrd1										Prkab1	Abcc5
	S100A8	S100A8																		FAM64A	0.3232	HNRNPH1	-0.3356												Reps1			Tyms										Rab35	Arhgef5
	CTSC	CTSC																		SMS	0.3231	HIGD2A	-0.336												Rfx1			Tyrobp										Oxsr1	Insr
	IL1B	IL1B																		KIF2C	0.323	PCSK1N	-0.3361												Rgs12			Uba5										Phlda2	Rab4a
	COTL1	COTL1																		NAALADL2	0.323	GPR173	-0.3374												Rgs17			Ubash3b										Rps6ka1	Abl2
	OSTF1	OSTF1																		P4HA1	0.3229	PCGF3	-0.3402												Rnf24			Ube2j1										Rps6kb2	Akt1
	ARPC4	ARPC4																		CKS1B	0.3229	GCH1	-0.3404												Rps6ka4			Vdr										Setdb1	Arhgef2
	ACTR3	ACTR3																		BICC1	0.3228	PHF12	-0.3434												Rtkn			Wfdc17										Tff1	Atf2
	HILPDA	HILPDA																		PABPC1	0.3225	CACNB2	-0.3463												Runx1			YEATS4										Dock1	Cdk6
	ARPC3	ARPC3																		SLMAP	0.3225	FBRSL1	-0.3464												S100b			Zeb1											Crk
	NFKBIA	NFKBIA																		TNFRSF21	0.3224	PLCG1	-0.3502												Sdc1														Elk3
	CCL6	CCL6																		TWF1	0.32203	EGFL7	-0.3503												Setd5														Flna
	EMG1	EMG1																		TSPAN6	0.322	DVL2	-0.3518												Sgms2														Kpnb1
	CTCF	CTCF																		SRI	0.3217	ANKRD16	-0.3526												Slc20a1														Naa15
	M6PR	M6PR																		WWTR1	0.3215	CIC	-0.3559												Slc24a5														Adgrg1
	NPM3	NPM3																		CALM2	0.32148	IRF2BPL	-0.356												Slc25a10														Cul3
	TMPO	TMPO																		ACTN4	0.321	PIP5K1C	-0.357												Slc25a24														Msi2
	CCL4	CCL4																		WDR43	0.3208	MEGF8	-0.3577												Slc2a1														Myh9
	GRN	GRN																		OSMR	0.3208	MED22	-0.3578												Slc35d1														Bcl2l1
	NASP	NASP																		PRPF40A	0.3207	RABL6	-0.3581												Slc35e4														Pdk1
	TYROBP	TYROBP																		MRPL15	0.3206	VPS16	-0.359												Slc37a4														Ptrh2
	MCL1	MCL1																		GRHL2	0.3204	NT5M	-0.3594												Slc44a2														Rac3
	HMGB2	HMGB2																		COPS5	0.3203	ABHD17A	-0.3597												Slc5a3														Erbb2
	IFT20	IFT20																		EIF2S1	0.3202	SYNGR1	-0.36												Slc7a6														Klf5
	PSAP	PSAP																		COPB2	0.32	ATP6V0D1	-0.3603												Slco2a1														Lad1
	ETS2	ETS2																		ZC3H15	0.3199	WDR5	-0.3604												Slk														Prss22
	LYZ2	LYZ2																		AGPS	0.3197	ZSWIM8	-0.3633												Smad2														Ralgapa2
	CISD1	CISD1																		ANXA3	0.3197	NAT9	-0.3649												Smad3														Ralgapb
	PYCARD	PYCARD																		FAM83D	0.3186	SDR39U1	-0.365												Smarca4														Sos1
	TCIRG1	TCIRG1																		COPS2	0.3185	NCDN	-0.3663												Smarce1														Sos2
	PSME1	PSME1																		OLA1	0.3183	RFX1	-0.3702												Smim15														Srgap1
	CD14	CD14																		EIF3M	0.3175	SNHG20	-0.3708												Smurf														Tspan8
	IFRD1	IFRD1																		MYL12B	0.3175	SUGP1	-0.3717												Snhg20														Vangl2
	TRF	TRF																		CD109	0.3169	MYEF2	-0.37176												Snhg6														Pak4
	FURIN	FURIN																		PLCD3	0.3165	CEP250	-0.3729												Snx6														Pcdh1
	CTSD	CTSD																		SNRPG	0.3164	ARHGEF11	-0.3732												Sos1														Gprc5a
	PLIN2	PLIN2																		ANXA1	0.3163	ZFP2	-0.3737												Sos2														Itpr3
	GPI1	GPI1																		MPZL2	0.3163	CXXC1	-0.3742												Sox11														Pak1
	SIN3B	SIN3B																		PFDN4	0.3161	DGKZ	-0.3763												Spg7														Hras
	CXCL1	CXCL1																		ANXA2	0.316	DUSP28	-0.3764												Sppl3														Pik3r2
	SCARB2	SCARB2																		UCK2	0.316	KCTD2	-0.3764												Spr														Zdhhc20
	TXN1	TXN1																		TNS4	0.3156	SUGP2	-0.377												Src														Cdc42ep5
	RPS3	RPS3																		VEZT	0.3155	FOXI2	-0.3771												Srek1ip1														Mapk8
	NAP1L1	NAP1L1																		SLFN5	0.315	PCNT	-0.3779												Srgap1														Ppp2cb
	NME1	NME1																		DCUN1D1	0.315	SRSF6	-0.3787												STAG2														Sdc1
	PIM3	PIM3																		CSNK1A1	0.3148	LDB1	-0.38												Stam2														Phactr4
	SH3BGRL	SH3BGRL																		PBK	0.3145	TNRC6C	-0.381												Stard3														Usp50
	CDKN1A	CDKN1A																		PLPP2	0.3144	GIGYF1	-0.382												Stim2
	DUSP5	DUSP5																		PSMA6	0.3144	BORCS6	-0.3831												TANC1							Mutant cBP	ST1_3H			Pkhd1		Mecom	Pbrm1
	TOMM20	TOMM20																		LLPH	0.3141	BORCS8	-0.3836												TCF3											Zfhx3		Lrp5	Fat1
	PFN1	PFN1																		ERBB3	0.3139	FAM193A	-0.3865												Tead2													Herc2	Dync1h1
	TMEM176A	TMEM176A																		DRG1	0.3138	PISD	-0.3966												Thop1														Flna
	TSC22D1	TSC22D1																		NDUFB4	0.3135	PGPEP1	-0.398												Tjp1														Itpr3
	FERMT2	FERMT2																		ZDHHC20	0.3135	ATP6V0A1	-0.4014												Tjp2														Myh9
	MXD4	MXD4																		NEK7	0.3134	SLC43A2	-0.4015												Tmbim1														Erbb2
	CRIP2	CRIP2																		ITGA6	0.3134	SMDT1	-0.4032												Tmem63b
	KLF2	KLF2																		DNAJB11	0.3131	GOLGA1	-0.4039												Tmod3							AMP cBP	ST1_3I			Nudt19	Hnf1b		Npc1
	IGFBP7	IGFBP7																		ANXA8	0.3129	TAF6L	-0.4121												Tnfrsf21											Fxyd3			Efna1
	DUSP3	DUSP3																		OBFC1	0.312	DNAJC5	-0.4135												Tnfrsf23											Grb7			Arhgef2
	CALM1	CALM1																		FBXO32	0.312	TSPAN7	-0.4152												Tpd52l1											Ppp1r1b			Med21
	TTR	TTR																		CTDSPL2	0.3119	LTC4S	-0.4158												TPMT
	GCG	GCG																		ARHGAP29	0.3112	HCFC1	-0.4173												Traf4							Del cBP	ST1_3J		Nedd4l	Dsg2	Rab27b	Mbp	Smarca4
	DNAJB9	DNAJB9																		MTMR2	0.311	REM2	-0.4178												TRAF7											Cxadr			Trim35
	RBP4	RBP4																		FOSL1	0.3109	PPP1R10	-0.4182												Trappc4											B4galt6			Tusc3
	DST	DST																		SERBP1	0.3107	GTPBP6	-0.419												Trim24											Dsc2			Cdkn2b
	RPS21	RPS21																		PTPN2	0.3107	RANBP3	-0.4193												Trim35
	INS2	INS2																		YES1	0.3104	ABCA5	-0.4222												Trim41
	INS1	INS1																		SERTAD2	0.3104	NISCH	-0.4232												Tsc1
	IAPP	IAPP																		PKN2	0.3103	ZNF404	-0.4235												Tspan8							SB	ST1_3K		Chka	Ctnnd1		Erbb2ip	Foxp4
	REG3B	REG3B																		OTUD4	0.3098	ZZEF1	-0.4242												Tspn8											Magi1		Slmap	Adam10
	LAMB3	LAMB3																		PPP3R1	0.3095	FBXL18	-0.4248												Tubb2b													Dock1	Ctbp2
	SNRPE	SNRPE																		PTMA	0.3094	MINK1	-0.4311												Tusc3													Rabep1	Ap1g1
	FMO2	FMO2																		SHCBP1	0.3093	BRF1	-0.4314												Uba1														Sppl3
	ETFB	ETFB																		FAM60A	0.3091	SLC16A11	-0.4355												Uba3														Ptprk
	ATP5G1	ATP5G1																		KIFC1	0.3087	IRF2BP1	-0.4359												Ube2d1														Setd5
	EHF	EHF																		PRELID2	0.3087	PITPNA	-0.438												Ube2v2														Aff4
	POLR2I	POLR2I																		PPP4R1	0.3086	FBXO31	-0.44911												Ubr4														Pum2
	CDH1	CDH1																		MIER1	0.3086	PNPLA6	-0.4542												Upp1
	B4GALT6	B4GALT6																		WDFY1	0.3084	SLC25A11	-0.4606												Usp14							Tempus+FM	ST1_3L		FGFR4	EPCAM	SOX9	CBLC	APOB
	GLO1	GLO1																		MXD1	0.308	PMPCA	-0.462												Usp20										FGFR2	CDH1	IDH2	BCL6	FAT1
	IRF2BP2	IRF2BP2																		FAM83B	0.3079	ANAPC2	-0.4893												Usp50										FGFR3	GSTP1	CHD4	ELF3	SRC
	CHURC1	CHURC1																		SLAIN2	0.3079	TLE2	-0.5001												Vangl2										HNF1B	RSF1	CTNNA1	FOXQ1	AKT1
	ATP5G2	ATP5G2																		SH3GLB1	0.3073	MUM1	-0.5897												Vcl										ETV5	U2AF1	CTNNB1	CFTR	TUSC3
	NFIB	NFIB																		GNPNAT1	0.307														Wfs1										ETV6	ABCC3	KMT2A	SDHC	CUL3
	MRPS6	MRPS6																		PDGFC	0.307														Wnt7b										KIF1B		CCND1	BCOR	NCOR2
	MTHFSL	MTHFSL																		INHBA	0.307														Xrcc5										DDX3X		ETV4	CARM1	GATA4
	ABCA3	ABCA3																		UBE2E3	0.3069														Ywhag										SDHB		NOTCH1	DNMT3A	NF2
	ONECUT2	ONECUT2																		RAD21	0.3067														Zdhhc12										CREBBP		TCF7L2	ERBB3	TPMT
	LSM8	LSM8																		LOX	0.3066														Zdhhc20										ING1		ARID1A	GALNT12	ZMYM3
	GALNT7	GALNT7																		SNX7	0.3063														Zfpm1										SGK1		EZH2	SPEN	NRAS
	ZDHHC20	ZDHHC20																		ARPC3	0.3061														ZMYM3												MAP2K2	AJUBA	CUL1
	STARD10	STARD10																		GART	0.306														Zpr1												EWSR1	KDM5A	PPARG
	RBP1	RBP1																		VAPA	0.3059														Zzef1												PCBP1	MSH2	SMAD3
	MYOF	MYOF																		TRIM16	0.3053																										VEGFA	TMPRSS2	LATS1
	RUNX1	RUNX1																		PLSCR1	0.3052																											FBXW7	BCL2L1
	ELK3	ELK3																		CMTM7	0.3051																											RAD50	CDKN2B
	LXN	LXN																		ETV5	0.3048																											SETD2	LMNA
	SLC25A24	SLC25A24																		CCDC43	0.3047																											KMT2B	MAP2K1
	PIR	PIR																		PDLIM5	0.3044																											TMEM127	ABL2
	SREK1IP1	SREK1IP1																		SPICE1	0.3041																											TSC2	EPHA2
	OSBPL3	OSBPL3																		HNRNPF	0.304																											AGO1	MTAP
	PGD	PGD																		GMNN	0.304																											BCL7A	SMARCA4
	CD44	CD44																		EXOC4	0.3037																											NSD1	CDC73
	SOX11	SOX11																		MRPL13	0.3037																											NT5C2	CDK6
	NT5E	NT5E																		HNRNPC	0.303																											PRCC	RAD21
	STEAP2	STEAP2																		ELOVL1	0.3029																											TAF1	PDK1
	CREB3L2	CREB3L2																		MMADHC	0.3026																											ZRSR2	CDK4
	EIF1AX	EIF1AX																		MAP4K4	0.3025																											PHLPP2	EIF1AX
	TES	TES																		SCNN1A	0.3023																											PRKDC	TCF3
	ATP6V1B2	ATP6V1B2																		ANKRD28	0.3023																											PTPRD	FDPS
	ACSBG1	ACSBG1																		SOX4	0.30205																											PTPRT	CIC
	IGF2BP2	IGF2BP2																		PHLDA1	0.302																											TRAF3	PAK1
	MYEF2	MYEF2																		CLNS1A	0.30172																											DNM2	EP300
	UBE2M	UBE2M																		SEC11A	0.3017																											ATRX	ERBB2
	GALNT1	GALNT1																		PLS1	0.3015																											ACVR1B	SMAD2
	PRRX2	PRRX2																		RRM2	0.3009																											HDAC4	TRAF7
	AK1	AK1																		KHDRBS1	0.3008																											TMEM173	ARID2
	RAB31	RAB31																		TAX1BP1	0.3002																											SDHD	MAD2L2
	MGAT5	MGAT5																		REXO2	0.30014																											SEC23B	TANC1
	GRAMD1A	GRAMD1A																		CSE1L	0.3001																											MLLT3	FUBP1
	NPTX1	NPTX1																		TSPAN1	0.3001																											LDLR	MAP2K4
	PTGES	PTGES																		BAK1	0.3																											ATIC	STAG2
	PHGDH	PHGDH																		SHROOM3	0.3																											PTCH1	CCND2
	CPNE8	CPNE8																		TOP1	0.2998																											SUZ12	RUNX1
	PLA2G7	PLA2G7																		UBA6	0.2998																											KDM5C	NOP10
	CHIL3	CHIL3																		CHMP3	0.2994																												MET
	PITPNA	PITPNA																		DENND1B	0.2992																												MTOR
	FTL1	FTL1																		CCT5	0.2979																												HRAS
	CRELD2	CRELD2																		CAPN1	0.2979
	SDHB	SDHB																		SFXN3	0.2978																					KEGG cancer	ST1_3M				Pdgfa	Dvl1	Gsto1
	ALYREF	ALYREF																		OSGIN2	0.2975																											Lama3	Wnt7b
	EFHD2	EFHD2																		BAG4	0.2974																											Lpar2	Lamb3
	CSRNP1	CSRNP1																		S100A11	0.2972																											Msh2	Mapk8
	FTH1	FTH1																		RSL1D1	0.297																											Wnt7a	Smad2
	COX17	COX17																		BHLHE40	0.2964																												Smad3
	ITM2B	ITM2B																		TRAM1	0.2964																												Jup
	RBMS1	RBMS1																		HIST1H2BC	0.2962																												Pdgfb
	REG2	REG2																		WIPF2	0.296																												Runx1
	WFDC15B	WFDC15B																		SSRP1	0.2959																												Adcy6
	RGS5	RGS5																		PSMD2	0.2957																												Ctnna1
	WFDC18	WFDC18																		CPNE3	0.2957																												Mgst2
	PRSS22	PRSS22																		SELT	0.29536																												Mgst3
	WFDC2	WFDC2																		F3	0.2953																												Apaf1
	RGS17	RGS17																		SNRPD3	0.2948																												Akt1
	FAM129B	FAM129B																		UGP2	0.2946																												Cdk6
	CCNG2	CCNG2																		ARHGAP21	0.2945																												Ctbp2
	WFDC17	WFDC17																		LRRC59	0.2944																												Hras
	LAD1	LAD1																		STAU1	0.2944																												Itga3
	RPL38	RPL38																		ATP13A3	0.294																												Itga6
	TRP53INP1	TRP53INP1																		PAFAH1B2	0.294																												Itgav
	CES1D	CES1D																		MAFF	0.2937																												Lama5
	HPN	HPN																		PTPRK	0.2933																												Lamc2
	ECSCR	ECSCR																		HDGF	0.2933																												Nras
	DEGS1	DEGS1																		TSC22D2	0.2932																												Rala
	TM4SF4	TM4SF4																		NET1	0.2929																												Cdkn2b
	PLET1	PLET1																		EIF3H	0.292869																												Bcl2l1
	DHRS3	DHRS3																		EIF2S2	0.2927																												Map2k1
	GCNT3	GCNT3																		GPD2	0.2927																												Plcb3
	PHLDB2	PHLDB2																		PHF6	0.292																												Polk
	CTLA2A	CTLA2A																		TAF1D	0.2919																												Traf4
	VMP1	VMP1																		HILPDA	0.2917																												Slc2a1
	SLC35D1	SLC35D1																		G3BP1	0.2909																												Erbb2
	PGAP1	PGAP1																		GRB7	0.2907
	ZDHHC12	ZDHHC12																		LY6E	0.2907																					Ca2+ Path	ST1_3N		Ambp	Dsg2	Ccnd1	S100a14	Sdc1
	PODXL	PODXL																		PSMD11	0.2906																									Cdh1	Kcnn4	Syt8	Ctgf
	FAM84A	FAM84A																		NAA15	0.2905																									Kcne3	Ramp1	Celsr1	Itpr3
	SLC20A1	SLC20A1																		MECOM	0.2905																									Atp1b1		Mmp15	Pacsin3
	VAMP5	VAMP5																		MBNL2	0.2904																									Pamr1		Pls1	Sppl3
	TM4SF1	TM4SF1																		MYCBP	0.2903																											Tc2n	Anxa8
	ANK	ANK																		CD47	0.2903																											Vil1	Npnt
	ERO1L	ERO1L																		LGALS3	0.2903																											Iqgap2	Pcdh1
	MMD	MMD																		VCL	0.29																											Bspry	Tjp1
	RDH10	RDH10																		SULF2	0.2899																											Trpm4	Cbarp
	SLC24A5	SLC24A5																		ERBB2	0.28957																											Endog	Pdgfb
	NDUFB4	NDUFB4																		TRPS1	0.2895																											Sestd1	Abl2
	UQCR10	UQCR10																		GNL3	0.2894																											Galnt3	Trim24
	COX7A2	COX7A2																		ANKRD50	0.2894																											Myo5c	Capn5
	NDUFA11	NDUFA11																		TMEM50A	0.2892																											Pitpnm3	Ano8
	NDUFB7	NDUFB7																		AK4	0.2891																											Proc	Adgrl3
	SMIM22	SMIM22																		DPY30	0.289																											Myo5b	Anxa10
	HIGD2A	HIGD2A																		ARAP2	0.28869																											Ajuba	Cant1
	NDUFA6	NDUFA6																		PKP1	0.2885																											Cacfd1	Cdh13
	ABHD17A	ABHD17A																		PARD6B	0.2883																											Rmdn3	Cdh17
	BLCAP	BLCAP																		SYT12	0.288																											Pink1	Dhh
	MAP7D1	MAP7D1																		ESPN	0.288																											Clstn1	S100b
	EMP1	EMP1																		CCNG2	0.288																											F2rl1	Myo1b
	MLLT11	MLLT11																		MOSPD1	0.2879																											Cpne3	Myo6
	RASSF8	RASSF8																		ARPP19	0.2879																												Ephx2
	HIGD1A	HIGD1A																		ZW10	0.28764																												Crisp1
	FAM162A	FAM162A																		PTK6	0.2876																												Actn1
	NDUFB11	NDUFB11																		TOB1	0.2873																												Smad3
	ST3GAL4	ST3GAL4																		CHML	0.2869																												Bok
	SLC35E4	SLC35E4																		PVT1	0.2868																												Slc24a5
	LAMC2	LAMC2																		OXSR1	0.2867																												Fat1
	SLC7A6	SLC7A6																		UBE2K	0.2864																												Slc25a24
	TMEM63B	TMEM63B																		SMURF1	0.2861																												Ubr4
	COMMD3	COMMD3																		PAIP1	0.2858																												Mcu
	CNIH1	CNIH1																		CKAP5	0.2855																												Wfs1
	GPR137B	GPR137B																		EXO1	0.2855																												Plcb3
	FRMD4A	FRMD4A																		TGIF1	0.2854																												Nsmf
	PRSS12	PRSS12																		NAMPT	0.2849																												Pls3
	SLC16A3	SLC16A3																		FAM160A1	0.2849																												Gsto1
	SEC61G	SEC61G																		MTHFD1	0.2849																												Itgav
	LURAP1L	LURAP1L																		ATP11B	0.2847																												Slc37a4
	AKR1C13	AKR1C13																		U2SURP	0.2847																												Cib1
	AKR1C12	AKR1C12																		TNFRSF12A	0.2846																												Myh9
	MCPT1	MCPT1																		LPP	0.2842																												Plscr1
	OCIAD2	OCIAD2																		ARHGAP5	0.284																												Spg7
	DDA1	DDA1																		ADSS	0.2836																												Immt
	PTGR1	PTGR1																		CD44	0.2833																												Cast
	CBR1	CBR1																		KLF5	0.2832																												Nfat5
	PAOX	PAOX																		SNX6	0.2826																												Stim2
	PDIA4	PDIA4																		MYO5C	0.2824																												Reps1
	SMOX	SMOX																		DDIT4	0.282																												Map3k7
	Alb																			RALBP1	0.28189																												Rcan3
	Apcs																			FAM120A	0.2817																												Actn4
	Alb1																			SPECC1	0.2814																												Ezr
	Anpep																			EZR	0.2813
	Ddah2																			BEAN1	0.2813																					Caer Up	ST1_3O		Cldn10	Cldn7	Ccnd1	Cnot1	Cic
	Cbs																			NPM1	0.2811																									Spint2	Dsp	Krt20	Tnfrsf21
	Ptgds																			HMGA1	0.281																									Cdh1	Tnfrs12a	Prkab1	Ctbp2
	Krt17																			CDK2	0.281																									Lcn2		Exoc1	Actr1b
	Nedd4l																			NOP10	0.2809																									Cldn6		Plekha7	Huwe1
	Tox3																			GPC4	0.28077																									Plxnb1		Tspan1	Cyth2
	Gstm5																			SEPT10	0.2803																									Ehf		Dvl2	Cd276
	Foxo3																			COA7	0.28																											Elp3	Fam3c
	Fbxo9																			IFI27	0.28																											Slmap	Msi2
	Prom1																			MTDH	0.2799																												Gipc1
	Plxnb1																			ABHD17C	0.2797																												Pls3
	Fgfr3																			PSMA1	0.2795																												Reps1
	Bche																			CCDC90B	0.279																												Hnf4a
	Mthfs																			ZBTB38	0.279																												Tmbim1
	Hibadh																			S100A14	0.2789																												Apex1
	Agrn																			B4GALT1	0.2787																												Actn4
	Hint2																			PLOD2	0.2787																												Zzef1
	St14																			PDZD8	0.2785																												Cast
	Clmn																			DNAJC15	0.278																												Lamb3
	Muc1																			PGM2L1	0.278																												Efna1
	Mal2																			BCL6	0.2779																												Phactr4
	Irf6																			SDCBP2	0.2778																												Myo1b
	Spint2																			CPNE8	0.2777																												Hcfc1
	Chmp4c																			CHST11	0.2777																												Stam2
	Syngr1																			FANCI	0.2775																												Asap2
	Fbxl18																			TKT	0.2768																												Ube2d1
	Tstd1																			RANBP1	0.2767
	Tmem45a																			YIPF6	0.2766																					Caer Down	ST1_3P			Fgfr3			Anapc2
	Prr15l																			MICALCL	0.276
	Proser2																			BAG3	0.2759																					ko dTF Up	ST1_3Q		Rgs5	Atp1b1	Hbegf	Inadl	Reps1
	Tmem147																			YEATS2	0.2758																								Anpep	Fxyd3	Sox9	Kctd2	Map3k2
	Hrsp12																			UGDH	0.2757																								Tox3	Cat	Alcam	Lama3	Nt5e
	Smagp																			IL1R2	0.2756																								Ces1d	Pamr1	Krt8	Tspan1	Apob
	Tmem238																			PRR13	0.2754																								Gstm5	Kcnq1	Sorbs2	Gcnt3	Sgms2
	Elf3																			ZWINT	0.2753																									Ppp1r1b	Tm4sf4	Muc5ac	Golm1
	Abcc3																			JADE3	0.2753																									Ptgr1		Paqr5	Lamb3
	Zfhx3																			PXYLP1	0.2752																									Ehf		Itgb6	Gabbr1
	Pld1																			PSMD14	0.275																									Lcn2		Wwp1	Ctxn1
	Pkhd1																			PSMA2	0.27466																									B4galt6		Lpar2	Fam84a
	Nudt19																			RIF1	0.2746																									Grb7		Slc16a11	Endod1
	Grb7																			MYL12A	0.2743																									Cldn3		Ccdc68	Klf5
	Ppp1r1b																			BIK	0.2742																									Clmn		Proc	Fgfrl1
	Dsc2																			TMPRSS4	0.2741																									Hpn		Mmp15	Akr1c13
	Kcne3																			CDC73	0.2741																									Abca3		Osbpl3	Erbb2
	Pamr1																			SMIM14	0.274																									Atp1a1		Tff1	Hgfac
	Kcnq1																			NIPAL1	0.2739																									Epcam		Lmo7	Slc35d1
	Tle2																			ITGB4	0.2737																									Cldn7		Galnt4	Lama5
	Tspan14																			SEPT2	0.2737																									Pkhd1		Epha1	Bcar1
	EFNA4																			RAPH1	0.2732																									Tle2		Dvl1	Me1
	EPHA1																			NUDT15	0.273																											Trpm4	Rcan3
	EPHB6																			RAP1B	0.2729																											Sfn	Fat2
	Clu																			SRRD	0.2729																											Cldn4	Cldn2
	Krt8																			USP39	0.2724																											Mpzl3	Ctse
	Dsp1																			SRPK1	0.2722																											Mecom	Tnfrsf23
	Tnfrs12a																			GPR39	0.2719																												Sdc1
	Ccnd1																			SLC2A1	0.2718																												Cav2
	Hnf1b																			PSMA5	0.2716																												Slc35e4
	Ctnnd1																			S100A13	0.2714																												Arhgef40
	Magi1																			TUFT1	0.2713																												Stard3
	Kcnn4																			CYB5B	0.2713																												Pir
	Ramp1																			PKP3	0.2711																												Rtkn
	Etv5																			NOLC1	0.271																												Net1
	EFNA1																			CNNM4	0.2707																												Fat1
	EPHB4																			IGFBP3	0.2706																												Hspa4l
	EPHA7																			PPP2CA	0.2704																												Btc
	Lama3																			KLF11	0.2703																												Mgat4b
	Itgb6																			RAC1	0.2701																												Capn5
	Rhobtb2																			LSG1	0.27																												Frrs1
	Erbb3																			EIF3D	0.2692																												Hmgb3
	Fgfr4																			CXADR	0.2691
	Mmp7																			SQRDL	0.269																					ko dTF Down	ST1_3R		Cldn10	Grb7	Pdgfa	Arfgef1	Tead2
	Herc2																			ORC6	0.2687																								Cbs	Kcne3	Hbegf	Serpinb1a	Kpnb1
	Klhl20																			CD9	0.2685																								Prox1	Fgfr3	Ramp1	Krt20	Hmgb3
	Vps25																			CNIH4	0.2683																								Dcdc2a	Wfdc2	Sox9	Wars	Akr1c12
	Arhgap5																			KARS	0.2682																									Tmem45a	Etv5	Tuba4a	Immt
	Arhgef11																			PSMA4	0.26754																									Irf6		Celsr1	Nap1l4
	Erbb2ip																			ACTR2	0.2675																									Rap1gap		Agr2	Slc7a6
	Sfn																			POLD4	0.2675																											Fgfr4	Dusp6
	Slc9a1																			ADK	0.2672																											Pls1	Bok
	Wwp1																			PSMA3	0.2672																											Abce1	Thop1
	Gan																			CAPN2	0.2671																											Nfu1	Ano1
	Itch																			MAPK1	0.267																												Slc20a1
	Chmp2b																			ST3GAL1	0.267																												Akt1
	Gkn2																			FBXO22	0.2669																												Lamb3
	Rabep1																			PLIN3	0.2668																												Rnf24
	Gkn1																			NFAT5	0.2667																												Lmbr1l
	Tars																			FRRS1	0.2665																												Myo6
	Akap8																			PPP2R5E	0.2663																												Anapc2
	Timm44																			PUS7	0.2662																												Erbb2
	Lrba																			TIAM2	0.2662																												Gpc1
	Dido1																			PPCS	0.266																												Col7a1
	Cpne3																			IL11	0.266																												Tmem63b
	Lgals4																			YBX3	0.2656																												Trim24
	Wars																			IFIT3	0.2655
	Stau1																			SEMA4B	0.2655																					Innate Imm	ST1_3S		Nedd4l	Tspan14		Carm1	Bcl9
	Tuba4a																			UGCG	0.2653																								Foxo3			Poldip2	Csnk1g1
	Zranb2																			SF3B6	0.265																											Arhgef18	Csnk1g2
	Serpinb5																			SDC4	0.2649																											Lonp2
	Pkp2																			KDM1A	0.2648																											Rhot2
	Mbp																			SFN	0.2647																											Setd1b
	Vil1																			UBE2L3	0.2643																											Hip1r
	Myh14																			AVL9	0.2642																											Cdc25a
	Slc25a13																			BNIP2	0.2641
	Rps6ka1																			MSN	0.264
	Mrps31																			ATL2	0.2637
	Prcc																			NCL	0.2637
	Ide																			HTATIP2	0.2633
	Fbxw11																			SUMO1	0.2632
	Stk25																			KDSR	0.2628
	Sh3bgrl2																			NUTF2	0.262775
	Nup54																			RTP4	0.2627
	Rab11fip5																			FAM83H	0.2624
	Cpt2																			GTF2IRD1	0.26236
	Gclc																			KCNN4	0.2623
	Ankrd17																			CLDN4	0.2623
	Tnpo1																			B3GLCT	0.2623
	Ceacam1																			PDCD6IP	0.2617
	Gpa33																			MEMO1	0.2617																					ITGA3-Gpr56	ST1_3T		Alb	Cp	Alcam	Lama3	Itga3
	Spint1																			ENO1	0.2617																									Cdh1		Itgb6	Bcar1
	Galnt4																			LTBP1	0.2615																									Prom1		Rhobtb2	Itga2
	Inadl																			ACOT9	0.2614																									Plxnb1		Erbb3	Itgb4
	Rad50																			RPS15A	0.2612																									Fgfr3		Fgfr4	Lamb3
	Myo1e																			RAB2A	0.2611																											Mmp7	Lamc2
	Agr2																			KRT17	0.2608																											Herc2	Adam10
	Dhx16																			CDV3	0.2607																											Klhl20	Ldb1
	Agps																			UBE2D1	0.2602																											Vps25	Smad2
	Prss8																			MRPS35	0.2602																											Arhgap5	Ep300
	Galnt3																			CHIC2	0.2602																											Arhgef11	Anapc2
	S100a14																			KCNK1	0.2601																											Erbb2ip	Smurf
	Ube2h																			SFR1	0.2597																											Sfn	Traf7
	Ap1m2																			STT3B	0.2595																											Slc9a1	Trim41
	Eml2																			CLIC1	0.2589																											Wwp1	Mapk8
	Qtrt1																			SH3KBP1	0.2587																											Gan	Pak1
	Rab35																			SH3RF1	0.2587																											Itch	Actn1
	Rcor1																			ARL4C	0.25841																											Chmp2b	Smad3
	Plekha7																			S100A10	0.2577																											Tuba4a	Arhgef2
	Myo5b																			RND3	0.2577																											Arhgef28	Myo9b
	Dhx32																			ACSL5	0.2574																												Eif4b
	Mcmbp																			RDH10	0.2573																												Akt1
	Paqr5																			NDUFB5	0.257																												Gpc1
	Cdcp1																			ETV6	0.2568																												Sdc1
	Ccdc68																			ETFA	0.2568																												Apob
	Wnt7a																			RASSF9	0.2566																												Hyal2
	Mpzl3																			IDE	0.2564																												Ctgf
	Armc10																			MSLN	0.2562																												Cul3
	Esrp1																			HNRNPR	0.2562																												Dync1h1
	Dvl2																			MACC1	0.25591																												Fbxl19
	Cacna1h																			PIGX	0.2557																												Ube2v2
	Bcl11a																			TSKU	0.2557																												Chmp6
	Sugp2																			DDX52	0.2557																												Stam2
	Mtg2																			SPRR1A	0.2554																												Rtkn
	Pcnt																			VKORC1L1	0.2553																												Adam9
	Tnrc6c																			TSPAN8	0.2552																												Vcl
	Zswim8																			LIMS1	0.255																												Hras
	Rabl6																			WDR3	0.2546																												Cdc34
	Nat9																			KCMF1	0.25439																												Col7a1
	Ncdn																			CHP1	0.25432																												Flna
	Iqgap2																			RAD54L	0.2542																												Lama5
	Fbxo45																			RBMXL1	0.2542																												Plec
	Tmem131																			OSER1	0.2541																												Src
	Ermp1																			NDFIP2	0.2539																												Btc
	Esp8																			TRAF3IP1	0.2536																												S100b
	Prpf19																			PTER	0.2535																												Tcf3
	Arhgef28																			DDX47	0.2533																												Cul1
	Foxq1																			MEX3C	0.2533																												Uba3
	Lars																			UBR5	0.2533																												Fzr1
	F2rl1																			CHCHD4	0.2531																												Ube2d1
	Plekhg2																			PAICS	0.253																												Hgs
	Rab8a																			BCL2L13	0.2527																												Net1
	Slc4a4																			CAMK2N1	0.2525																												Itga6
	Arfgef1																			ZDHHC3	0.2524																												Erbb2
	Prkab1																			E2F1	0.2524
	Oxsr1																			SET	0.2521																					Cox Hi_500	ST1_4U			Dsg2	Krt18	Krt7	Itga3
	Phlda2																			TCEB1	0.2521																									Chmp4c	Rab27b	Plekha7	Cdk6
	Rps6kb2																			TOB2	0.2518																									Irf6		Chmp2b	Lamc2
	Setdb1																			PARN	0.2514																									Mal2		Myo5b	Cd2ap
	Tff1																			ITPRIPL2	0.2514																											Inadl	Asap2
	Mecom																			EHF	0.2513																											Erbb2ip	Bcl2l1
	Lrp5																			SLC25A24	0.2513																											Dhx32	Pls3
	Slmap																			JUP	0.2512																											Gan	Slk
	Dock1																			PTP4A1	0.251																											Itch	Epha2
	Dvl1																			NHLRC2	0.2506																											Mcmbp	Cast
	Lpar2																			FGD4	0.2505																											Ube2h	Nt5e
	Msh2																			CITED4	0.2504																											Paqr5	Efnb2
	Syt8																			PROSER2	0.2503																											Lama3	Ccdc58
	Celsr1																			INTS8	0.2503																											Cdcp1	Gprc5a
	Mmp15																			LRG1	0.2503																											Serpinb5	Fermt1
	Pls1																			COLGALT1	0.2503																											Ccdc68	Tjp1
	Tc2n																			SPTLC1	0.2503																											Wnt7a	Lamb3
	Bspry																			EIF6	0.25012																											Mpzl3	Cda
	Trpm4																			ENAH	0.2498																											Armc10	Cttnbp2nl
	Endog																																															Esrp1	Commd2
	Sestd1																																															Msh2	Pcdh1
	Myo5c																																																Mtfr1
	Pitpnm3																																																Plek2
	Proc																																																Endod1
	Ajuba																																																Fgd6
	Cacfd1																																																Itga2
	Rmdn3																																																Pgm1
	Pink1																																																Qser1
	Clstn1																																																Galnt10
	Cnot1																																																Rnf24
	Exoc1																																																Zpr1
	Tspan1																																																Cav2
	Elp3																																																Rala
	Kctd2																																																Ctnna1
	Muc5ac																																																Fxr1
	Slc16a11																																																Adam10
	Lmo7																																																Myof
	Cldn4																																																March5
	Abce1																																																Caprin1
	Carm1																																																Kdm5b
	Poldip2																																																Gjb4
	Arhgef18																																																Srgap1
	Lonp2																																																Slc5a3
	Rhot2																																																Ywhag
	Setd1b																																																Flnb
	Hip1r																																																Tmod3
	Cdc25a																																																Adam9
	Cnot																																																Gsk3b
	EPHB2																																																Med21
	EPHB3																																																Slc44a2
	Bcar1																																																Atp2c1
	Itga2																																																Perp
	Ldb1																																																Mrps10
	Smad2
	Ep300																																									Cox Lo_500	ST1_4W			Syngr1		Dvl2	Tsc1
	Anapc2																																													Fbxl18		Cacna1h	Abhd17a
	Smurf																																													Tle2		Bcl11a	Anapc2
	Traf7																																															Sugp2	Cep250
	Trim41																																															Mtg2	Mink1
	Mapk8																																															Pcnt	Ranbp3
	Pak1																																															Tnrc6c	Cic
	Arhgef2																																															Zswim8	Ankrd16
	Myo9b																																															Arhgef11	Usp20
	Eif4b																																															Rabl6	Pnpla6
	Akt1																																															Nat9	Gigyf1
	Gpc1																																															Ncdn	Abca5
	Apob																																															Slc16a11	Snhg20
	Hyal2																																																Ldb1
	Cul3																																																Gtpbp6
	Dync1h1																																																Dusp28
	Fbxl19																																																Myef2
	Ube2v2																																																Irf2bpl
	Chmp6																																																Fxr2
	Stam2																																																Med22
	Rtkn																																																Rfx1
	Adam9
	Hras																																									Panc CT_ID	ST1_Y			Krt18	Clu
	Cdc34																																														Sox9
	Col7a1
	Src
	S100b
	Cul1
	Uba3
	Fzr1
	Ube2d1
	Hgs
	Net1
	Rps6ka4
	Anxa10
	Slc25a10
	Xrcc5
	Numa1
	Ano1
	Cdk6
	Smarca4
	Rae1
	Smarce1
	Snx6
	Mtap
	F3
	Acsl5
	Acads
	Myo18a
	Pacsin3
	Abhd14b
	Actr1b
	Ephx2
	Hmgb3
	Apex1
	Nae1
	Thop1
	Aco1
	Hk1
	Pdlim1
	Exosc4
	Jup
	Slk
	Golm1
	Uba1
	Nap1l4
	Spr
	Tjp2
	Myo6
	Echs1
	Cast
	Usp14
	Mgat4b
	Capn5
	Fermt1
	Me1
	Cant1
	Caprin1
	Cdh17
	Fam3c
	Upp1
	Asl
	Galc
	Ccdc58
	Wfs1
	Coasy
	Hgfac
	Erbb2
	Fgfrl1
	Immt
	Pak4
	Nudt14
	Faf2
	Gipc1
	Mgat3
	Pcdh1
	Tnfrsf21
	Ptrh2
	Pbrm1
	Col18a1
	Fxr1
	Cd2ap
	Bcl2l1
	Gprc5a
	Tjp1
	Cda
	Cttnbp2nl
	Commd2
	Mtfr1
	Plek2
	Endod1
	Fgd6
	Pgm1
	Qser1
	Galnt10
	Rnf24
	Zpr1
	Cav2
	Ctnna1
	March5
	Kdm5b
	Srgap1
	Slc5a3
	Gsk3b
	Slc44a2
	Atp2c1
	Perp
	Mrps10
	Tsc1
	Cep250
	Mink1
	Ranbp3
	Cic
	Ankrd16
	Usp20
	Pnpla6
	Gigyf1
	Abca5
	Snhg20
	Gtpbp6
	Dusp28
	Irf2bpl
	Fxr2
	Med22
	Rfx1
	Tspn8
	Cdc452ep5
	Las1l
	Frrs1
	Mcpt2
	Lasp
	Snhg6
	Smim15
	Epb41l4aos
	Ctxn1
	Gm12606
	Nmt2
	Dusp7
	Lmbr1l
	Aen
	Arhgef40
	Gabbr1
	Has3
	Rasal2
	Rgs12
	Abcc5
	Insr
	Rab4a
	Abl2
	Atf2
	Crk
	Kpnb1
	Naa15
	Adgrg1
	Msi2
	Pdk1
	Rac3
	Klf5
	Ralgapa2
	Ralgapb
	Sos1
	Sos2
	Vangl2
	Pik3r2
	Ppp2cb
	Phactr4
	Fat1
	Npc1
	Trim35
	Tusc3
	Foxp4
	Ap1g1
	Sppl3
	Ptprk
	Setd5
	Aff4
	Pum2
	Wnt7b
	Pdgfb
	Adcy6
	Apaf1
	Itgav
	Nras
	Plcb3
	Polk
	Traf4
	Cbarp
	Trim24
	Ano8
	Adgrl3
	Dhh
	Crisp1
	Bok
	Ubr4
	Mcu
	Nsmf
	Slc37a4
	Spg7
	Nfat5
	Stim2
	Reps1
	Map3k7
	Rcan3
	Actn4
	Ezr
	Huwe1
	Cd276
	Zzef1
	Hcfc1
	Sgms2
	Fat2
	Stard3
	Hspa4l
	Bcl9
	Csnk1g1
	Csnk1g2
	Grpc5a
	Plim5
	Rasa1
	Ltbp1
	Tgfa
	Casp3
	Selp
	Plcg1
	Wnt5a
	Acan
	Mmp10
	Vegfc
	Uba6
	Pkn3
	Ikbkg
	Cmas
	Ehd4
	Stom
	Psmd5
	Prep
	Fasn
	Camk2d
	Efnb1
	Slc39a10
	Fmnl2
	Pgam5
	Sema3a
	Sprr1a
	Cdh6
	Notch1
	Ppfibp1
	Rem2
	Fbf1
	Pmpca
	Itpripl2
	Crif1
	Mcpt8
	Cdk2na
	Gm12603
	Zfp697
	Mirt1
	Spred2
	Kif3c
	E2f1
	Lztr1
	Spry2
	Ss18
	Slc14a1
	Egln1
	Lingo2
	Bcr
	Myo10
	Cdk5
	Ncs1
	Rab38
	Ccbe1
	Dlk1
	Scin
	Alg2
	Milt11
	Il2
	Dok1
	Arhgap6
	Bmp2
	Nkiras2
	Bmp1
	Col1a1
	Itgb8
	Vcam1
	Adam12
	Igf1
	Nfasc
	Tgfbr1
	Mvb12a
	Vav2
	Sdc4
	Mgp
	Col1a2
	Slpi
	Serpina3n
	Hp
	Lbp
	Kng2
	Hspg2
	Glb1
	Suclg2
	Galk1
	Abcc1
	Flnc
	Col12a1
	Ndrg1
	Mcfd2
	Pkdcc
	B4galt5
	Steap1
	Atl3
	Slit3
	Nxn
	Ckap4
	C4b
	Cadm4
	Ereg
	Slc39a14
	Col16a1
	Osmr
	Bach1
	Pde1c
	Pelp1
	Rfxap
	Tmem88
	Gm26825
	Arhgef12
	Ralgapa1
	Mras
	Creb3l1
	Rab34
	Hk2
	Map4k4
	Pdgfrb
	Egfr
	Rras2
	Kank2
	Ldhb
	Ptx3
	Phf10
	Ptger3
	Wnt2
	Prnp
	Acsl4
	Pcdhb7
	Pde4d
	Mylk
	Sparc
	Nfatc1
	Vcan
	Ripk3
	Ror1
	Fzd2
	Ryk
	Adam8
	Itga4
	Itgal
	Itgam
	Itgb2
	Tgm2
	Nrg1
	Il10
	Cd6
	Lcp2
	Uba5
	Ifitm1
	Cdk1
	Jak2
	Hif1a
	Ube2j1
	Pik3r1
	Emb
	Cd74
	Cd79a
	Cd52
	Cd3d
	Cd3e
	Cd19
	Il1rn
	Ncf4
	Mpeg1
	Tgfbi
	Arg1
	Fes
	S100a9
	Cybb
	Kctd12
	Cyp4f16
	Npl
	Msr1
	Ctss
	Arhgdib
	Hal
	Hcls1
	Pygl
	C1qa
	Lcp1
	Ctsz
	Ncf1
	Anp32b
	Impdh2
	Ruvbl1
	Mcm6
	Lamp1
	Ehd1
	Clta
	Mcm7
	Sod2
	Snx3
	Hexa
	Gm2a
	Got1
	Lmnb1
	Erp44
	Txnrd1
	Ppp1cc
	Gna13
	Man2b1
	Dab2
	Fermt3
	Coro1b
	Snrpa1
	Smc4
	Capza1
	Ddx21
	Nampt
	Prdx3
	Cyc1
	Tcof1
	Gusb
	Got2
	Rfc4
	H2afx
	Mcm3
	Rrm1
	Idh3a
	Faf1
	Osbpl9
	Mrps9
	Nudt5
	Mcm5
	Ak2
	Hist1h1b
	Rhog
	Shmt2
	Pno1
	Blmh
	Metap1
	Trabd
	Ass1
	Rnpep
	Lbr
	Arg2
	Smpdl3a
	Ctsa
	Naaa
	Tk1
	Slc25a5
	Slc7a5
	Sowahc
	Rrm2
	Cd274
	Neu1
	Lyn
	Cxcl3
	Mki67
	Coro1a
	Gatm
	Stt3a
	Cxcl2
	Nsmce2
	Mcm4
	Skil
	Sept1
	Grk6
	Ltc4s
	F7
	Klhdc4
	Rangrf
	Madd
	Abracl
	Sec11c
	Hebp1
	Ptpre
	Braf
	Brap
	Rabgef1
	Stard7
	Tyms
	Il1a
	Abca1
	Rasgrp3
	Dusp4
	Mapkapk2
	Rps6kb1
	Cflar
	Mdm2
	Mxd1
	Scamp1
	Top2a
	Riok3
	Rad51
	Bcl2l11
	Birc5
	Csf2rb
	Csf2rb2
	Ptgs2
	Rac2
	Smad4
	Pik3cg
	Arrb2
	Cacna1s
	Dennd5b
	Ccr1
	Aif1
	F10
	S100s8
	Vdr
	Fpr2
	Mmp12
	Nmd3
	Asah1
	Lrg1
	Hopx
	Lgmn
	Slc7a11
	Malt1
	Cyba
	Ptpn1
	Dnmt1
	Ccna2
	Ccnb1
	Ccne2
	Cd33
	Clec5a
	Mcemp1
	Olr1
	Cebpb
	Hbp1
	Il10rb
	Cd79b
	Rnase1
	Cbdp2
	Alyred
	Rap2a
	Rab8b
	Psip1
	Cdc42se2
	Insig1
	Pmaip1
	Cbl
	Dbnl
	Ikbkb
	Grb2
	Map2k3
	Ets1
	Cyth4
	Stat1
	Dock2
	Dok3
	Gng2
	Rasgrp2
	Rassf4
	Sp110
	Syk
	Ubash3b
	Rel
	Zeb1
	Csf1r
	Gngt2
	P2ry10
	Prcp
	Rab32
	Rapgef2
	Map3k1
	Csf2ra
	Chd7
	Cxcr4
	Tspan13
	Rgs1
	Plek
	Nceh1
	Tnfrsf11a
	Nfkbib
	Tnf
	Ly86
	Ncf2
	Slc11a1
	Rbbp4
	Ap1s2
	Cltc
	Picalm
	Tpcn1
	Mical1
	Dnajc5
	Borcs8
	Pgs1
	Rbm10
	Mllt6
	Slc2a8
	Dvl2
	Rangrf
	Aspscr1
	Myef2
	Anapc2
	Safb
	Tnrc6c
	Atp6v0a1
	Rabl6
	Dido1
	Dgkz
	Iqcc
	Irf2bp1
	Fbxl18
	Abhd17a
	Irgq
	Taf6l
	Tsc1
	Tecpr1
	Slc25a11
	Safb2
	Gda
	Pdcd10
	Bzw1
	MET
	RHOF
	LY6D
	REEP3
	ACTL6A
	ARNTL2
	KPNA4
	EPS8
	MRPS22
	CKAP2L
	TMEM41A
	PPP2R3A
	YAP1
	GMPS
	MRPL3
	NUSAP1
	FNDC3B
	KIF23
	KIF20A
	SP1
	RACGAP1
	SERP1
	GJB5
	INSIG2
	MMP28
	RAB10
	KIF20B
	ARHGAP42
	GJB3
	RALB
	EIF2A
	FLRT3
	RAB6A
	ZFP91
	LRRC8E
	CENPE
	ZDHHC5
	INPP4B
	IPO7
	ADGRG6
	AHNAK2
	IQGAP1
	SIAH2
	INCENP
	EI24
	YWHAZ
	KIF11
	CNBP
	PAK2
	PRC1
	TTC9C
	BUB1
	ERGIC2
	CENPA
	CKS2
	SPTY2D1
	ARF6
	NCBP2
	BFAR
	SFTA2
	B3GNT5
	IL1RAP
	HJURP
	PLA2G16
	RAB11A
	TATDN1
	ASPH
	EIF4G1
	PTBP3
	PPP3CA
	UBXN2A
	TFG
	DR1
	TNFSF10
	SSR3
	SEMA3C
	RCC1
	ZFP36L1
	RHOD
	LAPTM4A
	CASK
	TMEM43
	PTPN12
	NFE2L3
	KLF6
	ANO6
	HAUS2
	TRIM59
	B3GNT3
	SAV1
	MGLL
	GBP2
	SLC38A2
	NIP7
	KNSTRN
	UHRF1
	SMNDC1
	RNF7
	NCAPG
	UCHL5
	DIAPH3
	CDC20
	CAB39
	SERTAD3
	AHNAK
	MUC16
	ABLIM3
	SLC44A1
	CBX3
	RAN
	HIST1H2BK
	TMEM123
	FAM210A
	RNF169
	S100A16
	UACA
	PPP1CB
	GLRX3
	RAB5A
	RBM7
	CALU
	HNRNPK
	EIF3E
	ARL6IP1
	GNG12
	KLF3
	BCAR3
	POLQ
	TMBIM6
	FZD6
	MBOAT2
	P2RY2
	YY1
	DDX10
	FUBP1
	NCKAP1
	TUBA1C
	LSM12
	TMEM258
	ASCC1
	OSBP
	PPP1R14B
	TMEM87A
	GSPT1
	MAGT1
	PIK3CA
	RNF149
	DERA
	UBE2C
	CCT2
	RSRC1
	PCTP
	PADI1
	SUDS3
	SLC16A1
	TRIM5
	WASL
	AURKA
	STK38L
	KLK8
	ATAD1
	FAM64A
	SMS
	KIF2C
	NAALADL2
	P4HA1
	CKS1B
	PABPC1
	TWF1
	TSPAN6
	SRI
	WWTR1
	CALM2
	WDR43
	PRPF40A
	MRPL15
	GRHL2
	COPS5
	EIF2S1
	COPB2
	ZC3H15
	ANXA3
	FAM83D
	COPS2
	OLA1
	EIF3M
	MYL12B
	CD109
	PLCD3
	SNRPG
	ANXA1
	MPZL2
	PFDN4
	ANXA2
	UCK2
	TNS4
	VEZT
	SLFN5
	DCUN1D1
	CSNK1A1
	PBK
	PLPP2
	PSMA6
	LLPH
	DRG1
	NEK7
	DNAJB11
	OBFC1
	FBXO32
	CTDSPL2
	ARHGAP29
	MTMR2
	FOSL1
	SERBP1
	PTPN2
	YES1
	SERTAD2
	PKN2
	OTUD4
	PPP3R1
	PTMA
	SHCBP1
	FAM60A
	KIFC1
	PRELID2
	PPP4R1
	MIER1
	WDFY1
	FAM83B
	SLAIN2
	GNPNAT1
	PDGFC
	UBE2E3
	RAD21
	LOX
	SNX7
	GART
	VAPA
	TRIM16
	CMTM7
	CCDC43
	SPICE1
	HNRNPF
	GMNN
	EXOC4
	MRPL13
	HNRNPC
	ELOVL1
	MMADHC
	SCNN1A
	ANKRD28
	SOX4
	PHLDA1
	CLNS1A
	SEC11A
	KHDRBS1
	TAX1BP1
	REXO2
	CSE1L
	BAK1
	SHROOM3
	CHMP3
	DENND1B
	CCT5
	CAPN1
	SFXN3
	OSGIN2
	BAG4
	S100A11
	RSL1D1
	BHLHE40
	TRAM1
	HIST1H2BC
	WIPF2
	SSRP1
	PSMD2
	SELT
	SNRPD3
	UGP2
	ARHGAP21
	LRRC59
	ATP13A3
	PAFAH1B2
	MAFF
	HDGF
	TSC22D2
	EIF3H
	EIF2S2
	GPD2
	PHF6
	TAF1D
	G3BP1
	LY6E
	PSMD11
	MBNL2
	MYCBP
	CD47
	SULF2
	TRPS1
	GNL3
	ANKRD50
	TMEM50A
	AK4
	DPY30
	ARAP2
	PKP1
	PARD6B
	SYT12
	ESPN
	MOSPD1
	ARPP19
	ZW10
	PTK6
	CHML
	PVT1
	UBE2K
	SMURF1
	CKAP5
	EXO1
	TGIF1
	FAM160A1
	MTHFD1
	ATP11B
	U2SURP
	LPP
	ADSS
	DDIT4
	RALBP1
	FAM120A
	SPECC1
	BEAN1
	NPM1
	CDK2
	NOP10
	GPC4
	SEPT10
	COA7
	IFI27
	MTDH
	ABHD17C
	PSMA1
	CCDC90B
	ZBTB38
	B4GALT1
	PLOD2
	PDZD8
	DNAJC15
	PGM2L1
	BCL6
	CHST11
	FANCI
	TKT
	RANBP1
	YIPF6
	MICALCL
	BAG3
	YEATS2
	UGDH
	IL1R2
	PRR13
	JADE3
	PXYLP1
	PSMD14
	PSMA2
	RIF1
	MYL12A
	BIK
	TMPRSS4
	CDC73
	SMIM14
	NIPAL1
	SEPT2
	RAPH1
	NUDT15
	RAP1B
	SRRD
	USP39
	SRPK1
	GPR39
	PSMA5
	S100A13
	TUFT1
	CYB5B
	PKP3
	NOLC1
	CNNM4
	PPP2CA
	KLF11
	RAC1
	LSG1
	EIF3D
	SQRDL
	ORC6
	CD9
	KARS
	PSMA4
	ACTR2
	POLD4
	ADK
	PSMA3
	CAPN2
	MAPK1
	ST3GAL1
	FBXO22
	PLIN3
	PPP2R5E
	PUS7
	TIAM2
	PPCS
	IL11
	YBX3
	IFIT3
	SEMA4B
	UGCG
	SF3B6
	KDM1A
	UBE2L3
	AVL9
	BNIP2
	ATL2
	NCL
	HTATIP2
	SUMO1
	KDSR
	NUTF2
	RTP4
	FAM83H
	GTF2IRD1
	B3GLCT
	PDCD6IP
	MEMO1
	ENO1
	ACOT9
	RPS15A
	RAB2A
	CDV3
	MRPS35
	CHIC2
	KCNK1
	SFR1
	STT3B
	CLIC1
	SH3KBP1
	SH3RF1
	S100A10
	RND3
	NDUFB5
	ETV6
	ETFA
	RASSF9
	MSLN
	HNRNPR
	MACC1
	PIGX
	TSKU
	DDX52
	VKORC1L1
	LIMS1
	WDR3
	KCMF1
	CHP1
	RAD54L
	RBMXL1
	OSER1
	NDFIP2
	TRAF3IP1
	PTER
	DDX47
	MEX3C
	UBR5
	CHCHD4
	PAICS
	BCL2L13
	ZDHHC3
	SET
	TCEB1
	TOB2
	PARN
	PTP4A1
	NHLRC2
	FGD4
	CITED4
	INTS8
	COLGALT1
	SPTLC1
	EIF6
	PEX16
	ZC3H7B
	SCAF1
	PLCB4
	ZRSR2
	EHMT2
	HOOK2
	UCP2
	AHSA2
	SSR4
	FAM195B
	UNC13B
	MAP2K6
	AIFM3
	FOXJ1
	JTB
	YJEFN3
	TFEB
	PRRC2B
	VPS9D1
	TOX
	ALKBH5
	ACAP3
	ARHGEF1
	KCTD13
	FBXW5
	CDK9
	BRD1
	USP42
	ZFYVE27
	N4BP2L2
	SMPD1
	RABAC1
	TBC1D10B
	CABLES2
	FAM229B
	PLEKHB1
	ENO3
	COL27A1
	SPACA6
	TSPAN33
	UBTF
	SH3TC1
	VPS51
	BTBD9
	USP11
	RXRB
	CISH
	CCDC125
	SRRT
	SPAG7
	SFSWAP
	GNAZ
	SFRP1
	GABARAP
	TMEM201
	FASN
	KIF5C
	ABL1
	AES
	NXPE3
	WDR83
	UCK1
	NPLOC4
	NAA38
	PRMT2
	CUTA
	UCN3
	SHC2
	PEPD
	GCDH
	IP6K2
	MRPL38
	TRIM46
	KATNB1
	GGA2
	TMEM129
	PRADC1
	SNRNP70
	TSPYL1
	MYO15B
	RNPC3
	GAK
	ARGLU1
	DDHD1
	ADGRD1
	PRIMPOL
	PPP1R16B
	ANKRD11
	TMEM240
	SATB1
	CERS4
	AGT
	PSD
	ATG4B
	HIPK2
	BIN1
	PRPF39
	ENPP3
	OTUD5
	DMWD
	S100A1
	SMCR8
	DNAJC30
	ANKRD52
	HSF2
	PHPT1
	MPC1
	ACADVL
	TTC32
	EWSR1
	MAEA
	NCALD
	METTL16
	DIP2A
	RAB11B
	SKIV2L
	DOPEY1
	OGFOD2
	PHC1
	GTF3C1
	FHDC1
	GPX3
	ATG4D
	XIST
	MTERF4
	LRRC75A
	REXO1
	RECQL5
	CLCN6
	LSS
	GARNL3
[truncated: 169 more rows]
[truncated: 4 more columns]

## Sheet: Cell Type Expn_Best G1,2,3,4
Cell Type Expression		Cell Type Expression _Best G1,2,3,4 _alphabetic,non-redudant												Cell Type Expression			Cell Type Expression
Best G1,2,3,4		Cell Type	E.epi	EL.epi	EL.epi+mes	L.epi	L.e+m	L.mes	EL.fib	EL.h				Best G1,2,3,4			E.epi	EL.epi	EL.epi+mes	L.epi	L.e+m	L.mes	EL.fib	EL.h
alphabetic, non-redudant			1	1+2	1+2+3	2	2+3	3	5	6				non-redudant			1	1+2	1+2+3	2	2+3	3	5	6
		Gene #	33	77	38	208	382	123	70	299
Unsup_G1,2,3,4_503	ST1_1C		Alb	Abca3	Alcam	Abce1	Cdh17	Abcb1a	Abcc1	Abca1				NvEvL unsup	ST1_1C		Ambp1	Tstd1	Spp1	Gcnt3	Ctse	Add2	Itga5	Plaur	SF10
mMS	ST1_2D		Alb1	Abcc3	Ctnnb1	ACVR1B	Abca5	Acan	Acsl4	Abracl							Ces1d	Cp	Tnfrs12a	Krt20	Tspn8	Tnfrsf22	Lrp6	Fxyd5
msMS	ST1_2E		Ambp	Abcd3	Hbegf	AGO1	Abcc5	Acsbg1	ACTA2	Actr3							Cldn10	Wfdc18	Sox9	Serpinb1a	Onecut2	Acsbg1	Cpne8	S100a8
hMS	ST1_2F		Ambp1	Agrn	Krt18	Agps	Abhd14b	ACVR1	Adamts1	Adam8							Dcdc2a	Lcn2	Ctnnb1	Krt7	Gsto1	Unc5b	Ccl7	Ctsc
Ras Path	ST1_3G		Anpep	Arrdc1	Pdgfa	Agr2	Abhd17a	Add2	Arhgef12	Aif1							Wfdc15b	Lurap1l	Alcam	Mrps6	Cdc452ep5	Itpripl2	Gm26825	Pla2g7
Mutant cBP	ST1_3H		Apcs	Atp1a1	Sorbs2	AJUBA	Abl2	Ak1	Atl3	Ak2							Prox1	Cldn3	Krt18	Mthfsl	Lad1	Igf2bp2	Man2a1	Il1b
AMP cBP	ST1_3I		Cbs	Atp1b1	Sox9	Akap8	Acads	Alg2	B4galt5	Alyred							Mia	Epcam	Tob1	Upf1	Lamb3	Hmga2	Wnt4	Abracl
Del cBP	ST1_3J		Ces1d	B4galt6	Spp1	Ankrd10	Aco1	Ank	BMPR1A	Anp32b							Cyr61	Cldn7	Pdgfa	Nfu1	Tmbim1	F2r	Adamts1	Cotl1
SB	ST1_3K		Cldn10	Bche	Stard10	Ankrd17	Acsl5	Apbb2	C4b	Ap1s2								Tmem45a	Stard10	Ankrd10	Porcn	Prkg2		Ostf1
Tempus+FM	ST1_3L		CREBBP	Bptf	Tnfrs12a	Ap1m2	Actn1	Arap3	Cadm4	Apoe								Smim22	Hbegf	Cbr1	Galnt7	Hmga1		Chil3
KEGG cancer	ST1_3M		Cyr61	Cat	Tob1	Arfgef1	Actn4	BCORL1	Camk1	Arg1								Ehf	Sorbs2	Paip1	Zdhhc20	Pgk1		Pitpna
Ca2+ Path	ST1_3N		Dcdc2a	Cdh1	Krt8	Arhgap5	Actr1b	BCR	Ccl2	Arg2								Prr15l		Strbp	Las1l	Nrn1		Arpc4
Caer Up	ST1_3O		Ddah2	Chka	Rtn4	Arhgef11	Adam10	Bmp7	Ccl7	Arhgdib								Polr2i		Sdcbp2	Cldn2	Prrx2		Actr3
Caer Down	ST1_3P		DDX3X	Chmp4c	Clu	Arhgef18	Adam9	Bnip3	Ckap4	Arpc3								Rab25		Osbpl3	Hnf4a	Tnnt2		Hilpda
ko dTF Up	ST1_3Q		ETV5	Chrnb1	Anxa4	Arhgef28	Adcy6	Camk2d	Col12a1	Arpc4								Dsg2			Plec	Ank		Ftl1
ko dTF Down	ST1_3R		ETV6	Cldn3	Cadm1	Armc10	Adgrg1	Casp3	Col16a1	Arrb2								Chka			Rgs17	Crif1		Arpc3
Innate Imm	ST1_3S		FGFR2	Cldn6	Tnfrsf12a	ATIC	Adgrl3	CBFB	Cpne8	Asah1								Fxyd3			Sdc1	Nes		Nfkbia
ITGA3-Gpr56	ST1_3T		FGFR4	Cldn7	Dsp1	ATRX	Aen	Ccbe1	Creb3l1	Ass1								Cdh1			Myof	Klra4		Ccl6
Cox Hi_500	ST1_4U		Foxo3	Clmn	Ccnd1	Bcl11a	Aff4	Ccng2	CYP1B1	BCL2L11								Proser2			Runx1	Inhba		Wfdc17
Cox Lo_500	ST1_4W		Gstm5	Cp	Rab27b	BCL6	Akr1c12	Cdh6	DOT1L	Birc5								Bptf			Areg	Mcpt8		Creld2
Panc CT_ID	ST1_Y		HNF1B	Ctnnd1	IDH2	BCL7A	Akr1c13	Cdk2na	Egfr	Blmh								Rap1gap			Slc35e4	Kras		Emg1
			ING1	Cxadr	CHD4	BCOR	Akt1	Cdk5	Ereg	Braf								Tmem147			Anxa8	Mllt11		Pdia4
			KIF1B	Dsc2	CTNNA1	Bspry	Anapc2	Cdkn2a	FAS	Brap								Cxadr			Cdh17	Kctd10		Ctcf
			Krt17	Dsg2	CTNNB1	Cacfd1	Ank3	CKS1B	Flnc	C1qa								B4galt6			Itgb4	Esyt2		M6pr
			Mia	Ehf	KMT2A	Cacna1h	Ankrd16	Cmas	Galk1	Cacna1s								Cldn6			Mgst2	Parvb		Sec11c
			Nedd4l	Elf3	ETV4	CARM1	Ano1	Crif1	Glb1	Capza1								Ptgr1			Cdh13	Ak1		Npm3
			Prox1	Enah	NOTCH1	CBLC	Ano8	CUL4A	Gm26825	Cbdp2								Zbtb7a			Baiap2l1	Piezo2		Sdhb
			Ptgds	Epcam	TCF7L2	Cbr1	Anxa10	Dda1	Hk2	Cbl								Hrsp12			Cttn	Cdk2na		Tmpo
			Rgs5	Fbxl18	ARID1A	Ccdc68	Anxa8	Dlk1	Hp	Ccl4								Smagp			Itga3	Bmp7		Ccl4
			SDHB	Fgfr3	EZH2	Cdc25a	Ap1g1	E2f1	Hspg2	Ccl6								Atp1b1			Slc25a24	Synpr		Grn
			SGK1	Fxyd3	MAP2K2	Cdcp1	Apaf1	Efnb1	Igf1	Ccna2								Abcd3			Ctgf	Bnip3		Alyred
			Tox3	Grb7	EWSR1	Ceacam1	Apex1	Egln1	Itga5	Ccnb1								Abca3			Efnb2	Jam2		Nasp
			Wfdc15b	GSTP1	PCBP1	Celsr1	Apob	EGLN1	Kank2	Ccne2								Arrdc1			Frrs1	Pcdh7		Tyrobp
				Hibadh	VEGFA	CFTR	Areg	Ehd4	Kng2	Ccr1								Wfdc2			Mcpt2	Ero1l		Mcl1
				Hint2	Kcnn4	Chmp2b	Arhgef2	ERCC1	Lbp	Cd14								Chrnb1			Slc35d1	Rab31		Hmgb2
				Hpn	Ramp1	Cldn4	Arhgef40	Ero1l	Ldhb	Cd274								Trp53bp2			Gjb4	Uchl1		Ift20
				Hrsp12	Dsp	Clstn1	Arhgef5	Esyt2	Lrp6	Cd33								Tmem238			Lasp	Gpr137b		Psap
				Irf6	Tm4sf4	Cnot	ARID2	F2r	Man2a1	Cd6								Enah			Lrrk1	Frmd4a		Ets2
				Kcne3		Cnot1	Asap2	Fasn	Map4k4	Cdc42se2											Paox	Ggct		Lyz2
				Kcnq1		Cpne3	Asl	Fasn	Mcfd2	Cdk1											Fhl2	Abcb1a		Cisd1
				Lcn2		Cpt2	Atf2	Fez2	Mras	Cdkn1a											Gss	Lgr6		Pycard
				Lurap1l		Dhx16	Atp2c1	FLT1	Mylk	Cebpb											Smad3	Peak1		Tcirg1
				Magi1		Dhx32	Baiap2	Fmnl2	NCOR1	Cflar											Snhg6	Mgat5		Hebp1
				Mal2		Dido1	Baiap2l1	Foxg1	Ndrg1	Chd7											Inf2	Fez2		Psme1
				Mthfs		DNM2	Bcar1	Frmd4a	Nxn	Chil3											Pls3	Rassf8		Cd14
				Muc1		DNMT3A	Bcl2l1	Ggct	Osmr	Cisd1											Adam10	Foxg1		Ifrd1
				Nudt19		Dock1	Bcl9	Gm12603	PALLD	Clec5a											Ctbp2	Dda1		Efhd2
				Pamr1		Dvl1	Blcap	GNA11	Pcdhb7	Clta											Gprc5a	Apbb2		Trp53inp1
				Pkhd1		Dvl2	Bok	Gpr137b	Pde1c	Cltc											Smim15	Gramd1a		Csrnp1
				Pld1		Elp3	Btc	Gramd1a	Pde4d	Coro1a											Abhd17a	Ccng2		Trf
				Plxnb1		Eml2	Cant1	Grem1	Pdgfrb	Coro1b											Lamc2	Prl2c3		Furin
				Polr2i		Endog	Capn5	Hmga1	Phf10	Cotl1											Flnb	Gm12603		Pim3
				Ppp1r1b		Epha1	Caprin1	Hmga2	Pkdcc	Creld2											Arhgef5	Zfp697		Sh3bgrl
				Prom1		Erbb2ip	Cast	Igf2bp2	PRKAR1A	Csf1r											Tpd52l1	Prss12		Cdkn1a
				Proser2		Erbb3	Cav2	Ikbkg	Prnp	Csf2ra											Pir	Arap3
				Prr15l		Ermp1	Cbarp	Inhba	Ptger3	Csf2rb											Mgst3	Jag1
				Ptgr1		Esp8	Ccdc58	INPP4B	Ptx3	Csf2rb2											Srek1ip1	Mirt1
				Rab25		Esrp1	CCND2	Itpripl2	Rab34	Csrnp1											Sox11	Suv39h1
				Rap1gap		Exoc1	Cd276	Jag1	Ralgapa1	Ctcf											Pgap1	Pthlh
				RSF1		F2rl1	Cd2ap	Jam2	Rras2	CTCF											Tubb2b	Nptx1
				Smagp		Fbxo45	Cda	Kctd10	Serpina3n	Ctsa											Akr1c13	Grem1
				Smim22		Fbxw11	Cdc34	Kif3c	Slc39a14	Ctsc											Akr1c12	Stc1
				Spint2		FBXW7	Cdc42ep5	Klra4	Slit3	Ctss											Asap2
				St14		Foxq1	Cdc452ep5	Kras	Steap1	Ctsz											Slc7a6
				Syngr1		GALNT12	CDC73	Lgr6	Suclg2	Cxcl2											Zdhhc12
				Tle2		Galnt3	Cdh13	Lingo2	Tgfbr1	Cxcl3											Lama5
				Tmem147		Galnt4	Cdh17	Ltbp1	TGFBR2	Cxcr4											Rala
				Tmem238		Gan	CDK4	Lztr1	Timp1	Cyba											Epb41l4aos
				Tmem45a		Gclc	Cdk6	Mast4	Wnt2	Cybb											Fam129b
				Trp53bp2		Gcnt3	Cdkn2b	Mcpt8	Wnt4	Cyc1											Phc2
				Tspan14		Gkn1	Cep250	Mgat5		Cyp4f16											Ctxn1
				Tstd1		Gkn2	Chmp6	Mirt1		Cyth4											Btc
				U2AF1		Gpa33	Cib1	Mllt11		Dab2											Zfpm1
				Wfdc18		HDAC4	CIC	Myo10		Dbnl											Itpr3
				Wfdc2		Herc2	Cldn2	Ncs1		Ddx21											Tmem63b
				Zbtb7a		Hip1r	Coasy	Nes		Dennd5b											Cyth2
				Zfhx3		Ide	Col18a1	NHP2		DIS3											Tead2
						Inadl	Col7a1	Nptx1		DIS3L2											Mcpt1
						Iqgap2	Commd2	Nrn1		Dnmt1											Pfkl
						Itch	Crisp1	Parvb		Dock2											Ctla2b
						Itgb6	Crk	Pcdh7		Dok3											En1
						Kctd2	Csnk1g1	Peak1		Dusp4											Slc24a5
						KDM5A	Csnk1g2	Pgam5		Efhd2											Dusp6
						KDM5C	Ctbp2	Pgk1		Ehd1											Tnfrsf23
						Klhl20	Ctgf	PHGDH		Emg1											Cdkn2b
						KMT2B	Ctla2b	Piezo2		Erp44											Npnt
						Krt20	Ctnna1	Plcg1		Ets1											Fam84a
						Krt7	Ctse	Pmpca		Ets2											Tmod3
						Lama3	Cttn	Prep		F10											Gm12606
						Lars	Cttnbp2nl	Prkg2		F7											Nradd
						LDLR	Ctxn1	Prl2c3		Faf1											Blcap
						Lgals4	CUL1	Prrx2		FAM46C											Mtap
						Lmo7	Cul3	Prss12		Fermt3											Epha2
						Lonp2	CUL3	Psmd5		Fes											Rab22a
						Lpar2	Cyth2	Pthlh		Fpr2											Map2k1
						Lrba	Dhh	Rab31		Ftl1											Plim5
						Lrp5	Dusp28	Rab38		Furin											Gemin7
						Mbp	Dusp6	RARA		Fxyd5											Map3k2
						Mcmbp	Dusp7	Rasa1		Gatm											Trappc4
						Mecom	Dync1h1	Rassf8		Gm2a											Myef2
						MLLT3	Echs1	Rem2		Gna13											Rai14
						Mmp15	Efna1	RICTOR		Gng2											Slco2a1
						Mmp7	Efnb2	RPL5		Gngt2											Hspa9
						Mpzl3	EIF1AX	RPS15		Got1											Nmt2
						Mrps31	Eif4b	Scin		Got2											Med21
						Mrps6	Elk3	Sema3a		Grb2											Baiap2
						MSH2	En1	Slc14a1		Grk6											Pfdn1
						Mtg2	Endod1	Slc39a10		Grn											Prss22
						Mthfsl	Ep300	SLIT2		Gusb
						Muc5ac	EP300	Spred2		H2afx				mMS	ST1_2D		Apcs	Bche		Gkn2	Rps6ka4	Ikbkg	Serpina3n	Il1rn	SF5A
						Myh14	Epb41l4aos	Sprr1a		Hal							Alb1	Cp		Sfn	Anxa10	Hmga2	Hp	Ncf4
						Myo1e	Epha2	Spry2		Hbp1								Lcn2		Rabep1	Ctse		Lbp	Fxyd5
						Myo5b	EPHA2	Ss18		Hcls1								Mthfs		Krt7	Slc25a10		Kng2	Mpeg1
						Myo5c	Ephx2	Stc1		Hebp1										Gkn1	Pls3		Hspg2	Lcp2
						Nat9	Erbb2	Stom		Hexa														Tgfbi
						Ncdn	Exosc4	Suv39h1		HIF1A														Arg1
						Nfu1	Ezr	Synpr		Hilpda														Fes
						NSD1	F3	Tnfrsf22		Hist1h1b														S100a9
						NT5C2	Faf2	Tnnt2		HIST1H1E														S100a8
						Nup54	Fam129b	Uchl1		Hmgb2														Cybb
						Osbpl3	Fam3c	Unc5b		Hopx														Kctd12
						Oxsr1	Fam84a	Vegfc		Idh3a														Cyp4f16
						Paip1	Fat1	Zfp697		Ifitm1														Npl
						Paqr5	Fat2			Ifrd1														Msr1
						Pcnt	Fbxl19			Ift20														Cd14
						Phlda2	FDPS			Ikbkb														Ctss
						PHLPP2	Fermt1			IKZF1														Rnase1
						Pink1	Fgd6			Il10														Ctsc
						Pitpnm3	Fgfrl1			Il10rb														Itgb2
						Pkp2	Fhl2			Il1a														Arhgdib
						Plekha7	Flna			Il1b														Hal
						Plekhg2	Flnb			Il1rn														Hcls1
						Pls1	Foxp4			Impdh2														Pygl
						Poldip2	Frrs1			Insig1														C1qa
						Prcc	FUBP1			IRF4														Lcp1
						Prkab1	Fxr1			Itga4														Ctsz
						PRKDC	Fxr2			Itgal														Ncf1
						Proc	Fzr1			Itgam														Cotl1
						Prpf19	Gabbr1			Itgb2														Apoe
						Prss8	Galc			JAK2
						PTCH1	Galnt10			JAK3				msMS	ST1_2E		Anpep	Hibadh	Krt8	Tars	Pir	Hmga2	Camk1	Anp32b	SF5B
						PTPRD	Galnt7			Kctd12							Ddah2	Lcn2	Rtn4	Cnot	Xrcc5	Pgk1	Glb1	Sdhb
						PTPRT	GATA4			Klhdc4							Alb	Cat	Alcam	Akap8	Numa1	Cmas	Suclg2	Impdh2
						Qtrt1	Gemin7			Lamp1							Cbs	Epcam	Clu	Cbr1	Myof	Ehd4	Galk1	Ruvbl1
						Rab11fip5	Gigyf1			Lbr								Cdh1	Ctnnb1	Timm44	Cttn	Stom	Abcc1	Mcm6
						Rab35	Gipc1			Lcp1								Dsg2		Lrba	Itgb4	Psmd5	Itga5	Lamp1
						Rab8a	Gjb4			Lcp2								Agrn		Dido1	Itga6	Prep	Flnc	Cotl1
						Rabep1	Gm12606			Lgmn								Ptgr1		Cpne3	Ano1	Plcg1	Col12a1	Ctss
						Rabl6	Golm1			Lmnb1								Hint2		Lgals4	Pls3	Fasn	Ndrg1	Ctsz
						Rad50	Gpc1			Lrg1										Sfn	Flnb	Camk2d	Mcfd2	Ehd1
						Rcor1	Gprc5a			Ltc4s										Wars	Itpr3			Clta
						Rhobtb2	Grpc5a			Ly86										Stau1	Cdk6			Ctsc
						Rhot2	Gsk3b			Lyn										Tuba4a	Smarca4			Arpc3
						Rmdn3	Gss			Lyz2										Zranb2	Ctbp2			Mcm7
						Rps6ka1	Gsto1			M6pr										Serpinb5	Dync1h1			Lcp1
						Rps6kb2	Gtpbp6			Madd										Pkp2	Gss			Sod2
						S100a14	Has3			MALT1										Mbp	Rae1			Actr3
						Sdcbp2	Hcfc1			Man2b1										Vil1	Smarce1			Snx3
						SDHC	Hgfac			Map2k3										Myh14	Snx6			Hexa
						SDHD	Hgs			Map3k1										Slc25a13	Mtap			Il1rn
						SEC23B	Hk1			Mapkapk2										Rps6ka1	F3			Gm2a
						Serpinb1a	Hmgb3			Mcemp1										Mrps31	Acsl5			Got1
						Serpinb5	Hnf4a			Mcl1										Prcc	Acads			Lmnb1
						Sestd1	Hras			Mcm3										Upf1	Myo18a			Hmgb2
						Setd1b	Hspa4l			Mcm4										Ide	Pacsin3			Cbdp2
						SETD2	Hspa9			Mcm5										Fbxw11	Apob			Erp44
						Setdb1	Huwe1			Mcm6										Stk25	Abhd14b			Txnrd1
						Sfn	Hyal2			Mcm7										Sh3bgrl2	Actr1b			Ppp1cc
						Sh3bgrl2	Immt			Mdm2										Nup54	Cdh13			Gna13
						Slc16a11	Inf2			Metap1										Rab11fip5	Ephx2			Man2b1
						Slc25a13	Insr			Mki67										Cpt2	Hmgb3			Dab2
						Slc4a4	Irf2bpl			Mmp12										Gclc	Tpd52l1			Tgfbi
						Slc9a1	Itga2			Mpeg1										Ankrd17	Rps6ka4			Sh3bgrl
						Slmap	Itga3			Mrps9										Tnpo1	Pak1			Fermt3
						SPEN	Itga6			Msr1										Dock1	Apex1			Hcls1
						Spint1	Itgav			Mxd1										Lars	Nae1			S100a8
						Stau1	Itgb4			Naaa										Prpf19	Thop1			Coro1b
						Stk25	Itpr3			Nampt											Aco1			Snrpa1
						Strbp	Jup			Nasp											Hk1			Smc4
						Sugp2	Kdm5b			Nceh1											Flna			Capza1
						SUZ12	Klf5			Ncf1											Myh9			Ddx21
						Syt8	Kpnb1			Ncf2											Lasp1			Nampt
						TAF1	Lad1			Ncf4											Pdlim1			S100a9
						Tars	Lama5			Neu1											Exosc4			Pygl
						Tc2n	Lamb3			Nfkbia											Gsto1			Prdx3
						Tff1	Lamc2			Nfkbib											Jup			Cyc1
						Timm44	Las1l			Nmd3											Lad1			Pdia4
						TMEM127	Lasp			Npl											Slk			Tcof1
						Tmem131	Lasp1			NPM1											Golm1			Gusb
						TMEM173	LATS1			Npm3											Uba1			Got2
						TMPRSS2	Ldb1			Nrg1											Nap1l4			Rfc4
						Tnpo1	Lmbr1l			Nsmce2											Spr			H2afx
						Tnrc6c	LMNA			Nudt5											Tjp2			Mcm3
						TRAF3	Lrrk1			Olr1											Myo6			Nasp
						Trpm4	Lxn			Osbpl9											Fam129b			Rrm1
						TSC2	MAD2L2			Ostf1											Echs1			Idh3a
						Tspan1	Map2k1			P2ry10											Pfkl			Faf1
						Tuba4a	MAP2K4			PDCD1LG2											Vcl			Osbpl9
						Ube2h	Map3k2			Pdia4											Cast			Mrps9
						Upf1	Map3k7			PHF6											Usp14			Nudt5
						Vil1	Mapk8			Picalm											Hgs			Mcm5
						Vps25	March5			Pik3cg														Ak2
						Wars	Mcpt1			Pik3r1														Hist1h1b
						Wnt7a	Mcpt2			Pim3														Rhog
						Wwp1	Mcu			Pitpna														Shmt2
						Zranb2	Me1			Pla2g7														Pno1
						ZRSR2	Med21			Plaur														Pik3r1
						Zswim8	Med22			Plek														Blmh
							MET			Plin2														Metap1
							Mgat3			Pmaip1														Trabd
							Mgat4b			Pno1														Ass1
							Mgst2			Ppp1cc														Rnpep
							Mgst3			Prcp														Lbr
							Mink1			PRDM1
							Mrps10			Prdx3				hMS	ST1_2F		Ptgds	Lcn2	Krt8	Ceacam1	Tspan8	Jag1	Cpne8	Arg2	SF5C
							Msi2			Psap							Ambp	Cp	Anxa4	Mmp7	Mgat4b	Bmp7	Pkdcc	Smpdl3a
							Mtap			Psip1							Alb	Epcam	Cadm1	Lgals4	Capn5	Efnb1	B4galt5	Ctsa
							Mtfr1			Psme1							Krt17	Arrdc1	Tnfrsf12a	Erbb3	Fermt1	Pcdh7	Steap1	Naaa
							MTOR			Ptgs2								Dsg2	Krt18	Vil1	Lad1	Mgat5	Atl3	Grn
							Myef2			Ptpn1								Cxadr	Alcam	Serpinb5	Me1	Hmga1	Ccl2	Ctsc
							Myh9			Ptpre								B4galt6	Dsp1	Gpa33	Cant1	Esyt2	Slit3	Ctsz
							Myo18a			Pycard								St14		Spint1	Golm1	Slc39a10	Nxn	Tk1
							Myo1b			Pygl								Cdh1		Galnt4	Anxa10	Fmnl2	Ckap4	Cotl1
							Myo6			Rab32								Clmn		Inadl	Prss22	Hmga2	Itga5	Nrg1
							Myo9b			Rab8b								Muc1		Rad50	Caprin1	Pgam5	C4b	Slc25a5
							Myof			Rabgef1								Mal2		Myo1e	Cdh17	Sema3a	Cadm4	Creld2
							Naa15			Rac2								Irf6		Agr2	Fam3c	Vegfc	Ereg	Slc7a5
							Nae1			Rad51								Spint2		Dhx16	Upp1	Sprr1a	Slc39a14	Sowahc
							Nap1l4			Rangrf								Agrn		Agps	Asl	Cdh6	Col16a1	Efhd2
							NCOR2			Rap2a										Mbp	Baiap2l1	Notch1	Osmr	Rrm2
							Net1			Rapgef2										Prss8	Gpc1	Rasa1		Cd274
							NF2			Rasgrp2										Krt7	Galc			Neu1
							Nfat5			Rasgrp3										Galnt3	Ccdc58			Lyn
							Nmt2			Rassf4										S100a14	Lxn			Cxcl3
							NOP10			Rbbp4										Sfn	Wfs1			Pygl
							Npc1			Rel										Stk25	F3			Mki67
							Npnt			Rfc4										Pkp2	Coasy			Mcm3
							Nradd			Rgs1										Ube2h	Myof			Ddx21
							NRAS			Rhog										Wars	Ank3			Ehd1
							Nsmf			Riok3										Strbp	Src			Lcp1
							Nt5e			Rnase1										Lama3	Hgfac			Coro1a
							Nudt14			Rnpep										Ap1m2	Erbb2			Fermt3
							Numa1			Rps6kb1										Eml2	Itgb4			Ctss
							Onecut2			Rrm1										Qtrt1	Fgfrl1			Il1rn
							Pacsin3			Rrm2										Sdcbp2	Lamc2			Ass1
							Pak1			Ruvbl1										Rab35	Ephx2			Gatm
							Pak4			S100a8										Rcor1	Ctgf			Stt3a
							Paox			S100a9										Lrp5	Immt			Psap
							Pbrm1			S100s8											Pak4			Cxcl2
							Pcdh1			Scamp1											Arhgef5			Lbr
							Pdgfb			Sdhb											Nudt14			Sh3bgrl
							Pdk1			Sec11c											Itga2
							Pdlim1			Sept1											Faf2
							Perp			Sh3bgrl											Hmgb3
							Pfdn1			Shmt2											Grpc5a
							Pfkl			Skil											Gipc1
							Pgap1			Slc11a1											Inf2
							Pgm1			Slc25a5											Mgat3
							Phactr4			Slc7a11											Lamb3
							Phc2			Slc7a5											Pcdh1
							Pik3r2			Smad4											Tnfrsf21
							Pir			Smc4											Lama5
							Plcb3			Smpdl3a											Ptrh2
							Plec			Snrpa1											Plec
							Plek2			Snx3											Efnb2
							Plim5			Sod2											Pbrm1
							Pls3			Sowahc											Efna1
							Plscr1			Sp110											Npnt
							Pnpla6			Stard7											Col18a1
							Polk			Stat1											Fxr1
							Porcn			Stt3a											Tmod3
							PPARG			Syk
							Ppp2cb			Tcirg1				Ras Path	ST1_3G			Atp1b1	Ccnd1	Iqgap2	Dusp7	F2r	Arhgef12	Adam8	SF11
							Prss22			Tcof1								Elf3	Tob1	Fbxo45	Rab22a	Rab31	Ralgapa1	Mcm7
							Ptprk			TFE3								Abcc3	Alcam	Tmem131	Epha2	Rasa1	Mras	Ptpre
							Ptrh2			TFEC								Zfhx3		Ermp1	Dusp6	Spred2	Ereg	Braf
							Pum2			Tgfbi								Enah		Esp8	Ep300	Hmga1	Creb3l1	Brap
							Qser1			Tgm2								Cdh1		Prpf19	Lmbr1l	Hmga2	Rab34	Rabgef1
							Rab22a			Tk1								Pld1		Arhgef28	Cyth2	Kctd10	Hk2	Rap2a
							Rab4a			Tmpo										Foxq1	Map2k1	Camk2d	Map4k4	Stard7
							Rac3			Tnf										Galnt3	Aen	Pgk1	Timp1	Tyms
							RAD21			Tnfrsf11a										Lars	Arhgef40	Kras	Pdgfrb	Capza1
							Rae1			TNFRSF17										F2rl1	Bcar1	Fez2	Cadm4	Gusb
							Rai14			TNFRSF9										Plekhg2	Gabbr1	Kif3c	Egfr	Hbp1
							Rala			Top2a										Rab8a	Has3	Cdkn2a	Rras2	Il10rb
							Ralgapa2			Trabd										Zswim8	Rasal2	E2f1	Kank2	Il1a
							Ralgapb			Trf										Slc4a4	Rgs12	Lztr1	Ldhb	Rab8b
							Ranbp3			Trp53inp1										Slc9a1	Smad2	Spry2	Ptx3	Abca1
							Rasal2			Tspan13										Arfgef1	Src	Rassf8	Phf10	Gna13
							Rcan3			Txnrd1										Prkab1	Abcc5	Plcg1		Neu1
							Reps1			Tyms										Rab35	Arhgef5			Psip1
							Rfx1			Tyrobp										Oxsr1	Insr			Il1b
							Rgs12			Uba5										Phlda2	Rab4a			Cxcl2
							Rgs17			Ubash3b										Rps6ka1	Abl2			Cdc42se2
							Rnf24			Ube2j1										Rps6kb2	Akt1			Insig1
							Rps6ka4			Vdr										Setdb1	Arhgef2			Pmaip1
							Rtkn			Wfdc17										Tff1	Atf2			Cbl
							Runx1			YEATS4										Dock1	Cdk6			Dbnl
							S100b			Zeb1											Crk			Ikbkb
							Sdc1														Elk3			Rasgrp3
							Setd5														Flna			Dusp4
							Sgms2														Kpnb1			Grb2
							Slc20a1														Naa15			Map2k3
							Slc24a5														Adgrg1			Mapkapk2
							Slc25a10														Cul3			Rps6kb1
							Slc25a24														Msi2			Cflar
							Slc2a1														Myh9			Mdm2
							Slc35d1														Bcl2l1			Mxd1
							Slc35e4														Pdk1			Ets1
							Slc37a4														Ptrh2			Cyth4
							Slc44a2														Rac3			Stat1
							Slc5a3														Erbb2			Cd274
							Slc7a6														Klf5			Dock2
							Slco2a1														Lad1			Dok3
							Slk														Prss22			Gng2
							Smad2														Ralgapa2			Rasgrp2
							Smad3														Ralgapb			Rassf4
							Smarca4														Sos1			Scamp1
							Smarce1														Sos2			Sp110
							Smim15														Srgap1			Syk
							Smurf														Tspan8			Top2a
							Snhg20														Vangl2			Ubash3b
							Snhg6														Pak4			H2afx
							Snx6														Pcdh1			Rel
							Sos1														Gprc5a			Riok3
							Sos2														Itpr3			Zeb1
							Sox11														Pak1			Csf1r
							Spg7														Hras			Gngt2
							Sppl3														Pik3r2			P2ry10
							Spr														Zdhhc20			Prcp
							Src														Cdc42ep5			Rab32
							Srek1ip1														Mapk8			Rad51
							Srgap1														Ppp2cb			Rangrf
							STAG2														Sdc1			Rapgef2
							Stam2														Phactr4
							Stard3														Usp50
							Stim2
							TANC1							Mutant cBP	ST1_3H			Pkhd1		Mecom	Pbrm1	Kras			SF12A
							TCF3											Zfhx3		Lrp5	Fat1	Cdkn2a
							Tead2													Herc2	Dync1h1	Inhba
							Thop1														Flna	Mast4
							Tjp1														Itpr3
							Tjp2														Myh9
							Tmbim1														Erbb2
							Tmem63b
							Tmod3							AMP cBP	ST1_3I			Nudt19	Hnf1b		Npc1	Kras			SF12B
							Tnfrsf21											Fxyd3			Efna1	Rassf8
							Tnfrsf23											Grb7			Arhgef2	Gramd1a
							Tpd52l1											Ppp1r1b			Med21	Sprr1a
							TPMT
							Traf4							Del cBP	ST1_3J		Nedd4l	Dsg2	Rab27b	Mbp	Smarca4	Ss18			SF12C
							TRAF7											Cxadr			Trim35	Slc14a1
							Trappc4											B4galt6			Tusc3	Egln1
							Trim24											Dsc2			Cdkn2b	Stc1
							Trim35															Lingo2
							Trim41															Cdkn2a
							Tsc1
							Tspan8							SB	ST1_3K		Chka	Ctnnd1		Erbb2ip	Foxp4			Map3k1	SF12D
							Tspn8											Magi1		Slmap	Adam10
							Tubb2b													Dock1	Ctbp2
							Tusc3													Rabep1	Ap1g1
							Uba1														Sppl3
							Uba3														Ptprk
							Ube2d1														Setd5
							Ube2v2														Aff4
							Ubr4														Pum2
							Upp1
							Usp14							Tempus+FM	ST1_3L		FGFR4	EPCAM	SOX9	CBLC	APOB	KRAS	ACTA2	MCL1	HK_Tempus+FoundMed_sort687v2
							Usp20										FGFR2	CDH1	IDH2	BCL6	FAT1	RASA1	TGFBR2	NPM1
							Usp50										FGFR3	GSTP1	CHD4	ELF3	SRC	ACVR1	CYP1B1	BCL2L11
							Vangl2										HNF1B	RSF1	CTNNA1	FOXQ1	AKT1	CDKN2A	BMPR1A	YEATS4
							Vcl										ETV5	U2AF1	CTNNB1	CFTR	TUSC3	BCR	PALLD	CTCF
							Wfs1										ETV6	ABCC3	KMT2A	SDHC	CUL3	GREM1	DOT1L	GNA13
							Wnt7b										KIF1B		CCND1	BCOR	NCOR2	CBFB	PRKAR1A	MALT1
							Xrcc5										DDX3X		ETV4	CARM1	GATA4	EGLN1	FAS	MDM2
							Ywhag										SDHB		NOTCH1	DNMT3A	NF2	BCORL1	NCOR1	TNFRSF17
							Zdhhc12										CREBBP		TCF7L2	ERBB3	TPMT	LZTR1		TNFRSF9
							Zdhhc20										ING1		ARID1A	GALNT12	ZMYM3	RARA		IKZF1
							Zfpm1										SGK1		EZH2	SPEN	NRAS	RICTOR		DIS3
							ZMYM3												MAP2K2	AJUBA	CUL1	ERCC1		DIS3L2
							Zpr1												EWSR1	KDM5A	PPARG	GNA11		HIST1H1E
							Zzef1												PCBP1	MSH2	SMAD3	CUL4A		MKI67
																			VEGFA	TMPRSS2	LATS1	SLIT2		PRDM1
																				FBXW7	BCL2L1	NHP2		PHF6
																				RAD50	CDKN2B	PHGDH		JAK2
																				SETD2	LMNA	CKS1B		BRAF
																				KMT2B	MAP2K1	INPP4B		IRF4
																				TMEM127	ABL2	FLT1		PDCD1LG2
																				TSC2	EPHA2	RPL5		RAD51
																				AGO1	MTAP	RPS15		TFE3
																				BCL7A	SMARCA4			TFEC
																				NSD1	CDC73			JAK3
																				NT5C2	CDK6			HIF1A
																				PRCC	RAD21			RRM1
																				TAF1	PDK1			FAM46C
																				ZRSR2	CDK4
																				PHLPP2	EIF1AX
																				PRKDC	TCF3
																				PTPRD	FDPS
																				PTPRT	CIC
																				TRAF3	PAK1
																				DNM2	EP300
																				ATRX	ERBB2
																				ACVR1B	SMAD2
																				HDAC4	TRAF7
																				TMEM173	ARID2
																				SDHD	MAD2L2
																				SEC23B	TANC1
																				MLLT3	FUBP1
																				LDLR	MAP2K4
																				ATIC	STAG2
																				PTCH1	CCND2
																				SUZ12	RUNX1
																				KDM5C	NOP10
																					MET
																					MTOR
																					HRAS
														KEGG cancer	ST1_3M				Pdgfa	Dvl1	Gsto1	Bcr	Igf1	Bcl2l11	SF13
																				Lama3	Wnt7b	Cdkn2a	Ptger3	Birc5
																				Lpar2	Lamb3	Jag1	Tgfbr1	Cdkn1a
																				Msh2	Mapk8	Kras	Wnt2	Csf1r
																				Wnt7a	Smad2	Plcg1		Csf2ra
																					Smad3	Camk2d		Csf2rb
																					Jup	Egln1		Csf2rb2
																					Pdgfb	F2r		Gna13
																					Runx1	Ikbkg		Mdm2
																					Adcy6			Ptgs2
																					Ctnna1			Rac2
																					Mgst2			Rps6kb1
																					Mgst3			Smad4
																					Apaf1			Txnrd1
																					Akt1
																					Cdk6
																					Ctbp2
																					Hras
																					Itga3
																					Itga6
																					Itgav
																					Lama5
																					Lamc2
																					Nras
																					Rala
																					Cdkn2b
																					Bcl2l1
																					Map2k1
																					Plcb3
																					Polk
																					Traf4
																					Slc2a1
																					Erbb2
														Ca2+ Path	ST1_3N		Ambp	Dsg2	Ccnd1	S100a14	Sdc1	Myo10	Prnp	Chd7	SF14
																		Cdh1	Kcnn4	Syt8	Ctgf	Tnnt2	Acsl4	Jak2
																		Kcne3	Ramp1	Celsr1	Itpr3	Jag1	Pcdhb7	Pik3cg
																		Atp1b1		Mmp15	Pacsin3	Add2	Pde4d	Cxcr4
																		Pamr1		Pls1	Sppl3	Plcg1	Mylk	Tspan13
																				Tc2n	Anxa8	Camk2d	Pde1c	Tgm2
																				Vil1	Npnt	Pmpca	Ccl2	Arrb2
																				Iqgap2	Pcdh1	Cdk5	Igf1	Cacna1s
																				Bspry	Tjp1	F2r		Dennd5b
																				Trpm4	Cbarp	Ncs1		Rgs1
																				Endog	Pdgfb	Rab38		Plek
																				Sestd1	Abl2	Stc1		Ccl4
																				Galnt3	Trim24	Ccbe1		Ccr1
																				Myo5c	Capn5	Dlk1		Lcp1
																				Pitpnm3	Ano8	Acan		Ptgs2
																				Proc	Adgrl3	Scin		Aif1
																				Myo5b	Anxa10	Esyt2		F10
																				Ajuba	Cant1	Ltbp1		S100s8
																				Cacfd1	Cdh13	Alg2		Vdr
																				Rmdn3	Cdh17			Fpr2
																				Pink1	Dhh			F7
																				Clstn1	S100b			Mmp12
																				F2rl1	Myo1b			S100a9
																				Cpne3	Myo6			Syk
																					Ephx2
																					Crisp1
																					Actn1
																					Smad3
																					Bok
																					Slc24a5
																					Fat1
																					Slc25a24
																					Ubr4
																					Mcu
																					Wfs1
																					Plcb3
																					Nsmf
																					Pls3
																					Gsto1
																					Itgav
																					Slc37a4
																					Cib1
																					Myh9
																					Plscr1
																					Spg7
																					Immt
																					Cast
																					Nfat5
																					Stim2
																					Reps1
																					Map3k7
																					Rcan3
																					Actn4
																					Ezr
														Caer Up	ST1_3O		Cldn10	Cldn7	Ccnd1	Cnot1	Cic	Pmpca	Tgfbr1	Sh3bgrl	SF15
																		Spint2	Dsp	Krt20	Tnfrsf21	Esyt2	Pkdcc	Nceh1
																		Cdh1	Tnfrs12a	Prkab1	Ctbp2	Kras	Col1a1	Ccl6
																		Lcn2		Exoc1	Actr1b	Casp3	Ndrg1	Cdkn1a
																		Cldn6		Plekha7	Huwe1	Rasa1	Sparc	Ctss
																		Plxnb1		Tspan1	Cyth2	Ikbkg		Tyrobp
																		Ehf		Dvl2	Cd276			Lyz2
																				Elp3	Fam3c			Trf
																				Slmap	Msi2			C1qa
																					Gipc1			Nmd3
																					Pls3			Smad4
																					Reps1			Ikbkb
																					Hnf4a			Csf1r
																					Tmbim1			Asah1
																					Apex1			Dab2
																					Actn4
																					Zzef1
																					Cast
																					Lamb3
																					Efna1
																					Phactr4
																					Myo1b
																					Hcfc1
																					Stam2
																					Asap2
																					Ube2d1
														Caer Down	ST1_3P			Fgfr3			Anapc2	Alg2		Pim3	SF16
														ko dTF Up	ST1_3Q		Rgs5	Atp1b1	Hbegf	Inadl	Reps1	Kctd10	Serpina3n	Plek	SF17
																	Anpep	Fxyd3	Sox9	Kctd2	Map3k2	Ccng2	C4b	Trf
																	Tox3	Cat	Alcam	Lama3	Nt5e	Casp3	Rab34	Furin
																	Ces1d	Pamr1	Krt8	Tspan1	Apob	Slc39a10	Lbp	Fes
																	Gstm5	Kcnq1	Sorbs2	Gcnt3	Sgms2	Nes	Pkdcc	Cxcr4
																		Ppp1r1b	Tm4sf4	Muc5ac	Golm1	E2f1		Gm2a
																		Ptgr1		Paqr5	Lamb3	Fasn		Mcm3
																		Ehf		Itgb6	Gabbr1	Kras		Mcm5
																		Lcn2		Wwp1	Ctxn1	Bnip3		Mcm6
																		B4galt6		Lpar2	Fam84a	Mgat5		Arg2
																		Grb7		Slc16a11	Endod1	Rem2		Lrg1
																		Cldn3		Ccdc68	Klf5	Uchl1		Rad51
																		Clmn		Proc	Fgfrl1	Ak1		Mcm4
																		Hpn		Mmp15	Akr1c13	Ggct		Cdkn1a
																		Abca3		Osbpl3	Erbb2	Dlk1		Mcm7
																		Atp1a1		Tff1	Hgfac			Lcp2
																		Epcam		Lmo7	Slc35d1			Hopx
																		Cldn7		Galnt4	Lama5			Ets2
																		Pkhd1		Epha1	Bcar1			Trp53inp1
																		Tle2		Dvl1	Me1			Hebp1
																				Trpm4	Rcan3			Efhd2
																				Sfn	Fat2			Rfc4
																				Cldn4	Cldn2			H2afx
																				Mpzl3	Ctse			Arg1
																				Mecom	Tnfrsf23			Hal
																					Sdc1			Cd14
																					Cav2			Abca1
																					Slc35e4			Bcl2l11
																					Arhgef40			Lgmn
																					Stard3			Cotl1
																					Pir			Plin2
																					Rtkn			Mpeg1
																					Net1			Aif1
																					Fat1			Npl
																					Hspa4l			Adam8
																					Btc			Msr1
																					Mgat4b			Naaa
																					Capn5			Csf2ra
																					Frrs1
																					Hmgb3
														ko dTF Down	ST1_3R		Cldn10	Grb7	Pdgfa	Arfgef1	Tead2	Kras	Ptger3	Cd6	SF18
																	Cbs	Kcne3	Hbegf	Serpinb1a	Kpnb1	Nes	Kng2	Ifrd1
																	Prox1	Fgfr3	Ramp1	Krt20	Hmgb3	Crlf1	Ndrg1	Gatm
																	Dcdc2a	Wfdc2	Sox9	Wars	Akr1c12	Ccbe1	Nfasc	Slc7a11
																		Tmem45a	Etv5	Tuba4a	Immt	Bmp7	Igf1	Slc7a5
																		Irf6		Celsr1	Nap1l4	Pgk1	Nfatc1	Ubash3b
																		Rap1gap		Agr2	Slc7a6	Casp3	Hk2	Arg2
																				Fgfr4	Dusp6	Milt11	Rras2	Trabd
																				Pls1	Bok	Ero1l		Hopx
																				Abce1	Thop1	Igf2bp2		Uba5
																				Nfu1	Ano1			Lcp1
																					Slc20a1			Tcirg1
																					Akt1			Tspan13
																					Lamb3			Shmt2
																					Rnf24			Grk6
																					Lmbr1l			Rps6kb1
																					Myo6			Skil
																					Anapc2			Got1
																					Erbb2			Erp44
																					Gpc1			Sec11c
																					Col7a1
																					Tmem63b
																					Trim24
														Innate Imm	ST1_3S		Nedd4l	Tspan14		Carm1	Bcl9	Il2	Vcan	Tnfrsf11a	SF19
																	Foxo3			Poldip2	Csnk1g1	Dok1	Ripk3	Malt1
																				Arhgef18	Csnk1g2	Arhgap6	Ror1	Nfkbib
																				Lonp2		Bmp2	Fzd2	Tnf
																				Rhot2		Nkiras2	Ryk	Ly86
																				Setd1b				Cyba
																				Hip1r				Ncf2
																				Cdc25a				Ptpn1
																								Slc11a1
																								Dnmt1
																								Rbbp4
																								Ap1s2
																								Cltc
																								Picalm
																								Ccna2
																								Ccnb1
																								Ccne2
																								Cd33
																								Clec5a
																								Mcemp1
																								Olr1
																								Cebpb
														ITGA3-Gpr56	ST1_3T		Alb	Cp	Alcam	Lama3	Itga3	Kras	Bmp1	Adam8	SF20
																		Cdh1		Itgb6	Bcar1	Rasa1	Col1a1	Itga4
																		Prom1		Rhobtb2	Itga2	Ltbp1	Itga5	Itgal
																		Plxnb1		Erbb3	Itgb4	Tgfa	Itgb8	Itgam
																		Fgfr3		Fgfr4	Lamb3	Casp3	Vcam1	Itgb2
																				Mmp7	Lamc2	Selp	Adam12	Tgm2
																				Herc2	Adam10	Nes	Igf1	Nrg1
																				Klhl20	Ldb1	Plcg1	Nfasc	Il10
																				Vps25	Smad2	Wnt5a	Ccl2	Cd6
																				Arhgap5	Ep300	Acan	Tgfbr1	Lcp2
																				Arhgef11	Anapc2	Mmp10	Mvb12a	Uba5
																				Erbb2ip	Smurf	Vegfc	Vav2	Ifitm1
																				Sfn	Traf7	Uba6	Timp1	Cdk1
																				Slc9a1	Trim41	Pkn3	Sdc4	Jak2
																				Wwp1	Mapk8			Hif1a
																				Gan	Pak1			Plaur
																				Itch	Actn1			Il1b
																				Chmp2b	Smad3			Ube2j1
																				Tuba4a	Arhgef2			Pik3r1
																				Arhgef28	Myo9b
																					Eif4b
																					Akt1
																					Gpc1
																					Sdc1
																					Apob
																					Hyal2
																					Ctgf
																					Cul3
																					Dync1h1
																					Fbxl19
																					Ube2v2
																					Chmp6
																					Stam2
																					Rtkn
																					Adam9
																					Vcl
																					Hras
																					Cdc34
																					Col7a1
																					Flna
																					Lama5
																					Plec
																					Src
																					Btc
																					S100b
																					Tcf3
																					Cul1
																					Uba3
																					Fzr1
																					Ube2d1
																					Hgs
																					Net1
																					Itga6
																					Erbb2
														Cox Hi_500	ST1_4U			Dsg2	Krt18	Krt7	Itga3	Kras	Ereg	Cdk1	SF7
																		Chmp4c	Rab27b	Plekha7	Cdk6	Ppfibp1	B4galt5	Nsmce2
																		Irf6		Chmp2b	Lamc2	Hmga2	Bach1	Lmnb1
																		Mal2		Myo5b	Cd2ap	Igf2bp2		Ddx21
																				Inadl	Asap2	Slc39a10		Mcm4
																				Erbb2ip	Bcl2l1	Jag1		Skil
																				Dhx32	Pls3			Il1rn
																				Gan	Slk			Pygl
																				Itch	Epha2			Smc4
																				Mcmbp	Cast			Nmd3
																				Ube2h	Nt5e			Top2a
																				Paqr5	Efnb2
																				Lama3	Ccdc58
																				Cdcp1	Gprc5a
																				Serpinb5	Fermt1
																				Ccdc68	Tjp1
																				Wnt7a	Lamb3
																				Mpzl3	Cda
																				Armc10	Cttnbp2nl
																				Esrp1	Commd2
																				Msh2	Pcdh1
																					Mtfr1
																					Plek2
																					Endod1
																					Fgd6
																					Itga2
																					Pgm1
																					Qser1
																					Galnt10
																					Rnf24
																					Zpr1
																					Cav2
																					Rala
																					Ctnna1
																					Fxr1
																					Adam10
																					Myof
																					March5
																					Caprin1
																					Kdm5b
																					Gjb4
																					Srgap1
																					Slc5a3
																					Ywhag
																					Flnb
																					Tmod3
																					Adam9
																					Gsk3b
																					Med21
																					Slc44a2
																					Atp2c1
																					Perp
																					Mrps10
														Cox Lo_500	ST1_4W			Syngr1		Dvl2	Tsc1	Rem2	Pde1c	Sept1	SF8
																		Fbxl18		Cacna1h	Abhd17a	Fbf1	Pelp1	Grk6
																		Tle2		Bcl11a	Anapc2	Pmpca	Rfxap	Ltc4s
																				Sugp2	Cep250		Tmem88	F7
																				Mtg2	Mink1			Klhdc4
																				Pcnt	Ranbp3			Rangrf
																				Tnrc6c	Cic			Madd
																				Zswim8	Ankrd16
																				Arhgef11	Usp20
																				Rabl6	Pnpla6
																				Nat9	Gigyf1
																				Ncdn	Abca5
																				Slc16a11	Snhg20
																					Ldb1
																					Gtpbp6
																					Dusp28
																					Myef2
																					Irf2bpl
																					Fxr2
																					Med22
																					Rfx1
														Panc CT_ID	ST1_Y			Krt18	Clu			Mgp	Emb		SF4AB
																			Sox9			Col1a1	Cd74
																						Col1a2	Cd79a
																						Slpi	Lyz2
																							Ccl4
																							S100a8
																							Cd14
																							Cd52
																							Cd3d
																							Cd3e
																							Cd19
																							Cd79b

## Sheet: MS non redundant
Non-redundant		2. Mass Spectrometry
Ptgds		hMS	mMS	msMS
Ambp		ST1_2F	ST1_2D	ST1_2E
Alb		187	53	209
Krt17		Ptgds	Apcs	Anpep
Lcn2		Ambp	Alb1	Ddah2
Cp		Alb	Bche	Alb
Epcam		Krt17	Cp	Cbs
Arrdc1		Lcn2	Lcn2	Hibadh
Dsg2		Cp	Mthfs	Lcn2
Cxadr		Epcam	Gkn2	Cat
B4galt6		Arrdc1	Sfn	Epcam
St14		Dsg2	Rabep1	Cdh1
Cdh1		Cxadr	Krt7	Dsg2
Clmn		B4galt6	Gkn1	Agrn
Muc1		St14	Rps6ka4	Ptgr1
Mal2		Cdh1	Anxa10	Hint2
Irf6		Clmn	Ctse	Krt8
Spint2		Muc1	Slc25a10	Rtn4
Agrn		Mal2	Pls3	Alcam
Krt8		Irf6	Ikbkg	Clu
Anxa4		Spint2	Hmga2	Ctnnb1
Cadm1		Agrn	Serpina3n	Tars
Tnfrsf12a		Krt8	Hp	Cnot
Krt18		Anxa4	Lbp	Akap8
Alcam		Cadm1	Kng2	Cbr1
Dsp1		Tnfrsf12a	Hspg2	Timm44
Ceacam1		Krt18	Il1rn	Lrba
Mmp7		Alcam	Ncf4	Dido1
Lgals4		Dsp1	Fxyd5	Cpne3
Erbb3		Ceacam1	Mpeg1	Lgals4
Vil1		Mmp7	Lcp2	Sfn
Serpinb5		Lgals4	Tgfbi	Wars
Gpa33		Erbb3	Arg1	Stau1
Spint1		Vil1	Fes	Tuba4a
Galnt4		Serpinb5	S100a9	Zranb2
Inadl		Gpa33	S100a8	Serpinb5
Rad50		Spint1	Cybb	Pkp2
Myo1e		Galnt4	Kctd12	Mbp
Agr2		Inadl	Cyp4f16	Vil1
Dhx16		Rad50	Npl	Myh14
Agps		Myo1e	Msr1	Slc25a13
Mbp		Agr2	Cd14	Rps6ka1
Prss8		Dhx16	Ctss	Mrps31
Krt7		Agps	Rnase1	Prcc
Galnt3		Mbp	Ctsc	Upf1
S100a14		Prss8	Itgb2	Ide
Sfn		Krt7	Arhgdib	Fbxw11
Stk25		Galnt3	Hal	Stk25
Pkp2		S100a14	Hcls1	Sh3bgrl2
Ube2h		Sfn	Pygl	Nup54
Wars		Stk25	C1qa	Rab11fip5
Strbp		Pkp2	Lcp1	Cpt2
Lama3		Ube2h	Ctsz	Gclc
Ap1m2		Wars	Ncf1	Ankrd17
Eml2		Strbp	Cotl1	Tnpo1
Qtrt1		Lama3	Apoe	Dock1
Sdcbp2		Ap1m2		Lars
Rab35		Eml2		Prpf19
Rcor1		Qtrt1		Pir
Lrp5		Sdcbp2		Xrcc5
Tspan8		Rab35		Numa1
Mgat4b		Rcor1		Myof
Capn5		Lrp5		Cttn
Fermt1		Tspan8		Itgb4
Lad1		Mgat4b		Itga6
Me1		Capn5		Ano1
Cant1		Fermt1		Pls3
Golm1		Lad1		Flnb
Anxa10		Me1		Itpr3
Prss22		Cant1		Cdk6
Caprin1		Golm1		Smarca4
Cdh17		Anxa10		Ctbp2
Fam3c		Prss22		Dync1h1
Upp1		Caprin1		Gss
Asl		Cdh17		Rae1
Baiap2l1		Fam3c		Smarce1
Gpc1		Upp1		Snx6
Galc		Asl		Mtap
Ccdc58		Baiap2l1		F3
Lxn		Gpc1		Acsl5
Wfs1		Galc		Acads
F3		Ccdc58		Myo18a
Coasy		Lxn		Pacsin3
Myof		Wfs1		Apob
Ank3		F3		Abhd14b
Src		Coasy		Actr1b
Hgfac		Myof		Cdh13
Erbb2		Ank3		Ephx2
Itgb4		Src		Hmgb3
Fgfrl1		Hgfac		Tpd52l1
Lamc2		Erbb2		Rps6ka4
Ephx2		Itgb4		Pak1
Ctgf		Fgfrl1		Apex1
Immt		Lamc2		Nae1
Pak4		Ephx2		Thop1
Arhgef5		Ctgf		Aco1
Nudt14		Immt		Hk1
Itga2		Pak4		Flna
Faf2		Arhgef5		Myh9
Hmgb3		Nudt14		Lasp1
Grpc5a		Itga2		Pdlim1
Gipc1		Faf2		Exosc4
Inf2		Hmgb3		Gsto1
Mgat3		Grpc5a		Jup
Lamb3		Gipc1		Lad1
Pcdh1		Inf2		Slk
Tnfrsf21		Mgat3		Golm1
Lama5		Lamb3		Uba1
Ptrh2		Pcdh1		Nap1l4
Plec		Tnfrsf21		Spr
Efnb2		Lama5		Tjp2
Pbrm1		Ptrh2		Myo6
Efna1		Plec		Fam129b
Npnt		Efnb2		Echs1
Col18a1		Pbrm1		Pfkl
Fxr1		Efna1		Vcl
Tmod3		Npnt		Cast
Jag1		Col18a1		Usp14
Bmp7		Fxr1		Hgs
Efnb1		Tmod3		Hmga2
Pcdh7		Jag1		Pgk1
Mgat5		Bmp7		Cmas
Hmga1		Efnb1		Ehd4
Esyt2		Pcdh7		Stom
Slc39a10		Mgat5		Psmd5
Fmnl2		Hmga1		Prep
Hmga2		Esyt2		Plcg1
Pgam5		Slc39a10		Fasn
Sema3a		Fmnl2		Camk2d
Vegfc		Hmga2		Camk1
Sprr1a		Pgam5		Glb1
Cdh6		Sema3a		Suclg2
Notch1		Vegfc		Galk1
Rasa1		Sprr1a		Abcc1
Cpne8		Cdh6		Itga5
Pkdcc		Notch1		Flnc
B4galt5		Rasa1		Col12a1
Steap1		Cpne8		Ndrg1
Atl3		Pkdcc		Mcfd2
Ccl2		B4galt5		Anp32b
Slit3		Steap1		Sdhb
Nxn		Atl3		Impdh2
Ckap4		Ccl2		Ruvbl1
Itga5		Slit3		Mcm6
C4b		Nxn		Lamp1
Cadm4		Ckap4		Cotl1
Ereg		Itga5		Ctss
Slc39a14		C4b		Ctsz
Col16a1		Cadm4		Ehd1
Osmr		Ereg		Clta
Arg2		Slc39a14		Ctsc
Smpdl3a		Col16a1		Arpc3
Ctsa		Osmr		Mcm7
Naaa		Arg2		Lcp1
Grn		Smpdl3a		Sod2
Ctsc		Ctsa		Actr3
Ctsz		Naaa		Snx3
Tk1		Grn		Hexa
Cotl1		Ctsc		Il1rn
Nrg1		Ctsz		Gm2a
Slc25a5		Tk1		Got1
Creld2		Cotl1		Lmnb1
Slc7a5		Nrg1		Hmgb2
Sowahc		Slc25a5		Cbdp2
Efhd2		Creld2		Erp44
Rrm2		Slc7a5		Txnrd1
Cd274		Sowahc		Ppp1cc
Neu1		Efhd2		Gna13
Lyn		Rrm2		Man2b1
Cxcl3		Cd274		Dab2
Pygl		Neu1		Tgfbi
Mki67		Lyn		Sh3bgrl
Mcm3		Cxcl3		Fermt3
Ddx21		Pygl		Hcls1
Ehd1		Mki67		S100a8
Lcp1		Mcm3		Coro1b
Coro1a		Ddx21		Snrpa1
Fermt3		Ehd1		Smc4
Ctss		Lcp1		Capza1
Il1rn		Coro1a		Ddx21
Ass1		Fermt3		Nampt
Gatm		Ctss		S100a9
Stt3a		Il1rn		Pygl
Psap		Ass1		Prdx3
Cxcl2		Gatm		Cyc1
Lbr		Stt3a		Pdia4
Sh3bgrl		Psap		Tcof1
Apcs		Cxcl2		Gusb
Alb1		Lbr		Got2
Bche		Sh3bgrl		Rfc4
Mthfs				H2afx
Gkn2				Mcm3
Rabep1				Nasp
Gkn1				Rrm1
Rps6ka4				Idh3a
Ctse				Faf1
Slc25a10				Osbpl9
Pls3				Mrps9
Ikbkg				Nudt5
Serpina3n				Mcm5
Hp				Ak2
Lbp				Hist1h1b
Kng2				Rhog
Hspg2				Shmt2
Ncf4				Pno1
Fxyd5				Pik3r1
Mpeg1				Blmh
Lcp2				Metap1
Tgfbi				Trabd
Arg1				Ass1
Fes				Rnpep
S100a9				Lbr
S100a8
Cybb
Kctd12
Cyp4f16
Npl
Msr1
Cd14
Rnase1
Itgb2
Arhgdib
Hal
Hcls1
C1qa
Ncf1
Apoe
Anpep
Ddah2
Cbs
Hibadh
Cat
Ptgr1
Hint2
Rtn4
Clu
Ctnnb1
Tars
Cnot
Akap8
Cbr1
Timm44
Lrba
Dido1
Cpne3
Stau1
Tuba4a
Zranb2
Myh14
Slc25a13
Rps6ka1
Mrps31
Prcc
Upf1
Ide
Fbxw11
Sh3bgrl2
Nup54
Rab11fip5
Cpt2
Gclc
Ankrd17
Tnpo1
Dock1
Lars
Prpf19
Pir
Xrcc5
Numa1
Cttn
Itga6
Ano1
Flnb
Itpr3
Cdk6
Smarca4
Ctbp2
Dync1h1
Gss
Rae1
Smarce1
Snx6
Mtap
Acsl5
Acads
Myo18a
Pacsin3
Apob
Abhd14b
Actr1b
Cdh13
Tpd52l1
Pak1
Apex1
Nae1
Thop1
Aco1
Hk1
Flna
Myh9
Lasp1
Pdlim1
Exosc4
Gsto1
Jup
Slk
Uba1
Nap1l4
Spr
Tjp2
Myo6
Fam129b
Echs1
Pfkl
Vcl
Cast
Usp14
Hgs
Pgk1
Cmas
Ehd4
Stom
Psmd5
Prep
Plcg1
Fasn
Camk2d
Camk1
Glb1
Suclg2
Galk1
Abcc1
Flnc
Col12a1
Ndrg1
Mcfd2
Anp32b
Sdhb
Impdh2
Ruvbl1
Mcm6
Lamp1
Clta
Arpc3
Mcm7
Sod2
Actr3
Snx3
Hexa
Gm2a
Got1
Lmnb1
Hmgb2
Cbdp2
Erp44
Txnrd1
Ppp1cc
Gna13
Man2b1
Dab2
Coro1b
Snrpa1
Smc4
Capza1
Nampt
Prdx3
Cyc1
Pdia4
Tcof1
Gusb
Got2
Rfc4
H2afx
Nasp
Rrm1
Idh3a
Faf1
Osbpl9
Mrps9
Nudt5
Mcm5
Ak2
Hist1h1b
Rhog
Shmt2
Pno1
Pik3r1
Blmh
Metap1
Trabd
Rnpep
