# Supplementary material for: Diagnostic and Prognostic Markers for Pancreatitis and Pancreatic Ductal Adenocarcinoma
Source: Int J Mol Sci. 2024 Jun 16;25(12):6619. doi: 10.3390/ijms25126619 (PMC11204091; doi:10.3390/ijms25126619)
Supplement: Supplementary file 1 [file ijms-25-06619-s001.zip › Table S5A_result_antibody_provider_info_20200720_part1.xlsx]

## Sheet: elisa
Target	Antibody	Source link	Provider link	Host	Reactivity	Type	Conjugate	Applications	Dilutions	Molecular weight	Purification	Protocol	Publications	Price	Pathways	Images	ELISA1	ELISA2	Image 1 caption	Image 1 link	Image 2 caption	Image 2 link	Image 3 caption	Image 3 link	Image 4 caption	Image 4 link	Image 5 caption	Image 5 link	Image 6 caption	Image 6 link	Image 7 caption	Image 7 link	Image 8 caption	Image 8 link	Image 9 caption	Image 9 link
ACAN	LS-C825872	https://www.antibodypedia.com/gene/4288/ACAN/antibody/4939240/LS-C825872	https://www.lsbio.com/antibodies/acan-antibody-aggrecan-antibody-cleaved-asp369-elisa-ihc-wb-western-ls-c825872/852722?trid=259	Rabbit	Human, Rat	Monoclonal		IHC (1:50 - 1:100). Western blot (1:500 - 1:1000). ELISA (1:20000)			The antibody was affinity-purified from rabbit antiserum by affinity-chromatography using epitope-specific immunogen.			Unavailable			20000
ACAN	ABIN4278677	https://www.antibodypedia.com/gene/4288/ACAN/antibody/4177649/ABIN4278677	https://www.antibodies-online.com/antibody/4278677/anti-Aggrecan+ACAN+antibody/?utm_source=partner&utm_medium=antibodypedia&utm_campaign=listing&utm_content=119	Mouse	Human, Mouse, Rat, Bovine, Canine, Rabbit, Sheep	Monoclonal		ELISA, Radioimmunoassay (RIA), Western Blotting (WB)	Western Blot 1:100-1:2000, ELISA 1:100-1:5000, Radioimmunoassay 1:100-1:200Chondroitinase ABC digestion prior to antibody reaction is required for antibody reactivity. {0.5U/mL in 100 mM Tris-HCL, 30 minutes room temperature} A dramatic proteolytic digestion of the core protein (e.g. with papain or pronase) significantly reduces the antibody reactivity.		Unpurified				Glycosaminoglycan Metabolic Process, Dicarboxylic Acid Transport		100	5000
ACAN	NBP2-29670	https://www.antibodypedia.com/gene/4288/ACAN/antibody/1256126/NBP2-29670	https://www.novusbio.com/products/aggrecan-antibody-mk-302_nbp2-29670?utm_source=antibodypedia&utm_medium=referral&utm_campaign=product&utm_term=primaryantibodies	Mouse	Human, Mouse, Rat, Bovine, Canine, Rabbit, Sheep	Monoclonal		WB, ELISA, RIA	Western Blot 1:100-1:2000; ELISA 1:100-1:5000; Radioimmunoassay 1:100-1:200		Unpurified						100	5000
ACAN	ABIN153389	https://www.antibodypedia.com/gene/4288/ACAN/antibody/440835/ABIN153389	https://www.antibodies-online.com/antibody/153389/anti-Aggrecan+ACAN+antibody/?utm_source=partner&utm_medium=antibodypedia&utm_campaign=listing&utm_content=169	Mouse	Human, Mouse, Rat, Bovine, Canine, Feline, Guinea Pig, Horse, Porcine, Rabbit, Sheep	Monoclonal		ELISA, Immunocytochemistry (ICC), Immunofluorescence (IF), Immunohistochemistry (IHC), Immunohistochemistry (Frozen Sections) (IHC (fro)), Immunohistochemistry (Paraffin-embedded Sections) (IHC (p)), Western Blotting (WB)	Western Blot 1:100, ELISA 1:100-1:2000, Immunohistochemistry 1:10-1:500, Immunocytochemistry/Immunofluorescence, Immunohistochemistry-Paraffin 1:10-1:500, Immunohistochemistry-Frozen 1:10-1:500This Aggrecan antibody is useful in Immunohistochemistry, ELISA and Western blot. With IHC the antibody works in formalin- or paraformaldehyde-fixed paraffin embedded sections as well as either alcohol-fixe…		Tissue culture supernatant		Yang, Zhu, Zhu, Feng, Gong, Chen, Chen: "17β-Estradiol/extrogen receptor β alleviates apoptosis and enhances matrix biosynthesis of nucleus pulposus cells through regulating oxidative damage under a high glucose condition." in: Biomedicine & pharmacotherapy, Vol. 107, pp. 1004-1009, 2019 (PubMed). Method employed by authors: Immunofluorescence (fixed cells) (IF/ICC) (Sample species: Rat (Rattus))…		Glycosaminoglycan Metabolic Process, Dicarboxylic Acid Transport		100	2000
ACAN	ABIN258953	https://www.antibodypedia.com/gene/4288/ACAN/antibody/440837/ABIN258953	https://www.antibodies-online.com/antibody/258953/anti-Aggrecan+ACAN+antibody/?utm_source=partner&utm_medium=antibodypedia&utm_campaign=listing&utm_content=155	Mouse	Human, Bovine	Monoclonal		Immunohistochemistry (Frozen Sections) (IHC (fro)), Immunohistochemistry (Paraffin-embedded Sections) (IHC (p)), Immunohistochemistry (IHC), ELISA, Western Blotting (WB)	Western Blot 1:100, ELISA 1:100-1:2000, Immunohistochemistry 1:10-1:500, Immunohistochemistry-Paraffin 1:10-1:500, Immunohistochemistry-Frozen 1:10-1:500This antibody should work in IHC on formalin- or paraformaldehyde-fixed paraffin embedded sections as well as either alcohol-fixed frozen sections or un-fixed snap-frozen sections. The observed molecular weight of the protein may vary from the li…		Tissue culture supernatant		Lovelace, Rais, Palacios, Shuai, Bishay, Popa, Pirbhoy, Binder, Nelson, Ethell, Razak: "Deletion of Fmr1 from Forebrain Excitatory Neurons Triggers Abnormal Cellular, EEG, and Behavioral Phenotypes in the Auditory Cortex of a Mouse Model of Fragile X Syndrome." in: Cerebral cortex (New York, N.Y. : 1991), 2019 (PubMed). Method employed by authors: Western Blotting (WB), Western Blotting (WB) (Sam…		Glycosaminoglycan Metabolic Process, Dicarboxylic Acid Transport	Image no. 1 for anti-Aggrecan (ACAN) antibody (ABIN258953) [https://i1.abocdn.com/productimage/v444b85b5/b1n23x9r8z3x/]	100	2000	Image no. 1 for anti-Aggrecan (ACAN) antibody (ABIN258953)	https://i1.abocdn.com/productimage/v444b85b5/b1n23x9r8z3x/
ACAN	ABIN4278667	https://www.antibodypedia.com/gene/4288/ACAN/antibody/4177639/ABIN4278667	https://www.antibodies-online.com/antibody/4278667/anti-Aggrecan+ACAN+antibody/?utm_source=partner&utm_medium=antibodypedia&utm_campaign=listing&utm_content=169	Mouse	Human, Mouse, Rat, Bovine, Canine, Feline, Guinea Pig, Horse, Porcine, Rabbit, Sheep	Monoclonal		ELISA, Immunocytochemistry (ICC), Immunofluorescence (IF), Immunohistochemistry (IHC), Immunohistochemistry (Frozen Sections) (IHC (fro)), Immunohistochemistry (Paraffin-embedded Sections) (IHC (p)), Western Blotting (WB)	Western Blot 1:100, ELISA 1:100-1:2000, Immunohistochemistry 1:10-1:500, Immunocytochemistry/Immunofluorescence, Immunohistochemistry-Paraffin 1:10-1:500, Immunohistochemistry-Frozen 1:10-1:500This Aggrecan antibody is useful in Immunohistochemistry, ELISA and Western blot. With IHC the antibody works in formalin- or paraformaldehyde-fixed paraffin embedded sections as well as either alcohol-fixe…		Tissue culture supernatant		Yang, Zhu, Zhu, Feng, Gong, Chen, Chen: "17β-Estradiol/extrogen receptor β alleviates apoptosis and enhances matrix biosynthesis of nucleus pulposus cells through regulating oxidative damage under a high glucose condition." in: Biomedicine & pharmacotherapy, Vol. 107, pp. 1004-1009, 2019 (PubMed). Method employed by authors: Immunofluorescence (fixed cells) (IF/ICC) (Sample species: Rat (Rattus))…		Glycosaminoglycan Metabolic Process, Dicarboxylic Acid Transport		100	2000
ACAN	LS-C179972	https://www.antibodypedia.com/gene/4288/ACAN/antibody/1081752/LS-C179972	https://www.lsbio.com/antibodies/acan-antibody-aggrecan-antibody-clone-6-b-4-elisa-ihc-wb-western-ls-c179972/187479?trid=259	Mouse	Human, Simian	Monoclonal		IHC. IHC - Paraffin (1:10 - 1:2000). IHC - Frozen (1:10 - 1:2000). Western blot (1:100). ELISA (1:100 - 1:2000)			Tissue culture supernatant			Unavailable			100	2000
ACAN	NB110-6524	https://www.antibodypedia.com/gene/4288/ACAN/antibody/28369/NB110-6524	https://www.novusbio.com/products/aggrecan-antibody-6-b-4_nb110-6524?utm_source=antibodypedia&utm_medium=referral&utm_campaign=product&utm_term=primaryantibodies	Mouse	Human, Bovine	Monoclonal		WB, ELISA, IHC, IHC-Fr, IHC-P	Western Blot 1:100; ELISA 1:100-1:2000; Immunohistochemistry 1:10-1:500; Immunohistochemistry-Frozen 1:10-1:500; Immunohistochemistry-Paraffin 1:10-1:500	250 kDa. Disclaimer note: The observed molecular weight of the protein may vary from the listed predicted molecular weight due to post translational modifications, post translation cleavages, relative charges, and other experimental factors.	Tissue culture supernatant		Lovelace JW, Rais M, Palacios AR et al. Deletion of Fmr1 from Forebrain Excitatory Neurons Triggers Abnormal Cellular, EEG, and Behavioral Phenotypes in the Auditory Cortex of a Mouse Model of Fragile X Syndrome Cereb. Cortex Jul 29 2019 [PMID: 31364704] (WB, Mouse); Krouwels A, Melchels F, Van Rijen MHP, Oner FC. Comparing hydrogels for human nucleus pulposus cell regeneration;role of osmolarity…			Immunohistochemistry-Paraffin: Aggrecan Antibody (6-B-4) [NB110-6524] - Aggrecan on sheep intervertebral disc. Image from verified customer review. [https://images.novusbio.com/fullsize2/Aggrecan-Antibody-(6-B-4)-Immunohistochemistry-Paraffin-NB110-6524-img0001.jpg]	100	2000	Immunohistochemistry-Paraffin: Aggrecan Antibody (6-B-4) [NB110-6524] - Aggrecan on sheep intervertebral disc. Image from verified customer review.	https://images.novusbio.com/fullsize2/Aggrecan-Antibody-(6-B-4)-Immunohistochemistry-Paraffin-NB110-6524-img0001.jpg
ACAN	NB600-504	https://www.antibodypedia.com/gene/4288/ACAN/antibody/27888/NB600-504	https://www.novusbio.com/products/aggrecan-antibody-bc-3_nb600-504?utm_source=antibodypedia&utm_medium=referral&utm_campaign=product&utm_term=primaryantibodies	Mouse	Human, Mouse, Rat, Bovine, Canine, Feline, Guinea Pig, Porcine, Rabbit, Sheep	Monoclonal		WB, ELISA, ICC/IF, IHC, IHC-Fr, IHC-P	Western Blot 1:100; ELISA 1:100-1:2000; Immunocytochemistry/Immunofluorescence; Immunohistochemistry 1:10-1:500; Immunohistochemistry-Frozen 1:10-1:500; Immunohistochemistry-Paraffin 1:10-1:500	250 kDa. Disclaimer note: The observed molecular weight of the protein may vary from the listed predicted molecular weight due to post translational modifications, post translation cleavages, relative charges, and other experimental factors.	Protein A or G purified		Si HB, Yang TM, Li L et al. miR-140 Attenuates the Progression of Early-Stage Osteoarthritis by Retarding Chondrocyte Senescence Mol Ther Nucleic Acids Nov 9 2019 [PMID: 31790972] (WB, IHC-P, Human, Rat); Cheng B, Liu Y, Zhao Y et al. The role of anthrax toxin protein receptor 1 as a new mechanosensor molecule and its mechanotransduction in BMSCs under hydrostatic pressure Sci Rep Sep 2 2019 [PMI…				100	2000
ACAN	ABIN1827326	https://www.antibodypedia.com/gene/4288/ACAN/antibody/1525711/ABIN1827326	https://www.antibodies-online.com/antibody/1827326/anti-Aggrecan+ACAN+AA+56-155+antibody/?utm_source=partner&utm_medium=antibodypedia&utm_campaign=listing&utm_content=128	Mouse	Human	Monoclonal		Immunofluorescence (IF), ELISA, Western Blotting (WB)	Approved: ELISA, IF (10 μg/mL), WB; ; Usage: Sandwich ELISA: Recombinant protein. Western Blot: Recombinant protein.		Purified from ascites by Protein A			623.34	Glycosaminoglycan Metabolic Process, Dicarboxylic Acid Transport
ACAN	ABIN1834915	https://www.antibodypedia.com/gene/4288/ACAN/antibody/1531473/ABIN1834915	https://www.antibodies-online.com/antibody/1834915/anti-Aggrecan+ACAN+antibody/?utm_source=partner&utm_medium=antibodypedia&utm_campaign=listing&utm_content=123	Mouse	Human, Bovine	Monoclonal		ELISA, Immunohistochemistry (IHC), Immunohistochemistry (Frozen Sections) (IHC (fro)), Immunohistochemistry (Paraffin-embedded Sections) (IHC (p)), Immunoprecipitation (IP), Western Blotting (WB)	Optimal working dilution should be determined by the investigator.		Protein G purified			806.66	Glycosaminoglycan Metabolic Process, Dicarboxylic Acid Transport
ACAN	ABIN200215	https://www.antibodypedia.com/gene/4288/ACAN/antibody/1456225/ABIN200215	https://www.antibodies-online.com/antibody/200215/anti-Aggrecan+ACAN+AA+361-369+antibody/?utm_source=partner&utm_medium=antibodypedia&utm_campaign=listing&utm_content=132	Mouse	Human, Rat, Bovine, Canine, Porcine, Rabbit, Simian	Monoclonal		ELISA, Western Blotting (WB)	Approved: ELISA, WB; ; Usage: Suitable for use in Western Blot and ELISA.		Protein A purified			1.148,34 €	Glycosaminoglycan Metabolic Process, Dicarboxylic Acid Transport
ACAN	ABIN2197364	https://www.antibodypedia.com/gene/4288/ACAN/antibody/2809364/ABIN2197364	https://www.antibodies-online.com/antibody/2197364/anti-Aggrecan+ACAN/?utm_source=partner&utm_medium=antibodypedia&utm_campaign=listing&utm_content=100	Mouse	Human	Monoclonal		Immunohistochemistry (IHC), ELISA, Western Blotting (WB)	Optimal working conditions should be determined by the investigator.		Purified SDS-PAGE			726.46	Glycosaminoglycan Metabolic Process, Dicarboxylic Acid Transport
ACAN	ABIN2197365	https://www.antibodypedia.com/gene/4288/ACAN/antibody/2809365/ABIN2197365	https://www.antibodies-online.com/antibody/2197365/anti-Aggrecan+ACAN/?utm_source=partner&utm_medium=antibodypedia&utm_campaign=listing&utm_content=100	Mouse	Human	Monoclonal		Immunohistochemistry (IHC), ELISA, Western Blotting (WB)	Optimal working conditions should be determined by the investigator.		Tissue culture supernatant			706.98	Glycosaminoglycan Metabolic Process, Dicarboxylic Acid Transport
ACAN	ABIN2197369	https://www.antibodypedia.com/gene/4288/ACAN/antibody/2809366/ABIN2197369	https://www.antibodies-online.com/antibody/2197369/anti-Aggrecan+ACAN+AA+56-155/?utm_source=partner&utm_medium=antibodypedia&utm_campaign=listing&utm_content=100	Mouse	Human	Monoclonal		Immunofluorescence (IF), ELISA, Western Blotting (WB)	Optimal working conditions should be determined by the investigator.		Purified by Protein A affinity chromatography.			674.51	Glycosaminoglycan Metabolic Process, Dicarboxylic Acid Transport
ACAN	ABIN226751	https://www.antibodypedia.com/gene/4288/ACAN/antibody/1457364/ABIN226751	https://www.antibodies-online.com/antibody/226751/anti-Aggrecan+ACAN+antibody/?utm_source=partner&utm_medium=antibodypedia&utm_campaign=listing&utm_content=127	Mouse	Human	Monoclonal		Immunohistochemistry (IHC), ELISA, Western Blotting (WB)	Approved: ELISA, IHC, WB; ; Usage: Suitable for use in Immunohistochemistry, Western Blot and ELISA.		Protein A purified			1.023,34 €	Glycosaminoglycan Metabolic Process, Dicarboxylic Acid Transport
ACAN	ABIN2477296	https://www.antibodypedia.com/gene/4288/ACAN/antibody/2314663/ABIN2477296	https://www.antibodies-online.com/antibody/2477296/anti-Aggrecan+ACAN+antibody/?utm_source=partner&utm_medium=antibodypedia&utm_campaign=listing&utm_content=134	Mouse	Human, Bovine	Monoclonal		Immunohistochemistry (Frozen Sections) (IHC (fro)), Immunohistochemistry (Paraffin-embedded Sections) (IHC (p)), Immunoprecipitation (IP), ELISA, Western Blotting (WB)	Optimal working dilution should be determined by the investigator.		Purified		Virgintino, Perissinotto, Girolamo, Mucignat, Montanini, Errede, Kaneiwa, Yamada, Sugahara, Roncali, Perris: "Differential distribution of aggrecan isoforms in perineuronal nets of the human cerebral cortex." in: Journal of cellular and molecular medicine, Vol. 13, Issue 9B, pp. 3151-73, 2010 (PubMed).	442.59	Glycosaminoglycan Metabolic Process, Dicarboxylic Acid Transport	Image no. 1 for anti-Aggrecan (ACAN) antibody (ABIN2477296) [https://i1.abocdn.com/productimage/v0fad4139/p2n52t4f6y0f/]			Image no. 1 for anti-Aggrecan (ACAN) antibody (ABIN2477296)	https://i1.abocdn.com/productimage/v0fad4139/p2n52t4f6y0f/
ACAN	ABIN5559546	https://www.antibodypedia.com/gene/4288/ACAN/antibody/3874343/ABIN5559546	https://www.antibodies-online.com/antibody/5559546/anti-Aggrecan+ACAN+antibody/?utm_source=partner&utm_medium=antibodypedia&utm_campaign=listing&utm_content=85	Mouse	Human	Monoclonal		ELISA, Immunohistochemistry (Frozen Sections) (IHC (fro)), Immunoprecipitation (IP), Western Blotting (WB)	Optimal working dilution should be determined by the investigator.		Purified			442.59	Glycosaminoglycan Metabolic Process, Dicarboxylic Acid Transport
ACAN	ABIN559808	https://www.antibodypedia.com/gene/4288/ACAN/antibody/1466942/ABIN559808	https://www.antibodies-online.com/antibody/559808/anti-Aggrecan+ACAN+AA+56-155,+partial+antibody/?utm_source=partner&utm_medium=antibodypedia&utm_campaign=listing&utm_content=126	Mouse	Human	Monoclonal		Immunofluorescence (IF), ELISA, Western Blotting (WB)	Optimal working dilution should be determined by the investigator.					379.2	Glycosaminoglycan Metabolic Process, Dicarboxylic Acid Transport	Image no. 2 for anti-Aggrecan (ACAN) (AA 56-155) antibody (ABIN559808) [https://i1.abocdn.com/productimage/v0750ec63/a6f70i3g7a2e/];;Image no. 3 for anti-Aggrecan (ACAN) (AA 56-155) antibody (ABIN559808) [https://i1.abocdn.com/productimage/v1909123d/j5z76j1b7c2d/];;Image no. 1 for anti-Aggrecan (ACAN) (AA 56-155) antibody (ABIN559808) [https://i1.abocdn.com/productimage/v1fa62e32/h5x79a8t7l2g/]			Image no. 2 for anti-Aggrecan (ACAN) (AA 56-155) antibody (ABIN559808)	https://i1.abocdn.com/productimage/v0750ec63/a6f70i3g7a2e/	Image no. 3 for anti-Aggrecan (ACAN) (AA 56-155) antibody (ABIN559808)	https://i1.abocdn.com/productimage/v1909123d/j5z76j1b7c2d/	Image no. 1 for anti-Aggrecan (ACAN) (AA 56-155) antibody (ABIN559808)	https://i1.abocdn.com/productimage/v1fa62e32/h5x79a8t7l2g/
ACAN	ABIN600402	https://www.antibodypedia.com/gene/4288/ACAN/antibody/1467915/ABIN600402	https://www.antibodies-online.com/antibody/600402/anti-Aggrecan+ACAN+AA+20-675+antibody/?utm_source=partner&utm_medium=antibodypedia&utm_campaign=listing&utm_content=127	Mouse	Human	Monoclonal		Immunoprecipitation (IP), Immunohistochemistry (IHC), ELISA, Western Blotting (WB)	Approved: ELISA (0.5 - 1 μg/mL), IHC (25 μg/mL), IP (25 μg/mL), WB (1 - 2 μg/mL); ; Usage: Suitable for use in ELISA, Western Blot, Immunoprecipitation, Immunohistochemistry. ELISA: 0.5-1.0 μg/mL. Western Blot: 1-2 μg/mL. Immunohistochemistry: 25 μg/mL. Immunoprecipitation: 25 μg/mL.		Protein G purified			1.373,34 €	Glycosaminoglycan Metabolic Process, Dicarboxylic Acid Transport
ACAN	CBMAB-0929-YC	https://www.antibodypedia.com/gene/4288/ACAN/antibody/4777460/CBMAB-0929-YC	https://www.antibody-creativebiolabs.com/anti-acan-antibody-7d4-5181.htm	Mouse	Human, Bovine	Monoclonal		ELISA, IHC-Fr, IP, IHC-P, WB
ACAN	CBMAB-R0689-FY	https://www.antibodypedia.com/gene/4288/ACAN/antibody/4956343/CBMAB-R0689-FY	https://www.antibody-creativebiolabs.com/anti-acan-antibody-cbfyr0689-632943.htm	Mouse	Human	Monoclonal		S-ELISA
ACAN	CBMAB-R0690-FY	https://www.antibodypedia.com/gene/4288/ACAN/antibody/4956344/CBMAB-R0690-FY	https://www.antibody-creativebiolabs.com/anti-acan-antibody-cbfyr0690-632944.htm	Mouse	Human	Monoclonal		S-ELISA
ACAN	LS-C122622	https://www.antibodypedia.com/gene/4288/ACAN/antibody/1043148/LS-C122622	https://www.lsbio.com/antibodies/acan-antibody-aggrecan-antibody-aa20-675-elisa-ihc-ip-wb-western-ls-c122622/126127?trid=259	Mouse	Human	Monoclonal		IHC (25 µg/ml). Western blot (1 - 2 µg/ml). Immunoprecipitation (25 µg/ml). ELISA (0.5 - 1 µg/ml)			Protein G purified			Unavailable
ACAN	LS-C187469	https://www.antibodypedia.com/gene/4288/ACAN/antibody/1086390/LS-C187469	https://www.lsbio.com/antibodies/acan-antibody-aggrecan-antibody-clone-7d4-elisa-ihc-ip-wb-western-ls-c187469/195372?trid=259	Mouse	Human	Monoclonal		IHC. IHC - Paraffin. IHC - Frozen. Western blot. Immunoprecipitation. ELISA			Protein G purified			Unavailable		ACAN / Aggrecan Antibody - Recombinant human aggrecan detected with Mouse anti-Human Aggrecan followed by Goat anti-Mouse IgG:Dylight800. Visualized using a LI-COR Odyssey infrared imaging system [https://lsbio-7d62.kxcdn.com/image2/acan-aggrecan-antibody-clone-7d4-ls-c187469/141143_3658284.jpg]			ACAN / Aggrecan Antibody - Recombinant human aggrecan detected with Mouse anti-Human Aggrecan followed by Goat anti-Mouse IgG:Dylight800. Visualized using a LI-COR Odyssey infrared imaging system	https://lsbio-7d62.kxcdn.com/image2/acan-aggrecan-antibody-clone-7d4-ls-c187469/141143_3658284.jpg
ACAN	LS-C196626	https://www.antibodypedia.com/gene/4288/ACAN/antibody/1247579/LS-C196626	https://www.lsbio.com/antibodies/acan-antibody-aggrecan-antibody-clone-2a8-elisa-if-immunofluorescence-wb-western-ls-c196626/204682?trid=259	Mouse	Human	Monoclonal		Immunofluorescence (10 µg/ml). Western blot. ELISA			Purified from ascites by Protein A			Unavailable		ACAN / Aggrecan Antibody - Detection limit for recombinant GST tagged AGC1 is approximately 0.1 ng/ml as a capture antibody. [https://lsbio-7d62.kxcdn.com/image2/acan-aggrecan-antibody-clone-2a8-ls-c196626/143814_45138.jpg];;ACAN / Aggrecan Antibody - Immunofluorescence of monoclonal antibody to ACAN on HeLa cell . [antibody concentration 10 ug/ml] [https://lsbio-7d62.kxcdn.com/image2/acan-aggrec…			ACAN / Aggrecan Antibody - Detection limit for recombinant GST tagged AGC1 is approximately 0.1 ng/ml as a capture antibody.	https://lsbio-7d62.kxcdn.com/image2/acan-aggrecan-antibody-clone-2a8-ls-c196626/143814_45138.jpg	ACAN / Aggrecan Antibody - Immunofluorescence of monoclonal antibody to ACAN on HeLa cell . [antibody concentration 10 ug/ml]	https://lsbio-7d62.kxcdn.com/image2/acan-aggrecan-antibody-clone-2a8-ls-c196626/143813_45137.jpg
ACAN	LS-C20344	https://www.antibodypedia.com/gene/4288/ACAN/antibody/123163/LS-C20344	https://www.lsbio.com/antibodies/acan-antibody-aggrecan-antibody-aa361-369-elisa-wb-western-ls-c20344/20926?trid=259	Mouse	Human, Rat, Bovine, Canine, Porcine, Rabbit, Simian	Monoclonal		Western blot. ELISA			Protein A purified			Unavailable
ACAN	LS-C20352	https://www.antibodypedia.com/gene/4288/ACAN/antibody/123168/LS-C20352	https://www.lsbio.com/antibodies/acan-antibody-aggrecan-antibody-elisa-ihc-wb-western-ls-c20352/20934?trid=259	Mouse	Human	Monoclonal		IHC. Western blot. ELISA			Protein A purified			Unavailable
ACAN	LS-C505316	https://www.antibodypedia.com/gene/4288/ACAN/antibody/3239000/LS-C505316	https://www.lsbio.com/antibodies/acan-antibody-aggrecan-antibody-ap-elisa-wb-western-ls-c505316/518877?trid=259	Mouse	Human	Monoclonal	Alkaline Phosphatase	Western blot. ELISA. Applications tested for the base form of this product only			Protein A purified			Unavailable
ACAN	LS-C515001	https://www.antibodypedia.com/gene/4288/ACAN/antibody/3272927/LS-C515001	https://www.lsbio.com/antibodies/acan-antibody-aggrecan-antibody-apc-elisa-wb-western-ls-c515001/528562?trid=259	Mouse	Human	Monoclonal	Red dye	Western blot. ELISA. Applications tested for the base form of this product only			Protein A purified			Unavailable
ACAN	LS-C523244	https://www.antibodypedia.com/gene/4288/ACAN/antibody/3279165/LS-C523244	https://www.lsbio.com/antibodies/acan-antibody-aggrecan-antibody-biotin-elisa-wb-western-ls-c523244/536805?trid=259	Mouse	Human	Monoclonal	Biotin	Western blot. ELISA. Applications tested for the base form of this product only			Protein A purified			Unavailable
ACAN	LS-C533285	https://www.antibodypedia.com/gene/4288/ACAN/antibody/3286498/LS-C533285	https://www.lsbio.com/antibodies/acan-antibody-aggrecan-antibody-fitc-elisa-wb-western-ls-c533285/546846?trid=259	Mouse	Human	Monoclonal	Green dye	Western blot. ELISA. Applications tested for the base form of this product only			Protein A purified			Unavailable
ACAN	LS-C543370	https://www.antibodypedia.com/gene/4288/ACAN/antibody/3256700/LS-C543370	https://www.lsbio.com/antibodies/acan-antibody-aggrecan-antibody-hrp-elisa-wb-western-ls-c543370/556932?trid=259	Mouse	Human	Monoclonal	Horseradish Peroxidase	Western blot. ELISA. Applications tested for the base form of this product only			Protein A purified			Unavailable
ACAN	LS-C651484	https://www.antibodypedia.com/gene/4288/ACAN/antibody/3359006/LS-C651484	https://www.lsbio.com/antibodies/acan-antibody-aggrecan-antibody-pe-elisa-wb-western-ls-c651484/665049?trid=259	Mouse	Human	Monoclonal		Western blot. ELISA. Applications tested for the base form of this product only			Protein A purified			Unavailable
ACAN	LS-C745632	https://www.antibodypedia.com/gene/4288/ACAN/antibody/3854063/LS-C745632	https://www.lsbio.com/antibodies/acan-antibody-aggrecan-antibody-clone-7e1-elisa-ihc-ip-wb-western-ls-c745632/771226?trid=259	Mouse	Human	Monoclonal		IHC. IHC - Frozen. Western blot. Immunoprecipitation. ELISA			Purified from cell culture supernatant by protein-A affinity chromatography.			Unavailable
ACAN	LS-C806737	https://www.antibodypedia.com/gene/4288/ACAN/antibody/4846984/LS-C806737	https://www.lsbio.com/antibodies/acan-antibody-aggrecan-antibody-elisa-if-immunofluorescence-wb-western-ls-c806737/833302?trid=259	Rabbit	Human, Mouse, Rat	Polyclonal		Immunofluorescence (1:100 - 1:500). Western blot (1:1000 - 1:3000). ELISA (1:20000 - 1:40000)			Peptide affinity chromatography.			Unavailable		ACAN / Aggrecan Antibody - Western blot analysis of Aggrecan using 293 whole cells lysates [https://lsbio-7d62.kxcdn.com/image2/acan-aggrecan-antibody-ls-c806737/554830_4710471.jpg];;ACAN / Aggrecan Antibody - Staining HeLa cells by IF/ICC. The samples were fixed with PFA and permeabilized in 0.1% Triton X-100, then blocked in 10% serum for 45 min at 25°C. The primary antibody was diluted at 1:20…	20000	40000	ACAN / Aggrecan Antibody - Western blot analysis of Aggrecan using 293 whole cells lysates	https://lsbio-7d62.kxcdn.com/image2/acan-aggrecan-antibody-ls-c806737/554830_4710471.jpg	ACAN / Aggrecan Antibody - Staining HeLa cells by IF/ICC. The samples were fixed with PFA and permeabilized in 0.1% Triton X-100, then blocked in 10% serum for 45 min at 25°C. The primary antibody was diluted at 1:200 and incubated with the sample for 1 hour at 37°C. An Alexa Fluor 594 conjugated goat anti-rabbit IgG (H+L) Ab, diluted at 1/600, was used as the secondary antibody.	https://lsbio-7d62.kxcdn.com/image2/acan-aggrecan-antibody-ls-c806737/573587_4602775.jpg
ACAN	ABIN1536077	https://www.antibodypedia.com/gene/4288/ACAN/antibody/1437112/ABIN1536077	https://www.antibodies-online.com/antibody/1536077/anti-Aggrecan+ACAN+AA+320-369,+Cleaved-Asp369+antibody/?utm_source=partner&utm_medium=antibodypedia&utm_campaign=listing&utm_content=171	Rabbit	Human, Rat	Polyclonal		Immunohistochemistry (IHC), ELISA, Western Blotting (WB)	WB: 1:500~1:1000 IHC: 1:50~1:100 ELISA: 1:20000		The antibody was purified from rabbit antiserum by affinity-chromatography using immunogen.			349.09	Glycosaminoglycan Metabolic Process, Dicarboxylic Acid Transport	Image no. 2 for anti-Aggrecan (ACAN) (AA 320-369), (Cleaved-Asp369) antibody (ABIN1536077) [https://i1.abocdn.com/productimage/v548c8e03/m2k48s9d7b7p/];;Image no. 1 for anti-Aggrecan (ACAN) (AA 320-369), (Cleaved-Asp369) antibody (ABIN1536077) [https://i1.abocdn.com/productimage/vb3ce6ff1/w2p43r9l7x7x/]	20000		Image no. 2 for anti-Aggrecan (ACAN) (AA 320-369), (Cleaved-Asp369) antibody (ABIN1536077)	https://i1.abocdn.com/productimage/v548c8e03/m2k48s9d7b7p/	Image no. 1 for anti-Aggrecan (ACAN) (AA 320-369), (Cleaved-Asp369) antibody (ABIN1536077)	https://i1.abocdn.com/productimage/vb3ce6ff1/w2p43r9l7x7x/
ACAN	ABIN2891152	https://www.antibodypedia.com/gene/4288/ACAN/antibody/3869489/ABIN2891152	https://www.antibodies-online.com/antibody/2891152/anti-Aggrecan+ACAN+AA+320-369,+Cleaved-Asp369+antibody/?utm_source=partner&utm_medium=antibodypedia&utm_campaign=listing&utm_content=152	Rabbit	Human, Rat	Polyclonal		ELISA, Immunohistochemistry (IHC), Western Blotting (WB)	Approved: IHC (1:50 - 1:100), Peptide-ELISA (1:20000), WB (1:500 - 1:1000); ; Not recommended for: IHC-P		Immunoaffinity purified			556.66	Glycosaminoglycan Metabolic Process, Dicarboxylic Acid Transport	Image no. 2 for anti-Aggrecan (ACAN) (AA 320-369), (Cleaved-Asp369) antibody (ABIN2891152) [https://i1.abocdn.com/productimage/v9f7deb23/g8w67g6z7b1k/];;Image no. 1 for anti-Aggrecan (ACAN) (AA 320-369), (Cleaved-Asp369) antibody (ABIN2891152) [https://i1.abocdn.com/productimage/ve52bf985/e0m64y2j7p2m/]	20000		Image no. 2 for anti-Aggrecan (ACAN) (AA 320-369), (Cleaved-Asp369) antibody (ABIN2891152)	https://i1.abocdn.com/productimage/v9f7deb23/g8w67g6z7b1k/	Image no. 1 for anti-Aggrecan (ACAN) (AA 320-369), (Cleaved-Asp369) antibody (ABIN2891152)	https://i1.abocdn.com/productimage/ve52bf985/e0m64y2j7p2m/
ACAN	ABIN3179346	https://www.antibodypedia.com/gene/4288/ACAN/antibody/4141263/ABIN3179346	https://www.antibodies-online.com/antibody/3179346/anti-Aggrecan+ACAN+Asp369,+cleaved+antibody/?utm_source=partner&utm_medium=antibodypedia&utm_campaign=listing&utm_content=120	Rabbit	Human, Rat	Polyclonal		ELISA, Immunohistochemistry (IHC), Western Blotting (WB)	WB 1:500-1:2000, IHC 1:100-1:300, ELISA 1:20000,		The antibody was affinity-purified from rabbit antiserum by affinity-chromatography using epitope-specific immunogen.			458.64	Glycosaminoglycan Metabolic Process, Dicarboxylic Acid Transport		20000
ACAN	ABIN3181795	https://www.antibodypedia.com/gene/4288/ACAN/antibody/3987003/ABIN3181795	https://www.antibodies-online.com/antibody/3181795/anti-Aggrecan+ACAN+Asp369,+cleaved+antibody/?utm_source=partner&utm_medium=antibodypedia&utm_campaign=listing&utm_content=120	Rabbit	Human, Rat	Polyclonal		ELISA, Immunohistochemistry (IHC), Western Blotting (WB)	WB 1:500-1:2000, IHC 1:100-1:300, ELISA 1:20000,		The antibody was affinity-purified from rabbit antiserum by affinity-chromatography using epitope-specific immunogen.			310.63	Glycosaminoglycan Metabolic Process, Dicarboxylic Acid Transport		20000
ACAN	ABIN486696	https://www.antibodypedia.com/gene/4288/ACAN/antibody/505989/ABIN486696	https://www.antibodies-online.com/antibody/486696/anti-Aggrecan+ACAN+AA+320-369,+Cleaved-Asp369+antibody/?utm_source=partner&utm_medium=antibodypedia&utm_campaign=listing&utm_content=171	Rabbit	Human, Rat	Polyclonal		Immunohistochemistry (IHC), ELISA, Western Blotting (WB)	WB: 1:500~1:1000 IHC: 1:50~1:100 ELISA: 1:20000		The antibody was purified from rabbit antiserum by affinity-chromatography using immunogen.			240	Glycosaminoglycan Metabolic Process, Dicarboxylic Acid Transport	Image no. 2 for anti-Aggrecan (ACAN) (AA 320-369), (Cleaved-Asp369) antibody (ABIN486696) [https://i1.abocdn.com/productimage/v548c8e03/m2k48s9d7b7p/];;Image no. 1 for anti-Aggrecan (ACAN) (AA 320-369), (Cleaved-Asp369) antibody (ABIN486696) [https://i1.abocdn.com/productimage/vb3ce6ff1/w2p43r9l7x7x/]	20000		Image no. 2 for anti-Aggrecan (ACAN) (AA 320-369), (Cleaved-Asp369) antibody (ABIN486696)	https://i1.abocdn.com/productimage/v548c8e03/m2k48s9d7b7p/	Image no. 1 for anti-Aggrecan (ACAN) (AA 320-369), (Cleaved-Asp369) antibody (ABIN486696)	https://i1.abocdn.com/productimage/vb3ce6ff1/w2p43r9l7x7x/
ACAN	ABIN5571830	https://www.antibodypedia.com/gene/4288/ACAN/antibody/4280902/ABIN5571830	https://www.antibodies-online.com/antibody/5571830/anti-Aggrecan+ACAN+antibody/?utm_source=partner&utm_medium=antibodypedia&utm_campaign=listing&utm_content=95	Rabbit	Human	Polyclonal		ELISA, Immunohistochemistry (IHC), Immunohistochemistry (Paraffin-embedded Sections) (IHC (p)), Western Blotting (WB)	Western Blot (1:500~1:1000); Immunohistochemistry (1:50~1:100); ELISA(1:20000); The optimal working dilution should be determined by the end user.					390.4	Glycosaminoglycan Metabolic Process, Dicarboxylic Acid Transport	Image no. 2 for anti-Aggrecan (ACAN) antibody (ABIN5571830) [https://i1.abocdn.com/productimage/vf26af630/y2q97t7g9w3g/];;Image no. 1 for anti-Aggrecan (ACAN) antibody (ABIN5571830) [https://i1.abocdn.com/productimage/vdab873f1/n2r97g3q9a3s/]	20000		Image no. 2 for anti-Aggrecan (ACAN) antibody (ABIN5571830)	https://i1.abocdn.com/productimage/vf26af630/y2q97t7g9w3g/	Image no. 1 for anti-Aggrecan (ACAN) antibody (ABIN5571830)	https://i1.abocdn.com/productimage/vdab873f1/n2r97g3q9a3s/
ACAN	LS-C380496	https://www.antibodypedia.com/gene/4288/ACAN/antibody/2877641/LS-C380496	https://www.lsbio.com/antibodies/acan-antibody-aggrecan-antibody-290-370-aa-n-terminal-elisa-ihc-wb-western-ls-c380496/392597?trid=259	Rabbit	Human, Rat	Polyclonal		IHC (1:100 - 1:300). Western blot (1:500 - 1:2000). ELISA (1:20000)			Immunoaffinity purified			Unavailable			20000
ACAN	orb10066	https://www.antibodypedia.com/gene/4288/ACAN/antibody/1604467/orb10066	https://www.biorbyt.com/aggrecan-antibody-orb10066.html	Rabbit	Human, Mouse, Rat	Polyclonal	Unconjugated	ELISA, IF, IHC-P	ELISA: 1:500-1000, IHC-P: 1:100-500, IF: 1:100-500	208/248 kDa	Affinity purified by Protein A			$421.60		IHC-P of rat synovial membrane tissue (Aggrecan antibody at 1:200) [https://www.biorbyt.com/pub/media/catalog/product/a/g/aggrecan_antibody_orb10066_2.jpg];;Immunohistochemical analysis of paraffin-embedded rat synovial membrane tissue using Aggrecan antibody [https://www.biorbyt.com/pub/media/catalog/product/a/g/aggrecan_antibody_orb10066_1.jpg]	500	1000	IHC-P of rat synovial membrane tissue (Aggrecan antibody at 1:200)	https://www.biorbyt.com/pub/media/catalog/product/a/g/aggrecan_antibody_orb10066_2.jpg	Immunohistochemical analysis of paraffin-embedded rat synovial membrane tissue using Aggrecan antibody	https://www.biorbyt.com/pub/media/catalog/product/a/g/aggrecan_antibody_orb10066_1.jpg
ACAN	ABIN600401	https://www.antibodypedia.com/gene/4288/ACAN/antibody/1467914/ABIN600401	https://www.antibodies-online.com/antibody/600401/anti-Aggrecan+ACAN+AA+20-675+antibody/?utm_source=partner&utm_medium=antibodypedia&utm_campaign=listing&utm_content=127	Goat	Human	Polyclonal		Immunohistochemistry (IHC), ELISA, Western Blotting (WB)	Approved: ELISA (0.5 - 1 μg/mL), IHC (15 μg/mL), WB (0.1 - 0.2 μg/mL)		Immunoaffinity purified			1.298,34 €	Glycosaminoglycan Metabolic Process, Dicarboxylic Acid Transport
ACAN	LS-C122621	https://www.antibodypedia.com/gene/4288/ACAN/antibody/1043147/LS-C122621	https://www.lsbio.com/antibodies/acan-antibody-aggrecan-antibody-aa20-675-elisa-ihc-wb-western-ls-c122621/126126?trid=259	Goat	Human	Polyclonal		IHC (15 µg/ml). Western blot (0.1 - 0.2 µg/ml). ELISA (0.5 - 1 µg/ml)			Immunoaffinity purified			Unavailable
ACAN	LS-C659413	https://www.antibodypedia.com/gene/4288/ACAN/antibody/3462380/LS-C659413	https://www.lsbio.com/antibodies/acan-antibody-aggrecan-antibody-elisa-ihc-wb-western-ls-c659413/673221?trid=259	Rabbit	Human	Polyclonal		IHC. Western blot. ELISA			Immunogen affinity purified			Unavailable
ACAN	CBMAB-0989-CN	https://www.antibodypedia.com/gene/4288/ACAN/antibody/4655511/CBMAB-0989-CN	https://www.antibody-creativebiolabs.com/anti-acan-antibody-bc-3-12499.htm	Mouse	Human, Rat, Bovine, Canine, Feline, Guinea Pig, Horse, Porcine, Rabbit, Sheep	Recombinant		ELISA, IHC-Fr, IHC-P, WB
ACAN	CBMAB-A0180-LY	https://www.antibodypedia.com/gene/4288/ACAN/antibody/4785670/CBMAB-A0180-LY	https://www.antibody-creativebiolabs.com/anti-agc1-antibody-2a8-611027.htm	Mouse	Human	Recombinant		WB, ELISA
ACAN	CBMAB-A0445-YC	https://www.antibodypedia.com/gene/4288/ACAN/antibody/4688786/CBMAB-A0445-YC	https://www.antibody-creativebiolabs.com/anti-acan-antibody-1r11-14a6-179188.htm	Mouse	Human	Recombinant		ELISA, IHC, WB
ACAN	CBMAB-A0447-YC	https://www.antibodypedia.com/gene/4288/ACAN/antibody/4688788/CBMAB-A0447-YC	https://www.antibody-creativebiolabs.com/anti-acan-antibody-2a8-179190.htm	Mouse	Human	Recombinant		ELISA, IF, WB
ACAN	CBMAB-A0449-YC	https://www.antibodypedia.com/gene/4288/ACAN/antibody/4688790/CBMAB-A0449-YC	https://www.antibody-creativebiolabs.com/anti-acan-antibody-3h526-179192.htm	Mouse	Human, Feline	Recombinant		ELISA, IHC, IP, WB
ACAN	CBMAB-A0450-YC	https://www.antibodypedia.com/gene/4288/ACAN/antibody/4688791/CBMAB-A0450-YC	https://www.antibody-creativebiolabs.com/anti-acan-antibody-4f8-179193.htm	Mouse	Human	Recombinant		IHC, IP, WB, ELISA, FC
ACAN	CBMAB-A0453-YC	https://www.antibodypedia.com/gene/4288/ACAN/antibody/4688794/CBMAB-A0453-YC	https://www.antibody-creativebiolabs.com/anti-acan-antibody-6-b-4-179196.htm	Mouse	Human, Feline	Recombinant		WB, ELISA, IHC, IHC-P, IHC-Fr
ACAN	CBMAB-A0456-YC	https://www.antibodypedia.com/gene/4288/ACAN/antibody/4688797/CBMAB-A0456-YC	https://www.antibody-creativebiolabs.com/anti-acan-antibody-7e10-179199.htm	Mouse	Human	Recombinant		FC, IHC, WB, ELISA, IP
ACAN	CBMAB-A0457-YC	https://www.antibodypedia.com/gene/4288/ACAN/antibody/4688798/CBMAB-A0457-YC	https://www.antibody-creativebiolabs.com/anti-acan-antibody-8e10-179200.htm	Mouse	Human, Feline	Recombinant		FC, IHC, WB, ELISA, IP
ACAN	CBMAB-A0458-YC	https://www.antibodypedia.com/gene/4288/ACAN/antibody/4688799/CBMAB-A0458-YC	https://www.antibody-creativebiolabs.com/anti-acan-antibody-8j208-179201.htm	Mouse	Human	Recombinant		ELISA, IHC, WB
ACAN	CBMAB-A0459-YC	https://www.antibodypedia.com/gene/4288/ACAN/antibody/4688800/CBMAB-A0459-YC	https://www.antibody-creativebiolabs.com/anti-acan-antibody-bc-14-179202.htm	Mouse	Human, Rat, Feline, Guinea Pig, Horse, Porcine	Recombinant		WB, ELISA, IHC, IHC-P, IHC-Fr
ACAN	CBMAB-A0465-YC	https://www.antibodypedia.com/gene/4288/ACAN/antibody/4688805/CBMAB-A0465-YC	https://www.antibody-creativebiolabs.com/anti-acan-antibody-cbyc-a190-179207.htm	Mouse	Human	Recombinant		ELISA, WB
ACOX1	ABIN2614035	https://www.antibodypedia.com/gene/19646/ACOX1/antibody/2857734/ABIN2614035	https://www.antibodies-online.com/antibody/2614035/anti-Acyl-CoA+Oxidase+1+Palmitoyl+ACOX1/?utm_source=partner&utm_medium=antibodypedia&utm_campaign=listing&utm_content=100	Rabbit	Human	Monoclonal		ELISA	ELISA (1:1000), IF (1:10 - 1:50), IHC (1:50 - 1:100), WB (1:100 - 1:500),		Affinity purified			998.34	Regulation of Lipid Metabolism by PPARalpha, Monocarboxylic Acid Catabolic Process		1000
ACOX1	LS-C319098	https://www.antibodypedia.com/gene/19646/ACOX1/antibody/1679821/LS-C319098	https://www.lsbio.com/antibodies/acox1-antibody-acox-antibody-clone-153ct43.1.1-elisa-if-immunofluorescence-ihc-wb-western-ls-c319098/329303?trid=259	Rabbit	Human	Monoclonal		IHC (1:50 - 1:100). Immunofluorescence (1:10 - 1:50). Western blot (1:100 - 1:500). ELISA (1:1000)			Affinity purified			Unavailable			1000
ACOX1	LS-C250071	https://www.antibodypedia.com/gene/19646/ACOX1/antibody/1363629/LS-C250071	https://www.lsbio.com/antibodies/acox1-antibody-acox-antibody-clone-153ct43.1.1-ap-elisa-icc-if-immunofluorescence-ihc-wb-western-ls-c250071/258947?trid=259	Rabbit	Human	Monoclonal	Alkaline Phosphatase	IHC. ICC. Immunofluorescence. Western blot. ELISA. Applications tested for the base form of this product only			Affinity purified			Unavailable
ACOX1	LS-C250072	https://www.antibodypedia.com/gene/19646/ACOX1/antibody/1363630/LS-C250072	https://www.lsbio.com/antibodies/acox1-antibody-acox-antibody-clone-153ct43.1.1-biotin-elisa-icc-if-immunofluorescence-ihc-wb-western-ls-c250072/258948?trid=259	Rabbit	Human	Monoclonal	Biotin	IHC. ICC. Immunofluorescence. Western blot. ELISA. Applications tested for the base form of this product only			Affinity purified			Unavailable
ACOX1	LS-C250073	https://www.antibodypedia.com/gene/19646/ACOX1/antibody/1363631/LS-C250073	https://www.lsbio.com/antibodies/acox1-antibody-acox-antibody-clone-153ct43.1.1-apc-elisa-icc-if-immunofluorescence-ihc-wb-western-ls-c250073/258949?trid=259	Rabbit	Human	Monoclonal	Red dye	IHC. ICC. Immunofluorescence. Western blot. ELISA. Applications tested for the base form of this product only			Affinity purified			Unavailable
ACOX1	LS-C250074	https://www.antibodypedia.com/gene/19646/ACOX1/antibody/1363632/LS-C250074	https://www.lsbio.com/antibodies/acox1-antibody-acox-antibody-clone-153ct43.1.1-fitc-elisa-icc-if-immunofluorescence-ihc-wb-western-ls-c250074/258950?trid=259	Rabbit	Human	Monoclonal	Green dye	IHC. ICC. Immunofluorescence. Western blot. ELISA. Applications tested for the base form of this product only			Affinity purified			Unavailable
ACOX1	LS-C250075	https://www.antibodypedia.com/gene/19646/ACOX1/antibody/1363633/LS-C250075	https://www.lsbio.com/antibodies/acox1-antibody-acox-antibody-clone-153ct43.1.1-azide-free-hrp-elisa-icc-if-immunofluorescence-ihc-wb-western-ls-c250075/258951?trid=259	Rabbit	Human	Monoclonal	Horseradish Peroxidase	IHC. ICC. Immunofluorescence. Western blot. ELISA. Applications tested for the base form of this product only			Affinity purified			Unavailable
ACOX1	LS-C250076	https://www.antibodypedia.com/gene/19646/ACOX1/antibody/1363634/LS-C250076	https://www.lsbio.com/antibodies/acox1-antibody-acox-antibody-clone-153ct43.1.1-pe-elisa-icc-if-immunofluorescence-ihc-wb-western-ls-c250076/258952?trid=259	Rabbit	Human	Monoclonal		IHC. ICC. Immunofluorescence. Western blot. ELISA. Applications tested for the base form of this product only			Affinity purified			Unavailable
ACOX1	orb166958	https://www.antibodypedia.com/gene/19646/ACOX1/antibody/1624698/orb166958	https://www.biorbyt.com/acox1-antibody-orb166958.html	Mouse	Human	Monoclonal	Unconjugated	ELISA, ICC, IF, IHC-P, WB	WB: 1:1000, IHC-P: 1:10-50, IF/ICC: 1:10-50	74.424 kDa	Affinity purified			$584.80		[https://www.biorbyt.com/pub/media/catalog/product/o/r/orb166958_acox1_antibody_wb_3.jpg];;Confocal immunofluoroscence analysis of Hela cell using using ACOX1 antibody [https://www.biorbyt.com/pub/media/catalog/product/o/r/orb166958_acox1_antibody_if_1.jpg];;Immunohistochemical analysis of formalin-fixed paraffin embedded human colon carcinoma tissue using ACOX1 antibody [https://www.biorbyt.com/…				https://www.biorbyt.com/pub/media/catalog/product/o/r/orb166958_acox1_antibody_wb_3.jpg	Confocal immunofluoroscence analysis of Hela cell using using ACOX1 antibody	https://www.biorbyt.com/pub/media/catalog/product/o/r/orb166958_acox1_antibody_if_1.jpg	Immunohistochemical analysis of formalin-fixed paraffin embedded human colon carcinoma tissue using ACOX1 antibody	https://www.biorbyt.com/pub/media/catalog/product/o/r/orb166958_acox1_antibody_ihc_1.jpg
ACOX1	ABIN1817637	https://www.antibodypedia.com/gene/19646/ACOX1/antibody/1520695/ABIN1817637	https://www.antibodies-online.com/antibody/1817637/anti-Acyl-CoA+Oxidase+1,+Palmitoyl+ACOX1+AA+361-649+antibody/?utm_source=partner&utm_medium=antibodypedia&utm_campaign=listing&utm_content=127	Rabbit	Human	Polyclonal		Immunohistochemistry (IHC), ELISA, Western Blotting (WB)	Approved: ELISA (1:20000 - 1:80000), IHC (1:100 - 1:500), WB (1:1000 - 1:2000)		Affinity purified			456.66	Regulation of Lipid Metabolism by PPARalpha, Monocarboxylic Acid Catabolic Process		20000	80000
ACOX1	LS-C178965	https://www.antibodypedia.com/gene/19646/ACOX1/antibody/1080952/LS-C178965	https://www.lsbio.com/antibodies/acox1-antibody-acox-antibody-aa361-649-elisa-ihc-wb-western-ls-c178965/186419?trid=259	Rabbit	Human	Polyclonal		IHC (1:100 - 1:500). Western blot (1:1000 - 1:2000). ELISA (1:20000 - 1:80000)			Affinity purified			Unavailable		ACOX1 / ACOX Antibody [https://lsbio-7d62.kxcdn.com/image2/acox1-acox-antibody-aa361-649-ls-c178965/134384_195842.jpg];;ACOX1 / ACOX Antibody [https://lsbio-7d62.kxcdn.com/image2/acox1-acox-antibody-aa361-649-ls-c178965/134385_195843.jpg]	20000	80000	ACOX1 / ACOX Antibody	https://lsbio-7d62.kxcdn.com/image2/acox1-acox-antibody-aa361-649-ls-c178965/134384_195842.jpg	ACOX1 / ACOX Antibody	https://lsbio-7d62.kxcdn.com/image2/acox1-acox-antibody-aa361-649-ls-c178965/134385_195843.jpg
ACOX1	orb78238	https://www.antibodypedia.com/gene/19646/ACOX1/antibody/1645362/orb78238	https://www.biorbyt.com/acox1-antibody-orb78238.html	Rabbit	Human	Polyclonal	Unconjugated	ELISA, IHC-P, WB	ELISA:1:20000-1:80000,WB:1:1000-1:2000		Affinity purified			$425.00		[https://www.biorbyt.com/pub/media/catalog/product/a/c/acox1_antibody_orb78238_2.jpg];;Immunohistochemical analysis of formalin-fixed paraffin embedded breast carcinoma showing cytoplasmic staining using ACOX1 antibody|Western blot analysis of fetal liver,MCF7 and HEK293 cell lysate using ACOX1 antibody [https://www.biorbyt.com/pub/media/catalog/product/a/c/acox1_antibody_orb78238_1.jpg]	20000	80000		https://www.biorbyt.com/pub/media/catalog/product/a/c/acox1_antibody_orb78238_2.jpg	Immunohistochemical analysis of formalin-fixed paraffin embedded breast carcinoma showing cytoplasmic staining using ACOX1 antibody|Western blot analysis of fetal liver,MCF7 and HEK293 cell lysate using ACOX1 antibody	https://www.biorbyt.com/pub/media/catalog/product/a/c/acox1_antibody_orb78238_1.jpg
ACOX1	LS-C808881	https://www.antibodypedia.com/gene/19646/ACOX1/antibody/4852794/LS-C808881	https://www.lsbio.com/antibodies/acox1-antibody-acox-antibody-elisa-ihc-wb-western-ls-c808881/835446?trid=259	Rabbit	Human, Mouse, Rat	Polyclonal		IHC (1:50 - 1:200). Western blot (1:500 - 1:2000). ELISA (1:20000 - 1:40000)			Peptide affinity chromatography.			Unavailable		ACOX1 / ACOX Antibody - Western blot analysis of extracts of mouse brain tissue using ACOX1 antibody. Lane 1 was treated with the blocking peptide. [https://lsbio-7d62.kxcdn.com/image2/acox1-acox-antibody-ls-c808881/567658_4827722.jpg];;ACOX1 / ACOX Antibody - Western blot analysis of extracts of mouse liver tissue using ACOX1 antibody. [https://lsbio-7d62.kxcdn.com/image2/acox1-acox-antibody-ls-…	20000	40000	ACOX1 / ACOX Antibody - Western blot analysis of extracts of mouse brain tissue using ACOX1 antibody. Lane 1 was treated with the blocking peptide.	https://lsbio-7d62.kxcdn.com/image2/acox1-acox-antibody-ls-c808881/567658_4827722.jpg	ACOX1 / ACOX Antibody - Western blot analysis of extracts of mouse liver tissue using ACOX1 antibody.	https://lsbio-7d62.kxcdn.com/image2/acox1-acox-antibody-ls-c808881/567656_4596844.jpg	ACOX1 / ACOX Antibody - 1:100 staining human brain carcinoma tissue by IHC-P. The sample was formaldehyde fixed and a heat mediated antigen retrieval step in citrate buffer was performed. The sample was then blocked and incubated with the antibody for 1.5 hours at 22°C. An HRP conjugated goat anti-rabbit antibody was used as the secondary.	https://lsbio-7d62.kxcdn.com/image2/acox1-acox-antibody-ls-c808881/567657_4741087.jpg
ACOX1	orb519762	https://www.antibodypedia.com/gene/19646/ACOX1/antibody/4578808/orb519762	https://www.biorbyt.com/acox1-antibody-orb519762.html	Rabbit	Human, Mouse, Rat	Polyclonal	Unconjugated	ELISA, IHC-P	ELISA:1:2000-1:5000, IHC-P:1:50-1:200	878.67 g/mol (free acid)	Antigen affinity purification			$457.30		Immunohistochemistry of paraffin-embedded Human colon cancer tissue using ACOX1 antibody [https://www.biorbyt.com/pub/media/catalog/product/a/c/acox1-antibody_orb519762_ihc_2.jpg];;Immunohistochemistry of paraffin-embedded Human thyroid cancer tissue using ACOX1 antibody [https://www.biorbyt.com/pub/media/catalog/product/a/c/acox1-antibody_orb519762_ihc_1.jpg]	2000	5000	Immunohistochemistry of paraffin-embedded Human colon cancer tissue using ACOX1 antibody	https://www.biorbyt.com/pub/media/catalog/product/a/c/acox1-antibody_orb519762_ihc_2.jpg	Immunohistochemistry of paraffin-embedded Human thyroid cancer tissue using ACOX1 antibody	https://www.biorbyt.com/pub/media/catalog/product/a/c/acox1-antibody_orb519762_ihc_1.jpg
ACOX1	LS-C817745	https://www.antibodypedia.com/gene/19646/ACOX1/antibody/4864373/LS-C817745	https://www.lsbio.com/antibodies/acox1-antibody-acox-antibody-preservative-free-elisa-ls-c817745/844414?trid=259	Rabbit	Human	Polyclonal		ELISA (1:1000 - 1:2000)			Protein A purified			Unavailable			1000	2000
ACOX1	orb519761	https://www.antibodypedia.com/gene/19646/ACOX1/antibody/4578807/orb519761	https://www.biorbyt.com/acox1-antibody-orb519761.html	Rabbit	Human, Mouse, Rat	Polyclonal	Unconjugated	ELISA, IHC-P, WB	ELISA:1:1000-1:2000, WB:1:200-1:1000, IHC-P:1:15-1:50	878.67 g/mol (free acid)	Antigen affinity purification			$457.30		Immunohistochemistry of paraffin-embedded Human cervical cancer tissue using ACOX1 antibody [https://www.biorbyt.com/pub/media/catalog/product/a/c/acox1-antibody_orb519761_ihc_2.jpg];;Immunohistochemistry of paraffin-embedded Human thyroid cancer tissue using ACOX1 antibody [https://www.biorbyt.com/pub/media/catalog/product/a/c/acox1-antibody_orb519761_ihc_1.jpg];;Western blot aanalysis of Lane 1…	1000	2000	Immunohistochemistry of paraffin-embedded Human cervical cancer tissue using ACOX1 antibody	https://www.biorbyt.com/pub/media/catalog/product/a/c/acox1-antibody_orb519761_ihc_2.jpg	Immunohistochemistry of paraffin-embedded Human thyroid cancer tissue using ACOX1 antibody	https://www.biorbyt.com/pub/media/catalog/product/a/c/acox1-antibody_orb519761_ihc_1.jpg	Western blot aanalysis of Lane 1-3: Mouse stomach tissue, Mouse liver tissue, Mouse kidney tissueusing ACOX1 antibody	https://www.biorbyt.com/pub/media/catalog/product/a/c/acox1-antibody_orb519761_wb_1.jpg
ACOX1	ABIN2614036	https://www.antibodypedia.com/gene/19646/ACOX1/antibody/2344814/ABIN2614036	https://www.antibodies-online.com/antibody/2614036/anti-Acyl-CoA+Oxidase+1,+Palmitoyl+ACOX1+AA+7-37+antibody/?utm_source=partner&utm_medium=antibodypedia&utm_campaign=listing&utm_content=122	Rabbit	Human, Mouse	Polyclonal		ELISA, Western Blotting (WB)	Approved: ELISA (1:1000), WB (1:1000)		Affinity purified			998.34	Regulation of Lipid Metabolism by PPARalpha, Monocarboxylic Acid Catabolic Process		1000
ACOX1	ABIN2614037	https://www.antibodypedia.com/gene/19646/ACOX1/antibody/2344815/ABIN2614037	https://www.antibodies-online.com/antibody/2614037/anti-Acyl-CoA+Oxidase+1,+Palmitoyl+ACOX1+AA+629-659+antibody/?utm_source=partner&utm_medium=antibodypedia&utm_campaign=listing&utm_content=122	Rabbit	Human	Polyclonal		ELISA, Western Blotting (WB)	Approved: ELISA (1:1000), WB (1:50 - 1:100)		Affinity purified			998.34	Regulation of Lipid Metabolism by PPARalpha, Monocarboxylic Acid Catabolic Process		1000
ACOX1	LS-C326776	https://www.antibodypedia.com/gene/19646/ACOX1/antibody/1687169/LS-C326776	https://www.lsbio.com/antibodies/acox1-antibody-acox-antibody-aa7-37-elisa-wb-western-ls-c326776/336981?trid=259	Rabbit	Human, Mouse	Polyclonal		Western blot (1:1000). ELISA (1:1000)			Affinity purified			Unavailable			1000
ACOX1	LS-C326780	https://www.antibodypedia.com/gene/19646/ACOX1/antibody/1687173/LS-C326780	https://www.lsbio.com/antibodies/acox1-antibody-acox-antibody-aa629-659-elisa-wb-western-ls-c326780/336985?trid=259	Rabbit	Human	Polyclonal		Western blot (1:50 - 1:100). ELISA (1:1000)			Affinity purified			Unavailable			1000
ACOX1	orb4334	https://www.antibodypedia.com/gene/19646/ACOX1/antibody/1608514/orb4334	https://www.biorbyt.com/acox1-antibody-orb4334.html	Rabbit	Human, Mouse, Rat	Polyclonal	Unconjugated	ELISA, IF, IHC-P, WB	WB: 1:500-2000, ELISA: 1:500-1000, IHC-P: 1:100-500, IF: 1:100-500	74 kDa	Affinity purified by Protein A			$421.60			500	1000
ACOX1	orb458404	https://www.antibodypedia.com/gene/19646/ACOX1/antibody/4578806/orb458404	https://www.biorbyt.com/acox1-antibody-biotin-orb458404.html	Rabbit	Human, Mouse, Rat	Polyclonal	Biotin	ELISA, IF, IHC-P, WB	WB: 1:50-200, ELISA: 1:100-1000, IHC-P: 1:50-200, IF: 1:50-200	74 kDa	Affinity purified by Protein A			$515.10			100	1000
ACOX1	orb480248	https://www.antibodypedia.com/gene/19646/ACOX1/antibody/4578804/orb480248	https://www.biorbyt.com/acox1-antibody-hrp-orb480248.html	Rabbit	Human, Mouse, Rat	Polyclonal	Horseradish Peroxidase	ELISA, IHC-P, WB	WB: 1:50-200, ELISA: 1:100-1000, IHC-P: 1:50-200	74 kDa	Affinity purified by Protein A			$515.10			100	1000
ACOX1	ABIN1891016	https://www.antibodypedia.com/gene/19646/ACOX1/antibody/2032997/ABIN1891016	https://www.antibodies-online.com/antibody/1891016/anti-Acyl-CoA+Oxidase+1,+Palmitoyl+ACOX1+AA+629-659+antibody+HRP/?utm_source=partner&utm_medium=antibodypedia&utm_campaign=listing&utm_content=118	Rabbit	Human	Polyclonal	Horseradish Peroxidase	ELISA, Western Blotting (WB)	Approved: ELISA, WB; ; Usage: The applications listed have been tested for the base form of this product. Alternate forms, such as conjugated, azide-free, or ready-to-use, have not been tested.		Affinity purified			1.248,34 €	Regulation of Lipid Metabolism by PPARalpha, Monocarboxylic Acid Catabolic Process
ACOX1	ABIN1891017	https://www.antibodypedia.com/gene/19646/ACOX1/antibody/2032998/ABIN1891017	https://www.antibodies-online.com/antibody/1891017/anti-Acyl-CoA+Oxidase+1,+Palmitoyl+ACOX1+AA+629-659+antibody+Alkaline+Phosphatase+AP/?utm_source=partner&utm_medium=antibodypedia&utm_campaign=listing&utm_content=123	Rabbit	Human	Polyclonal		ELISA, Western Blotting (WB)	Approved: ELISA, WB; ; Usage: The applications listed have been tested for the unconjugated form of this product. Other forms have not been tested.		Affinity purified			1.248,34 €	Regulation of Lipid Metabolism by PPARalpha, Monocarboxylic Acid Catabolic Process
ACOX1	ABIN1891018	https://www.antibodypedia.com/gene/19646/ACOX1/antibody/2032999/ABIN1891018	https://www.antibodies-online.com/antibody/1891018/anti-Acyl-CoA+Oxidase+1,+Palmitoyl+ACOX1+AA+629-659+antibody+Biotin/?utm_source=partner&utm_medium=antibodypedia&utm_campaign=listing&utm_content=123	Rabbit	Human	Polyclonal	Biotin	ELISA, Western Blotting (WB)	Approved: ELISA, WB; ; Usage: The applications listed have been tested for the unconjugated form of this product. Other forms have not been tested.		Affinity purified			1.248,34 €	Regulation of Lipid Metabolism by PPARalpha, Monocarboxylic Acid Catabolic Process
ACOX1	ABIN1891019	https://www.antibodypedia.com/gene/19646/ACOX1/antibody/2033000/ABIN1891019	https://www.antibodies-online.com/antibody/1891019/anti-Acyl-CoA+Oxidase+1,+Palmitoyl+ACOX1+AA+629-659+antibody+APC/?utm_source=partner&utm_medium=antibodypedia&utm_campaign=listing&utm_content=123	Rabbit	Human	Polyclonal		ELISA, Western Blotting (WB)	Approved: ELISA, WB; ; Usage: The applications listed have been tested for the unconjugated form of this product. Other forms have not been tested.		Affinity purified			1.248,34 €	Regulation of Lipid Metabolism by PPARalpha, Monocarboxylic Acid Catabolic Process
ACOX1	ABIN1891020	https://www.antibodypedia.com/gene/19646/ACOX1/antibody/2033001/ABIN1891020	https://www.antibodies-online.com/antibody/1891020/anti-Acyl-CoA+Oxidase+1,+Palmitoyl+ACOX1+AA+629-659+antibody+FITC/?utm_source=partner&utm_medium=antibodypedia&utm_campaign=listing&utm_content=123	Rabbit	Human	Polyclonal	Green dye	ELISA, Western Blotting (WB)	Approved: ELISA, WB; ; Usage: The applications listed have been tested for the unconjugated form of this product. Other forms have not been tested.		Affinity purified			1.248,34 €	Regulation of Lipid Metabolism by PPARalpha, Monocarboxylic Acid Catabolic Process
ACOX1	ABIN1891021	https://www.antibodypedia.com/gene/19646/ACOX1/antibody/2033002/ABIN1891021	https://www.antibodies-online.com/antibody/1891021/anti-Acyl-CoA+Oxidase+1,+Palmitoyl+ACOX1+AA+629-659+antibody+PE/?utm_source=partner&utm_medium=antibodypedia&utm_campaign=listing&utm_content=123	Rabbit	Human	Polyclonal	Yellow dye	ELISA, Western Blotting (WB)	Approved: ELISA, WB; ; Usage: The applications listed have been tested for the unconjugated form of this product. Other forms have not been tested.		Affinity purified			1.248,34 €	Regulation of Lipid Metabolism by PPARalpha, Monocarboxylic Acid Catabolic Process
ACOX1	ABIN1891022	https://www.antibodypedia.com/gene/19646/ACOX1/antibody/2033003/ABIN1891022	https://www.antibodies-online.com/antibody/1891022/anti-Acyl-CoA+Oxidase+1,+Palmitoyl+ACOX1+AA+7-37+antibody+HRP/?utm_source=partner&utm_medium=antibodypedia&utm_campaign=listing&utm_content=118	Rabbit	Human, Mouse	Polyclonal	Horseradish Peroxidase	ELISA, Western Blotting (WB)	Approved: ELISA, WB; ; Usage: The applications listed have been tested for the base form of this product. Alternate forms, such as conjugated, azide-free, or ready-to-use, have not been tested.		Affinity purified			1.248,34 €	Regulation of Lipid Metabolism by PPARalpha, Monocarboxylic Acid Catabolic Process
ACOX1	ABIN1891023	https://www.antibodypedia.com/gene/19646/ACOX1/antibody/2033004/ABIN1891023	https://www.antibodies-online.com/antibody/1891023/anti-Acyl-CoA+Oxidase+1,+Palmitoyl+ACOX1+AA+7-37+antibody+Alkaline+Phosphatase+AP/?utm_source=partner&utm_medium=antibodypedia&utm_campaign=listing&utm_content=123	Rabbit	Human, Mouse	Polyclonal		ELISA, Western Blotting (WB)	Approved: ELISA, WB; ; Usage: The applications listed have been tested for the unconjugated form of this product. Other forms have not been tested.		Affinity purified			1.248,34 €	Regulation of Lipid Metabolism by PPARalpha, Monocarboxylic Acid Catabolic Process
ACOX1	ABIN1891024	https://www.antibodypedia.com/gene/19646/ACOX1/antibody/2033005/ABIN1891024	https://www.antibodies-online.com/antibody/1891024/anti-Acyl-CoA+Oxidase+1,+Palmitoyl+ACOX1+AA+7-37+antibody+APC/?utm_source=partner&utm_medium=antibodypedia&utm_campaign=listing&utm_content=123	Rabbit	Human, Mouse	Polyclonal		ELISA, Western Blotting (WB)	Approved: ELISA, WB; ; Usage: The applications listed have been tested for the unconjugated form of this product. Other forms have not been tested.		Affinity purified			1.248,34 €	Regulation of Lipid Metabolism by PPARalpha, Monocarboxylic Acid Catabolic Process
ACOX1	ABIN1891025	https://www.antibodypedia.com/gene/19646/ACOX1/antibody/2033006/ABIN1891025	https://www.antibodies-online.com/antibody/1891025/anti-Acyl-CoA+Oxidase+1,+Palmitoyl+ACOX1+AA+7-37+antibody+Biotin/?utm_source=partner&utm_medium=antibodypedia&utm_campaign=listing&utm_content=123	Rabbit	Human, Mouse	Polyclonal	Biotin	ELISA, Western Blotting (WB)	Approved: ELISA, WB; ; Usage: The applications listed have been tested for the unconjugated form of this product. Other forms have not been tested.		Affinity purified			1.248,34 €	Regulation of Lipid Metabolism by PPARalpha, Monocarboxylic Acid Catabolic Process
ACOX1	ABIN1891026	https://www.antibodypedia.com/gene/19646/ACOX1/antibody/2033007/ABIN1891026	https://www.antibodies-online.com/antibody/1891026/anti-Acyl-CoA+Oxidase+1,+Palmitoyl+ACOX1+AA+7-37+antibody+FITC/?utm_source=partner&utm_medium=antibodypedia&utm_campaign=listing&utm_content=123	Rabbit	Human, Mouse	Polyclonal	Green dye	ELISA, Western Blotting (WB)	Approved: ELISA, WB; ; Usage: The applications listed have been tested for the unconjugated form of this product. Other forms have not been tested.		Affinity purified			1.248,34 €	Regulation of Lipid Metabolism by PPARalpha, Monocarboxylic Acid Catabolic Process
ACOX1	ABIN1891027	https://www.antibodypedia.com/gene/19646/ACOX1/antibody/2033008/ABIN1891027	https://www.antibodies-online.com/antibody/1891027/anti-Acyl-CoA+Oxidase+1,+Palmitoyl+ACOX1+AA+7-37+antibody+PE/?utm_source=partner&utm_medium=antibodypedia&utm_campaign=listing&utm_content=123	Rabbit	Human, Mouse	Polyclonal	Yellow dye	ELISA, Western Blotting (WB)	Approved: ELISA, WB; ; Usage: The applications listed have been tested for the unconjugated form of this product. Other forms have not been tested.		Affinity purified			1.248,34 €	Regulation of Lipid Metabolism by PPARalpha, Monocarboxylic Acid Catabolic Process
ACOX1	ABIN2685990	https://www.antibodypedia.com/gene/19646/ACOX1/antibody/2861944/ABIN2685990	https://www.antibodies-online.com/antibody/2685990/anti-Acyl-CoA+Oxidase+1+Palmitoyl+ACOX1+AA+361-649/?utm_source=partner&utm_medium=antibodypedia&utm_campaign=listing&utm_content=100	Rabbit	Human	Polyclonal		Immunohistochemistry (IHC), ELISA, Western Blotting (WB)	Optimal working dilution should be determined by the investigator.		Affinity purified			183.83	Regulation of Lipid Metabolism by PPARalpha, Monocarboxylic Acid Catabolic Process
ACOX1	ABIN2925308	https://www.antibodypedia.com/gene/19646/ACOX1/antibody/4098257/ABIN2925308	https://www.antibodies-online.com/antibody/2925308/anti-Acyl-CoA+Oxidase+1,+Palmitoyl+ACOX1+antibody/?utm_source=partner&utm_medium=antibodypedia&utm_campaign=listing&utm_content=102	Rabbit	Human, Mouse, Rat	Polyclonal		ELISA, Immunohistochemistry (IHC), Western Blotting (WB)	Optimal working dilution should be determined by the investigator.		Antigen Affinity Chromatography			390.12	Regulation of Lipid Metabolism by PPARalpha, Monocarboxylic Acid Catabolic Process
ACOX1	ABIN3012544	https://www.antibodypedia.com/gene/19646/ACOX1/antibody/4114759/ABIN3012544	https://www.antibodies-online.com/antibody/3012544/anti-Acyl-CoA+Oxidase+1,+Palmitoyl+ACOX1+antibody/?utm_source=partner&utm_medium=antibodypedia&utm_campaign=listing&utm_content=102	Rabbit	Human, Mouse, Rat	Polyclonal		ELISA, Immunohistochemistry (IHC), Western Blotting (WB)	Optimal working dilution should be determined by the investigator.		Antigen Affinity Chromatography			741.86	Regulation of Lipid Metabolism by PPARalpha, Monocarboxylic Acid Catabolic Process
ACOX1	ABIN559749	https://www.antibodypedia.com/gene/19646/ACOX1/antibody/403762/ABIN559749	https://www.antibodies-online.com/antibody/559749/anti-Acyl-CoA+Oxidase+1,+Palmitoyl+ACOX1+AA+1-660,+full+length+antibody/?utm_source=partner&utm_medium=antibodypedia&utm_campaign=listing&utm_content=135	Mouse	Human	Polyclonal		ELISA, Western Blotting (WB)	Optimal working dilution should be determined by the investigator.				Pelletier, Rigden, Poon: "Diesel and biodiesels induce hepatic palmitoyl-CoA oxidase enzymatic activity through different molecular mechanisms in rats." in: Journal of biochemical and molecular toxicology, Vol. 26, Issue 6, pp. 235-40, 2012 (PubMed).; ; Omi, Nakata, Okamura-Ikeda, Konishi, Taniguchi: "Contribution of peroxisome-specific isoform of Lon protease in sorting PTS1 proteins to peroxiso…	248	Regulation of Lipid Metabolism by PPARalpha, Monocarboxylic Acid Catabolic Process	Image no. 1 for anti-Acyl-CoA Oxidase 1, Palmitoyl (ACOX1) (AA 1-660) antibody (ABIN559749) [https://i1.abocdn.com/productimage/v173b4c99/t5w06x1j4v3n/]			Image no. 1 for anti-Acyl-CoA Oxidase 1, Palmitoyl (ACOX1) (AA 1-660) antibody (ABIN559749)	https://i1.abocdn.com/productimage/v173b4c99/t5w06x1j4v3n/
ACOX1	ABIN5702035	https://www.antibodypedia.com/gene/19646/ACOX1/antibody/3862500/ABIN5702035	https://www.antibodies-online.com/antibody/5702035/anti-Acyl-CoA+Oxidase+1,+Palmitoyl+ACOX1+antibody/?utm_source=partner&utm_medium=antibodypedia&utm_campaign=listing&utm_content=116	Rabbit	Human, Mouse, Rat	Polyclonal		ELISA, Immunohistochemistry (IHC), Western Blotting (WB)	WB :1:500-1:5000,IHC:1:20-1:200					345.45	Regulation of Lipid Metabolism by PPARalpha, Monocarboxylic Acid Catabolic Process
ACOX1	ABIN5911834	https://www.antibodypedia.com/gene/19646/ACOX1/antibody/4350530/ABIN5911834	https://www.antibodies-online.com/antibody/5911834/anti-Acyl-CoA+Oxidase+1,+Palmitoyl+ACOX1+antibody/?utm_source=partner&utm_medium=antibodypedia&utm_campaign=listing&utm_content=107	Rabbit	Human, Mouse, Rat	Polyclonal		ELISA, Immunohistochemistry (IHC), Western Blotting (WB)	Optimal working dilution should be determined by the investigator.		Antigen Affinity Chromatography			287.79	Regulation of Lipid Metabolism by PPARalpha, Monocarboxylic Acid Catabolic Process
ACOX1	ABIN5911836	https://www.antibodypedia.com/gene/19646/ACOX1/antibody/4350531/ABIN5911836	https://www.antibodies-online.com/antibody/5911836/anti-Acyl-CoA+Oxidase+1,+Palmitoyl+ACOX1+antibody/?utm_source=partner&utm_medium=antibodypedia&utm_campaign=listing&utm_content=107	Rabbit	Human, Mouse, Rat	Polyclonal		ELISA, Immunohistochemistry (IHC)	Optimal working dilution should be determined by the investigator.		Antigen Affinity Chromatography			287.79	Regulation of Lipid Metabolism by PPARalpha, Monocarboxylic Acid Catabolic Process
ACOX1	ABIN5911837	https://www.antibodypedia.com/gene/19646/ACOX1/antibody/4350532/ABIN5911837	https://www.antibodies-online.com/antibody/5911837/anti-Acyl-CoA+Oxidase+1,+Palmitoyl+ACOX1+AA+113-273+antibody/?utm_source=partner&utm_medium=antibodypedia&utm_campaign=listing&utm_content=112	Rabbit	Human	Polyclonal		ELISA, Immunofluorescence (fixed cells) (IF/ICC), Immunohistochemistry (IHC)	Optimal working dilution should be determined by the investigator.		Protein G			294.19	Regulation of Lipid Metabolism by PPARalpha, Monocarboxylic Acid Catabolic Process
ACOX1	ABIN5911838	https://www.antibodypedia.com/gene/19646/ACOX1/antibody/4350533/ABIN5911838	https://www.antibodies-online.com/antibody/5911838/anti-Acyl-CoA+Oxidase+1,+Palmitoyl+ACOX1+AA+113-273+antibody+Biotin/?utm_source=partner&utm_medium=antibodypedia&utm_campaign=listing&utm_content=113	Rabbit	Human	Polyclonal	Biotin	ELISA	Optimal working dilution should be determined by the investigator.		Protein G			294.19	Regulation of Lipid Metabolism by PPARalpha, Monocarboxylic Acid Catabolic Process
ACOX1	ABIN5911839	https://www.antibodypedia.com/gene/19646/ACOX1/antibody/4350534/ABIN5911839	https://www.antibodies-online.com/antibody/5911839/anti-Acyl-CoA+Oxidase+1,+Palmitoyl+ACOX1+AA+113-273+antibody+FITC/?utm_source=partner&utm_medium=antibodypedia&utm_campaign=listing&utm_content=113	Rabbit	Human	Polyclonal	Green dye	ELISA	Optimal working dilution should be determined by the investigator.		Protein G			294.19	Regulation of Lipid Metabolism by PPARalpha, Monocarboxylic Acid Catabolic Process
ACOX1	ABIN5911840	https://www.antibodypedia.com/gene/19646/ACOX1/antibody/4350535/ABIN5911840	https://www.antibodies-online.com/antibody/5911840/anti-Acyl-CoA+Oxidase+1,+Palmitoyl+ACOX1+AA+113-273+antibody+HRP/?utm_source=partner&utm_medium=antibodypedia&utm_campaign=listing&utm_content=113	Rabbit	Human	Polyclonal	Horseradish Peroxidase	ELISA	Optimal working dilution should be determined by the investigator.		Protein G			294.19	Regulation of Lipid Metabolism by PPARalpha, Monocarboxylic Acid Catabolic Process
ACOX1	ABIN6042058	https://www.antibodypedia.com/gene/19646/ACOX1/antibody/4393873/ABIN6042058	https://www.antibodies-online.com/antibody/6042058/anti-Acyl-CoA+Oxidase+1,+Palmitoyl+ACOX1+antibody/?utm_source=partner&utm_medium=antibodypedia&utm_campaign=listing&utm_content=107	Rabbit	Human, Mouse, Rat	Polyclonal		ELISA, Immunohistochemistry (IHC), Western Blotting (WB)	Optimal working dilution should be determined by the investigator.		Antigen Affinity Chromatography			396.51	Regulation of Lipid Metabolism by PPARalpha, Monocarboxylic Acid Catabolic Process
ACOX1	ABIN6044274	https://www.antibodypedia.com/gene/19646/ACOX1/antibody/4395994/ABIN6044274	https://www.antibodies-online.com/antibody/6044274/anti-Acyl-CoA+Oxidase+1,+Palmitoyl+ACOX1+antibody/?utm_source=partner&utm_medium=antibodypedia&utm_campaign=listing&utm_content=107	Rabbit	Human, Mouse, Rat	Polyclonal		ELISA, Immunohistochemistry (IHC)	Optimal working dilution should be determined by the investigator.		Antigen Affinity Chromatography			396.51	Regulation of Lipid Metabolism by PPARalpha, Monocarboxylic Acid Catabolic Process
ACOX1	ABIN6059661	https://www.antibodypedia.com/gene/19646/ACOX1/antibody/4399852/ABIN6059661	https://www.antibodies-online.com/antibody/6059661/anti-Acyl-CoA+Oxidase+1,+Palmitoyl+ACOX1+AA+113-273+antibody/?utm_source=partner&utm_medium=antibodypedia&utm_campaign=listing&utm_content=112	Rabbit	Human	Polyclonal		ELISA, Immunofluorescence (fixed cells) (IF/ICC), Immunohistochemistry (IHC)	Optimal working dilution should be determined by the investigator.		Protein G			204.65	Regulation of Lipid Metabolism by PPARalpha, Monocarboxylic Acid Catabolic Process
ACOX1	ABIN6059662	https://www.antibodypedia.com/gene/19646/ACOX1/antibody/4399853/ABIN6059662	https://www.antibodies-online.com/antibody/6059662/anti-Acyl-CoA+Oxidase+1,+Palmitoyl+ACOX1+AA+113-273+antibody/?utm_source=partner&utm_medium=antibodypedia&utm_campaign=listing&utm_content=112	Rabbit	Human	Polyclonal		ELISA, Immunofluorescence (fixed cells) (IF/ICC), Immunohistochemistry (IHC)	Optimal working dilution should be determined by the investigator.		Protein G			409.3	Regulation of Lipid Metabolism by PPARalpha, Monocarboxylic Acid Catabolic Process
ACOX1	ABIN6083209	https://www.antibodypedia.com/gene/19646/ACOX1/antibody/3967677/ABIN6083209	https://www.antibodies-online.com/antibody/6083209/anti-Acyl-CoA+Oxidase+1,+Palmitoyl+ACOX1+AA+113-273+antibody+HRP/?utm_source=partner&utm_medium=antibodypedia&utm_campaign=listing&utm_content=113	Rabbit	Human	Polyclonal	Horseradish Peroxidase	ELISA	Optimal working dilution should be determined by the investigator.		Protein G			204.65	Regulation of Lipid Metabolism by PPARalpha, Monocarboxylic Acid Catabolic Process
ACOX1	ABIN6083210	https://www.antibodypedia.com/gene/19646/ACOX1/antibody/3967688/ABIN6083210	https://www.antibodies-online.com/antibody/6083210/anti-Acyl-CoA+Oxidase+1,+Palmitoyl+ACOX1+AA+113-273+antibody+HRP/?utm_source=partner&utm_medium=antibodypedia&utm_campaign=listing&utm_content=113	Rabbit	Human	Polyclonal	Horseradish Peroxidase	ELISA	Optimal working dilution should be determined by the investigator.		Protein G			409.3	Regulation of Lipid Metabolism by PPARalpha, Monocarboxylic Acid Catabolic Process
ACOX1	ABIN6083211	https://www.antibodypedia.com/gene/19646/ACOX1/antibody/3967690/ABIN6083211	https://www.antibodies-online.com/antibody/6083211/anti-Acyl-CoA+Oxidase+1,+Palmitoyl+ACOX1+AA+113-273+antibody+FITC/?utm_source=partner&utm_medium=antibodypedia&utm_campaign=listing&utm_content=113	Rabbit	Human	Polyclonal	Green dye	ELISA	Optimal working dilution should be determined by the investigator.		Protein G			204.65	Regulation of Lipid Metabolism by PPARalpha, Monocarboxylic Acid Catabolic Process
ACOX1	ABIN6083212	https://www.antibodypedia.com/gene/19646/ACOX1/antibody/3967685/ABIN6083212	https://www.antibodies-online.com/antibody/6083212/anti-Acyl-CoA+Oxidase+1,+Palmitoyl+ACOX1+AA+113-273+antibody+FITC/?utm_source=partner&utm_medium=antibodypedia&utm_campaign=listing&utm_content=113	Rabbit	Human	Polyclonal	Green dye	ELISA	Optimal working dilution should be determined by the investigator.		Protein G			409.3	Regulation of Lipid Metabolism by PPARalpha, Monocarboxylic Acid Catabolic Process
ACOX1	ABIN6083213	https://www.antibodypedia.com/gene/19646/ACOX1/antibody/3967687/ABIN6083213	https://www.antibodies-online.com/antibody/6083213/anti-Acyl-CoA+Oxidase+1,+Palmitoyl+ACOX1+AA+113-273+antibody+Biotin/?utm_source=partner&utm_medium=antibodypedia&utm_campaign=listing&utm_content=113	Rabbit	Human	Polyclonal	Biotin	ELISA	Optimal working dilution should be determined by the investigator.		Protein G			204.65	Regulation of Lipid Metabolism by PPARalpha, Monocarboxylic Acid Catabolic Process
ACOX1	ABIN6083214	https://www.antibodypedia.com/gene/19646/ACOX1/antibody/3967579/ABIN6083214	https://www.antibodies-online.com/antibody/6083214/anti-Acyl-CoA+Oxidase+1,+Palmitoyl+ACOX1+AA+113-273+antibody+Biotin/?utm_source=partner&utm_medium=antibodypedia&utm_campaign=listing&utm_content=113	Rabbit	Human	Polyclonal	Biotin	ELISA	Optimal working dilution should be determined by the investigator.		Protein G			409.3	Regulation of Lipid Metabolism by PPARalpha, Monocarboxylic Acid Catabolic Process
ACOX1	H00000051-A01	https://www.antibodypedia.com/gene/19646/ACOX1/antibody/44924/H00000051-A01	https://www.novusbio.com/products/acox1-antibody_h00000051-a01?utm_source=antibodypedia&utm_medium=referral&utm_campaign=product&utm_term=primaryantibodies	Mouse	Human	Polyclonal		WB, ELISA	Western Blot; ELISA		Unpurified		Yu G, Cheng CJ, Lin SC et al. Organelle-Derived Acetyl-CoA Promotes Prostate Cancer Cell Survival, Migration, and Metastasis via Activation of Calmodulin Kinase II. Cancer Res 2018 May 15 [PMID: 29535221]; Pelletier G, Rigden M, Poon R. Diesel and biodiesels induce hepatic palmitoyl-coa oxidase enzymatic activity through different molecular mechanisms in rats. J Biochem Mol Toxicol. 2012 May 14 […			Western Blot: ACOX1 Antibody [H00000051-A01] - Detection against Immunogen (98.71 KDa) [https://images.novusbio.com/fullsize2/ACOX1-Antibody-Western-Blot-H00000051-A01-img0001.jpg]			Western Blot: ACOX1 Antibody [H00000051-A01] - Detection against Immunogen (98.71 KDa)	https://images.novusbio.com/fullsize2/ACOX1-Antibody-Western-Blot-H00000051-A01-img0001.jpg
ACOX1	LS-C274832	https://www.antibodypedia.com/gene/19646/ACOX1/antibody/1385752/LS-C274832	https://www.lsbio.com/antibodies/acox1-antibody-acox-antibody-aa629-659-ap-elisa-wb-western-ls-c274832/283716?trid=259	Rabbit	Human	Polyclonal	Alkaline Phosphatase	Western blot. ELISA. Applications tested for the base form of this product only			Affinity purified			Unavailable
ACOX1	LS-C274833	https://www.antibodypedia.com/gene/19646/ACOX1/antibody/1385753/LS-C274833	https://www.lsbio.com/antibodies/acox1-antibody-acox-antibody-aa629-659-biotin-elisa-wb-western-ls-c274833/283717?trid=259	Rabbit	Human	Polyclonal	Biotin	Western blot. ELISA. Applications tested for the base form of this product only			Affinity purified			Unavailable
ACOX1	LS-C274834	https://www.antibodypedia.com/gene/19646/ACOX1/antibody/1385754/LS-C274834	https://www.lsbio.com/antibodies/acox1-antibody-acox-antibody-aa629-659-apc-elisa-wb-western-ls-c274834/283718?trid=259	Rabbit	Human	Polyclonal	Red dye	Western blot. ELISA. Applications tested for the base form of this product only			Affinity purified			Unavailable
ACOX1	LS-C274835	https://www.antibodypedia.com/gene/19646/ACOX1/antibody/1385755/LS-C274835	https://www.lsbio.com/antibodies/acox1-antibody-acox-antibody-aa629-659-azide-free-hrp-elisa-wb-western-ls-c274835/283719?trid=259	Rabbit	Human	Polyclonal	Horseradish Peroxidase	Western blot. ELISA. Applications tested for the base form of this product only			Affinity purified			Unavailable
ACOX1	LS-C274836	https://www.antibodypedia.com/gene/19646/ACOX1/antibody/1385756/LS-C274836	https://www.lsbio.com/antibodies/acox1-antibody-acox-antibody-aa629-659-fitc-elisa-wb-western-ls-c274836/283720?trid=259	Rabbit	Human	Polyclonal	Green dye	Western blot. ELISA. Applications tested for the base form of this product only			Affinity purified			Unavailable
ACOX1	LS-C274837	https://www.antibodypedia.com/gene/19646/ACOX1/antibody/1385757/LS-C274837	https://www.lsbio.com/antibodies/acox1-antibody-acox-antibody-aa7-37-ap-elisa-wb-western-ls-c274837/283721?trid=259	Rabbit	Human, Mouse	Polyclonal	Alkaline Phosphatase	Western blot. ELISA. Applications tested for the base form of this product only			Affinity purified			Unavailable
ACOX1	LS-C274838	https://www.antibodypedia.com/gene/19646/ACOX1/antibody/1385758/LS-C274838	https://www.lsbio.com/antibodies/acox1-antibody-acox-antibody-aa7-37-apc-elisa-wb-western-ls-c274838/283722?trid=259	Rabbit	Human, Mouse	Polyclonal	Red dye	Western blot. ELISA. Applications tested for the base form of this product only			Affinity purified			Unavailable
ACOX1	LS-C274839	https://www.antibodypedia.com/gene/19646/ACOX1/antibody/1385759/LS-C274839	https://www.lsbio.com/antibodies/acox1-antibody-acox-antibody-aa629-659-pe-elisa-wb-western-ls-c274839/283723?trid=259	Rabbit	Human	Polyclonal		Western blot. ELISA. Applications tested for the base form of this product only			Affinity purified			Unavailable
ACOX1	LS-C274840	https://www.antibodypedia.com/gene/19646/ACOX1/antibody/1385760/LS-C274840	https://www.lsbio.com/antibodies/acox1-antibody-acox-antibody-aa7-37-biotin-elisa-wb-western-ls-c274840/283724?trid=259	Rabbit	Human, Mouse	Polyclonal	Biotin	Western blot. ELISA. Applications tested for the base form of this product only			Affinity purified			Unavailable
ACOX1	LS-C274841	https://www.antibodypedia.com/gene/19646/ACOX1/antibody/1385761/LS-C274841	https://www.lsbio.com/antibodies/acox1-antibody-acox-antibody-aa7-37-fitc-elisa-wb-western-ls-c274841/283725?trid=259	Rabbit	Human, Mouse	Polyclonal	Green dye	Western blot. ELISA. Applications tested for the base form of this product only			Affinity purified			Unavailable
ACOX1	LS-C274842	https://www.antibodypedia.com/gene/19646/ACOX1/antibody/1385762/LS-C274842	https://www.lsbio.com/antibodies/acox1-antibody-acox-antibody-aa7-37-azide-free-hrp-elisa-wb-western-ls-c274842/283726?trid=259	Rabbit	Human, Mouse	Polyclonal	Horseradish Peroxidase	Western blot. ELISA. Applications tested for the base form of this product only			Affinity purified			Unavailable
ACOX1	LS-C274846	https://www.antibodypedia.com/gene/19646/ACOX1/antibody/1385766/LS-C274846	https://www.lsbio.com/antibodies/acox1-antibody-acox-antibody-aa7-37-pe-elisa-wb-western-ls-c274846/283730?trid=259	Rabbit	Human, Mouse	Polyclonal		Western blot. ELISA. Applications tested for the base form of this product only			Affinity purified			Unavailable
ACOX1	LS-C404424	https://www.antibodypedia.com/gene/19646/ACOX1/antibody/2928906/LS-C404424	https://www.lsbio.com/antibodies/acox1-antibody-acox-antibody-elisa-ihc-ls-c404424/416786?trid=259	Rabbit	Human, Mouse, Rat	Polyclonal		IHC (1:50 - 1:200). ELISA			Affinity purification			Unavailable		ACOX1 / ACOX Antibody - Immunohistochemistry of paraffin-embedded Human thyroid cancer using ACOX1 Polyclonal Antibody at dilution of 1:40. [https://lsbio-7d62.kxcdn.com/image2/acox1-acox-antibody-ls-c404424/287390_2119830.jpg];;ACOX1 / ACOX Antibody - Immunohistochemistry of paraffin-embedded Human thyroid cancer using ACOX1 Polyclonal Antibody at dilution of 1:40. [https://lsbio-7d62.kxcdn.com/…			ACOX1 / ACOX Antibody - Immunohistochemistry of paraffin-embedded Human thyroid cancer using ACOX1 Polyclonal Antibody at dilution of 1:40.	https://lsbio-7d62.kxcdn.com/image2/acox1-acox-antibody-ls-c404424/287390_2119830.jpg	ACOX1 / ACOX Antibody - Immunohistochemistry of paraffin-embedded Human thyroid cancer using ACOX1 Polyclonal Antibody at dilution of 1:40.	https://lsbio-7d62.kxcdn.com/image2/acox1-acox-antibody-ls-c404424/287391_2119831.jpg
ACOX1	LS-C483170	https://www.antibodypedia.com/gene/19646/ACOX1/antibody/3063379/LS-C483170	https://www.lsbio.com/antibodies/acox1-antibody-acox-antibody-elisa-ihc-ls-c483170/496081?trid=259	Rabbit	Human	Polyclonal		IHC. IHC - Paraffin. ELISA						Unavailable
ACOX1	LS-C483173	https://www.antibodypedia.com/gene/19646/ACOX1/antibody/3063384/LS-C483173	https://www.lsbio.com/antibodies/acox1-antibody-acox-antibody-elisa-ls-c483173/496084?trid=259	Rabbit	Human	Polyclonal		ELISA						Unavailable
ACOX1	LS-C483174	https://www.antibodypedia.com/gene/19646/ACOX1/antibody/3063375/LS-C483174	https://www.lsbio.com/antibodies/acox1-antibody-acox-antibody-elisa-ls-c483174/496085?trid=259	Rabbit	Human	Polyclonal		ELISA						Unavailable
ACOX1	LS-C500784	https://www.antibodypedia.com/gene/19646/ACOX1/antibody/3236839/LS-C500784	https://www.lsbio.com/antibodies/acox1-antibody-acox-antibody-hrp-elisa-ls-c500784/514298?trid=259	Rabbit	Human	Polyclonal	Horseradish Peroxidase	ELISA. Applications tested for the base form of this product only			Protein G purified			Unavailable
ACOX1	LS-C500788	https://www.antibodypedia.com/gene/19646/ACOX1/antibody/3236856/LS-C500788	https://www.lsbio.com/antibodies/acox1-antibody-acox-antibody-elisa-if-immunofluorescence-ihc-ls-c500788/514302?trid=259	Rabbit	Human	Polyclonal		IHC. Immunofluorescence. ELISA			Protein G purified			Unavailable		ACOX1 / ACOX Antibody - Immunofluorescent analysis of HepG2 cells using ACOX1 Antibody at dilution of 1:100 and Alexa Fluor 488-congugated AffiniPure Goat Anti-Rabbit IgG(H+L) [https://lsbio-7d62.kxcdn.com/image2/acox1-acox-antibody-ls-c500788/497847_4084920.jpg];;ACOX1 / ACOX Antibody - Immunofluorescent analysis of HepG2 cells using ACOX1 Antibody at a dilution of 1:100 and Alexa Fluor 488-cong…			ACOX1 / ACOX Antibody - Immunofluorescent analysis of HepG2 cells using ACOX1 Antibody at dilution of 1:100 and Alexa Fluor 488-congugated AffiniPure Goat Anti-Rabbit IgG(H+L)	https://lsbio-7d62.kxcdn.com/image2/acox1-acox-antibody-ls-c500788/497847_4084920.jpg	ACOX1 / ACOX Antibody - Immunofluorescent analysis of HepG2 cells using ACOX1 Antibody at a dilution of 1:100 and Alexa Fluor 488-congugated AffiniPure Goat Anti-Rabbit IgG(H+L)	https://lsbio-7d62.kxcdn.com/image2/acox1-acox-antibody-ls-c500788/334043_2606704.jpg	ACOX1 / ACOX Antibody - Immunohistochemistry of paraffin-embedded human adrenal gland tissue using ACOX1 Antibody at dilution of 1:100	https://lsbio-7d62.kxcdn.com/image2/acox1-acox-antibody-ls-c500788/334041_2606702.jpg	ACOX1 / ACOX Antibody - Immunohistochemistry of paraffin-embedded human liver tissue using ACOX1 Antibody at dilution of 1:100	https://lsbio-7d62.kxcdn.com/image2/acox1-acox-antibody-ls-c500788/334042_2606703.jpg
ACOX1	LS-C500790	https://www.antibodypedia.com/gene/19646/ACOX1/antibody/3236847/LS-C500790	https://www.lsbio.com/antibodies/acox1-antibody-acox-antibody-fitc-elisa-ls-c500790/514304?trid=259	Rabbit	Human	Polyclonal	Green dye	ELISA. Applications tested for the base form of this product only			Protein G purified			Unavailable
ACOX1	LS-C500795	https://www.antibodypedia.com/gene/19646/ACOX1/antibody/3236851/LS-C500795	https://www.lsbio.com/antibodies/acox1-antibody-acox-antibody-biotin-elisa-ls-c500795/514309?trid=259	Rabbit	Human	Polyclonal	Biotin	ELISA. Applications tested for the base form of this product only			Protein G purified			Unavailable
ACOX1	LS-C659700	https://www.antibodypedia.com/gene/19646/ACOX1/antibody/3462653/LS-C659700	https://www.lsbio.com/antibodies/acox1-antibody-acox-antibody-elisa-ihc-wb-western-ls-c659700/673508?trid=259	Rabbit	Human	Polyclonal		IHC. Western blot. ELISA			Immunogen affinity purified			Unavailable
ACOX1	orb33928	https://www.antibodypedia.com/gene/19646/ACOX1/antibody/1609978/orb33928	https://www.biorbyt.com/acox1-antibody-orb33928.html	Rabbit	Human, Mouse	Polyclonal	Unconjugated	ELISA, IHC-P	IHC-P: 1:10-50	74.424 kDa	Affinity purified			$584.80		Immunohistochemical analysis of formalin fixed and paraffin embedded human bladder carcinoma tissue using ACOX1 antibody [https://www.biorbyt.com/pub/media/catalog/product/a/c/acox1_antibody_orb33928_2.jpg];; [https://www.biorbyt.com/pub/media/catalog/product/a/c/acox1_antibody_orb33928_1.jpg]			Immunohistochemical analysis of formalin fixed and paraffin embedded human bladder carcinoma tissue using ACOX1 antibody	https://www.biorbyt.com/pub/media/catalog/product/a/c/acox1_antibody_orb33928_2.jpg		https://www.biorbyt.com/pub/media/catalog/product/a/c/acox1_antibody_orb33928_1.jpg
ACOX1	orb33929	https://www.antibodypedia.com/gene/19646/ACOX1/antibody/1631618/orb33929	https://www.biorbyt.com/acox1-antibody-orb33929.html	Rabbit	Human	Polyclonal	Unconjugated	ELISA, WB	WB: 1:1000	74.424 kDa	Affinity purified			$584.80		[https://www.biorbyt.com/pub/media/catalog/product/a/c/acox1_antibody_orb33929.jpg]				https://www.biorbyt.com/pub/media/catalog/product/a/c/acox1_antibody_orb33929.jpg
ACOX1	orb46331	https://www.antibodypedia.com/gene/19646/ACOX1/antibody/3433719/orb46331	https://www.biorbyt.com/acox1-antibody-orb46331.html	Rabbit	Human	Polyclonal	Unconjugated	ELISA, IF, IHC-P	IHC-P:1:20-200, IF:1:50-200		>95%, Protein G purified			$457.30		Immunohistochemistry of paraffin-embedded human liver tissue using ACOX1 antibody [https://www.biorbyt.com/pub/media/catalog/product/a/c/acox1-antibody_orb46331_ihc_1.jpg];;Immunohistochemistry of paraffin-embedded human adrenal gland tissue using ACOX1 antibody [https://www.biorbyt.com/pub/media/catalog/product/a/c/acox1-antibody_orb46331_ihc_2.jpg];;Immunofluorescent analysis of HepG2 cells usi…			Immunohistochemistry of paraffin-embedded human liver tissue using ACOX1 antibody	https://www.biorbyt.com/pub/media/catalog/product/a/c/acox1-antibody_orb46331_ihc_1.jpg	Immunohistochemistry of paraffin-embedded human adrenal gland tissue using ACOX1 antibody	https://www.biorbyt.com/pub/media/catalog/product/a/c/acox1-antibody_orb46331_ihc_2.jpg	Immunofluorescent analysis of HepG2 cells using ACOX1 antibody	https://www.biorbyt.com/pub/media/catalog/product/a/c/acox1-antibody_orb46331_if_1.jpg
ACOX1	orb46332	https://www.antibodypedia.com/gene/19646/ACOX1/antibody/3433720/orb46332	https://www.biorbyt.com/acox1-antibody-hrp-orb46332.html	Rabbit	Human	Polyclonal	Horseradish Peroxidase	ELISA	ELISA		>95%, Protein G purified			$457.30
ACOX1	orb46333	https://www.antibodypedia.com/gene/19646/ACOX1/antibody/3433721/orb46333	https://www.biorbyt.com/acox1-antibody-fitc-orb46333.html	Rabbit	Human	Polyclonal	Green dye	ELISA	ELISA		>95%, Protein G purified			$457.30
ACOX1	orb46334	https://www.antibodypedia.com/gene/19646/ACOX1/antibody/3433722/orb46334	https://www.biorbyt.com/acox1-antibody-biotin-orb46334.html	Rabbit	Human	Polyclonal	Biotin	ELISA	ELISA		>95%, Protein G purified			$457.30
ACOX1	CBMAB-A0659-YC	https://www.antibodypedia.com/gene/19646/ACOX1/antibody/4688955/CBMAB-A0659-YC	https://www.antibody-creativebiolabs.com/anti-acox1-antibody-43-1-1-179358.htm	Rabbit	Human	Recombinant		ELISA, IF, IHC, WB
ACOX1	CBMAB-A0660-YC	https://www.antibodypedia.com/gene/19646/ACOX1/antibody/4688956/CBMAB-A0660-YC	https://www.antibody-creativebiolabs.com/anti-acox1-antibody-cbyc-a229-179359.htm	Rabbit	Human	Recombinant		ELISA
ACVR1	ABIN5953428	https://www.antibodypedia.com/gene/2371/ACVR1/antibody/4365323/ABIN5953428	https://www.antibodies-online.com/antibody/5953428/anti-Activin+Receptor+Type+I+ACRV1+antibody/?utm_source=partner&utm_medium=antibodypedia&utm_campaign=listing&utm_content=102	Mouse	Human	Monoclonal		ELISA, Flow Cytometry (FACS), Western Blotting (WB)	ELISA (1:10000); Western Blot (1:500-1:2000); Immunohistochemistry; Immunocytochemistry; Flow Cytometry (1:200-1:400); The optimal working dilution should be determined by the end user.					450			10000
ACVR1	ABIN5953429	https://www.antibodypedia.com/gene/2371/ACVR1/antibody/4365324/ABIN5953429	https://www.antibodies-online.com/antibody/5953429/anti-Activin+Receptor+Type+I+ACRV1+antibody/?utm_source=partner&utm_medium=antibodypedia&utm_campaign=listing&utm_content=102	Mouse	Human	Monoclonal		ELISA, Flow Cytometry (FACS), Immunocytochemistry (ICC), Immunohistochemistry (Paraffin-embedded Sections) (IHC (p)), Western Blotting (WB)	ELISA (1:10000); Western Blot (1:500-1:2000); Immunocytochemistry (1:200-1:1000); Flow Cytometry (1:200-1:400); Immunohistochemistry (1:200-1:1000); The optimal working dilution should be determined by the end user.					450			10000
ACVR1	LS-C669561	https://www.antibodypedia.com/gene/2371/ACVR1/antibody/3682639/LS-C669561	https://www.lsbio.com/antibodies/alk2-antibody-acvr1-antibody-clone-2c1e8-elisa-flow-ls-c669561/684011?trid=259	Mouse	Human	Monoclonal		Flow Cytometry (1:200 - 1:400). ELISA (1:10000)						Unavailable			10000
ACVR1	LS-C682506	https://www.antibodypedia.com/gene/2371/ACVR1/antibody/3682640/LS-C682506	https://www.lsbio.com/antibodies/alk2-antibody-acvr1-antibody-clone-2e2c11-elisa-flow-icc-ihc-wb-western-ls-c682506/697407?trid=259	Mouse	Human	Monoclonal		IHC (1:200 - 1:1000). ICC (1:200 - 1:1000). Western blot (1:500 - 1:2000). Flow Cytometry (1:200 - 1:400). ELISA (1:10000)			Purified			Unavailable		ALK2 / ACVR1 Antibody - Western blot analysis using ACVR1 mAb against HEK293 (1) and ACVR1 (AA: 21-120)-hIgGFc transfected HEK293 (2) cell lysate. [https://lsbio-7d62.kxcdn.com/image2/alk2-acvr1-antibody-clone-2e2c11-ls-c682506/385146_3070784.jpg];;ALK2 / ACVR1 Antibody - Black line: Control Antigen (100 ng);Purple line: Antigen (10ng); Blue line: Antigen (50 ng); Red line:Antigen (100 ng) [https…	10000		ALK2 / ACVR1 Antibody - Western blot analysis using ACVR1 mAb against HEK293 (1) and ACVR1 (AA: 21-120)-hIgGFc transfected HEK293 (2) cell lysate.	https://lsbio-7d62.kxcdn.com/image2/alk2-acvr1-antibody-clone-2e2c11-ls-c682506/385146_3070784.jpg	ALK2 / ACVR1 Antibody - Black line: Control Antigen (100 ng);Purple line: Antigen (10ng); Blue line: Antigen (50 ng); Red line:Antigen (100 ng)	https://lsbio-7d62.kxcdn.com/image2/alk2-acvr1-antibody-clone-2e2c11-ls-c682506/385139_3070777.jpg	ALK2 / ACVR1 Antibody - Immunofluorescence analysis of Hela cells using ACVR1 mouse mAb (green). Blue: DRAQ5 fluorescent DNA dye. Red: Actin filaments have been labeled with Alexa Fluor- 555 phalloidin. Secondary antibody from Fisher	https://lsbio-7d62.kxcdn.com/image2/alk2-acvr1-antibody-clone-2e2c11-ls-c682506/385143_3070781.jpg	ALK2 / ACVR1 Antibody - Western blot analysis using ACVR1 mAb against human ACVR1 (AA: 21-120) recombinant protein. (Expected MW is 37.1 kDa)	https://lsbio-7d62.kxcdn.com/image2/alk2-acvr1-antibody-clone-2e2c11-ls-c682506/385145_3070783.jpg	ALK2 / ACVR1 Antibody - Immunohistochemical analysis of paraffin-embedded ovarian cancer tissues using ACVR1 mouse mAb with DAB staining.	https://lsbio-7d62.kxcdn.com/image2/alk2-acvr1-antibody-clone-2e2c11-ls-c682506/385141_3070779.jpg	ALK2 / ACVR1 Antibody - Flow cytometric analysis of Hela cells using ACVR1 mouse mAb (green) and negative control (red).	https://lsbio-7d62.kxcdn.com/image2/alk2-acvr1-antibody-clone-2e2c11-ls-c682506/385140_3070778.jpg	ALK2 / ACVR1 Antibody - Immunohistochemical analysis of paraffin-embedded endometrial cancer tissues using ACVR1 mouse mAb with DAB staining.	https://lsbio-7d62.kxcdn.com/image2/alk2-acvr1-antibody-clone-2e2c11-ls-c682506/385142_3070780.jpg	ALK2 / ACVR1 Antibody - Immunofluorescence analysis of Hela cells using ACVR1 mouse mAb. Blue: DRAQ5 fluorescent DNA dye. Red: Actin filaments have been labeled with Alexa Fluor- 555 phalloidin.	https://lsbio-7d62.kxcdn.com/image2/alk2-acvr1-antibody-clone-2e2c11-ls-c682506/385144_3070782.jpg
ACVR1	NBP2-61798	https://www.antibodypedia.com/gene/2371/ACVR1/antibody/3648918/NBP2-61798	https://www.novusbio.com/products/activin-ria-alk-2-activin-receptor-type-1-antibody-2c1e8_nbp2-61798?utm_source=antibodypedia&utm_medium=referral&utm_campaign=product&utm_term=primaryantibodies	Mouse	Human	Monoclonal		WB, ELISA, Flow	Western Blot 1:500-1:2000; ELISA 1:10000; Flow Cytometry 1:200-1:400	57.2 kDa. Disclaimer note: The observed molecular weight of the protein may vary from the listed predicted molecular weight due to post translational modifications, post translation cleavages, relative charges, and other experimental factors.	Protein G purified						10000
ACVR1	NBP2-61799	https://www.antibodypedia.com/gene/2371/ACVR1/antibody/3648919/NBP2-61799	https://www.novusbio.com/products/activin-ria-alk-2-activin-receptor-type-1-antibody-2e2c11_nbp2-61799?utm_source=antibodypedia&utm_medium=referral&utm_campaign=product&utm_term=primaryantibodies	Mouse	Human	Monoclonal		WB, ELISA, Flow, ICC/IF, IHC, IHC-P	Western Blot 1:500-1:2000; ELISA 1:10000; Flow Cytometry 1:200-1:400; Immunocytochemistry/Immunofluorescence 1:10-1:500; Immunohistochemistry 1:200-1:1000; Immunohistochemistry-Paraffin 1:200-1:1000	57.2 kDa. Disclaimer note: The observed molecular weight of the protein may vary from the listed predicted molecular weight due to post translational modifications, post translation cleavages, relative charges, and other experimental factors.	Protein G purified						10000
ACVR1	ABIN5681702	https://www.antibodypedia.com/gene/2371/ACVR1/antibody/4313189/ABIN5681702	https://www.antibodies-online.com/antibody/5681702/anti-Activin+Receptor+1A+AA+21-120+antibody/?utm_source=partner&utm_medium=antibodypedia&utm_campaign=listing&utm_content=123	Mouse	Human	Monoclonal		ELISA, Flow Cytometry (FACS), Immunohistochemistry (IHC), Western Blotting (WB)	Western Blot 1:100-1:2000, Flow Cytometry 1:10-1:1000, ELISA 1:100-1:2000, Immunohistochemistry 1:10-1:500		Protein G purified					Image no. 2 for anti-Activin Receptor 1A (AA 21-120) antibody (ABIN5681702) [https://i1.abocdn.com/productimage/vb10e01e5/e8n22u1h4l7b/];;Image no. 1 for anti-Activin Receptor 1A (AA 21-120) antibody (ABIN5681702) [https://i1.abocdn.com/productimage/vc80326e6/j6q22h3u4n7h/];;Image no. 4 for anti-Activin Receptor 1A (AA 21-120) antibody (ABIN5681702) [https://i1.abocdn.com/productimage/v42649b2b/o…	100	2000	Image no. 2 for anti-Activin Receptor 1A (AA 21-120) antibody (ABIN5681702)	https://i1.abocdn.com/productimage/vb10e01e5/e8n22u1h4l7b/	Image no. 1 for anti-Activin Receptor 1A (AA 21-120) antibody (ABIN5681702)	https://i1.abocdn.com/productimage/vc80326e6/j6q22h3u4n7h/	Image no. 4 for anti-Activin Receptor 1A (AA 21-120) antibody (ABIN5681702)	https://i1.abocdn.com/productimage/v42649b2b/o7w21l8f4v7y/	Image no. 3 for anti-Activin Receptor 1A (AA 21-120) antibody (ABIN5681702)	https://i1.abocdn.com/productimage/v59b81b21/g7l20j6w4c7q/
ACVR1	ABIN5681703	https://www.antibodypedia.com/gene/2371/ACVR1/antibody/4313190/ABIN5681703	https://www.antibodies-online.com/antibody/5681703/anti-Activin+Receptor+1A+AA+21-120+antibody/?utm_source=partner&utm_medium=antibodypedia&utm_campaign=listing&utm_content=123	Mouse	Human	Monoclonal		ELISA, Flow Cytometry (FACS), Immunohistochemistry (IHC), Western Blotting (WB)	Western Blot 1:100-1:2000, Flow Cytometry 1:10-1:1000, ELISA 1:100-1:2000, Immunohistochemistry 1:10-1:500		Protein G purified					Image no. 1 for anti-Activin Receptor 1A (AA 21-120) antibody (ABIN5681703) [https://i1.abocdn.com/productimage/vc80326e6/j6q22h3u4n7h/];;Image no. 4 for anti-Activin Receptor 1A (AA 21-120) antibody (ABIN5681703) [https://i1.abocdn.com/productimage/v42649b2b/o7w21l8f4v7y/];;Image no. 3 for anti-Activin Receptor 1A (AA 21-120) antibody (ABIN5681703) [https://i1.abocdn.com/productimage/v59b81b21/g…	100	2000	Image no. 1 for anti-Activin Receptor 1A (AA 21-120) antibody (ABIN5681703)	https://i1.abocdn.com/productimage/vc80326e6/j6q22h3u4n7h/	Image no. 4 for anti-Activin Receptor 1A (AA 21-120) antibody (ABIN5681703)	https://i1.abocdn.com/productimage/v42649b2b/o7w21l8f4v7y/	Image no. 3 for anti-Activin Receptor 1A (AA 21-120) antibody (ABIN5681703)	https://i1.abocdn.com/productimage/v59b81b21/g7l20j6w4c7q/	Image no. 2 for anti-Activin Receptor 1A (AA 21-120) antibody (ABIN5681703)	https://i1.abocdn.com/productimage/vb10e01e5/e8n22u1h4l7b/
ACVR1	ABIN5681704	https://www.antibodypedia.com/gene/2371/ACVR1/antibody/4313191/ABIN5681704	https://www.antibodies-online.com/antibody/5681704/anti-Activin+Receptor+1A+AA+21-120+antibody/?utm_source=partner&utm_medium=antibodypedia&utm_campaign=listing&utm_content=123	Mouse	Human	Monoclonal		ELISA, Flow Cytometry (FACS), Immunocytochemistry (ICC), Immunofluorescence (IF), Immunohistochemistry (IHC), Western Blotting (WB)	Western Blot 1:100-1:2000, Flow Cytometry 1:10-1:1000, ELISA 1:100-1:2000, Immunohistochemistry 1:10-1:1000, Immunocytochemistry/Immunofluorescence 1:10-1:500		Protein G purified					Image no. 3 for anti-Activin Receptor 1A (AA 21-120) antibody (ABIN5681704) [https://i1.abocdn.com/productimage/v4efaee1a/b7h21s2n4x7e/];;Image no. 1 for anti-Activin Receptor 1A (AA 21-120) antibody (ABIN5681704) [https://i1.abocdn.com/productimage/vfda1fee1/m6p21j4e4y7g/];;Image no. 4 for anti-Activin Receptor 1A (AA 21-120) antibody (ABIN5681704) [https://i1.abocdn.com/productimage/ve528997e/u…	100	2000	Image no. 3 for anti-Activin Receptor 1A (AA 21-120) antibody (ABIN5681704)	https://i1.abocdn.com/productimage/v4efaee1a/b7h21s2n4x7e/	Image no. 1 for anti-Activin Receptor 1A (AA 21-120) antibody (ABIN5681704)	https://i1.abocdn.com/productimage/vfda1fee1/m6p21j4e4y7g/	Image no. 4 for anti-Activin Receptor 1A (AA 21-120) antibody (ABIN5681704)	https://i1.abocdn.com/productimage/ve528997e/u8o24u4p4u7e/	Image no. 6 for anti-Activin Receptor 1A (AA 21-120) antibody (ABIN5681704)	https://i1.abocdn.com/productimage/vdb6fccc8/u8u21l2k4t7l/	Image no. 2 for anti-Activin Receptor 1A (AA 21-120) antibody (ABIN5681704)	https://i1.abocdn.com/productimage/v1a70e67a/z6g28v0s4e7h/	Image no. 5 for anti-Activin Receptor 1A (AA 21-120) antibody (ABIN5681704)	https://i1.abocdn.com/productimage/vfcd2e3a6/q6x23q7y4h7m/
ACVR1	ABIN5681705	https://www.antibodypedia.com/gene/2371/ACVR1/antibody/4313192/ABIN5681705	https://www.antibodies-online.com/antibody/5681705/anti-Activin+Receptor+1A+AA+21-120+antibody/?utm_source=partner&utm_medium=antibodypedia&utm_campaign=listing&utm_content=123	Mouse	Human	Monoclonal		ELISA, Flow Cytometry (FACS), Immunocytochemistry (ICC), Immunofluorescence (IF), Immunohistochemistry (IHC), Western Blotting (WB)	Western Blot 1:100-1:2000, Flow Cytometry 1:10-1:1000, ELISA 1:100-1:2000, Immunohistochemistry 1:10-1:1000, Immunocytochemistry/Immunofluorescence 1:10-1:500		Protein G purified					Image no. 1 for anti-Activin Receptor 1A (AA 21-120) antibody (ABIN5681705) [https://i1.abocdn.com/productimage/vfda1fee1/m6p21j4e4y7g/];;Image no. 4 for anti-Activin Receptor 1A (AA 21-120) antibody (ABIN5681705) [https://i1.abocdn.com/productimage/ve528997e/u8o24u4p4u7e/];;Image no. 3 for anti-Activin Receptor 1A (AA 21-120) antibody (ABIN5681705) [https://i1.abocdn.com/productimage/v4efaee1a/b…	100	2000	Image no. 1 for anti-Activin Receptor 1A (AA 21-120) antibody (ABIN5681705)	https://i1.abocdn.com/productimage/vfda1fee1/m6p21j4e4y7g/	Image no. 4 for anti-Activin Receptor 1A (AA 21-120) antibody (ABIN5681705)	https://i1.abocdn.com/productimage/ve528997e/u8o24u4p4u7e/	Image no. 3 for anti-Activin Receptor 1A (AA 21-120) antibody (ABIN5681705)	https://i1.abocdn.com/productimage/v4efaee1a/b7h21s2n4x7e/	Image no. 5 for anti-Activin Receptor 1A (AA 21-120) antibody (ABIN5681705)	https://i1.abocdn.com/productimage/vfcd2e3a6/q6x23q7y4h7m/	Image no. 2 for anti-Activin Receptor 1A (AA 21-120) antibody (ABIN5681705)	https://i1.abocdn.com/productimage/v1a70e67a/z6g28v0s4e7h/	Image no. 6 for anti-Activin Receptor 1A (AA 21-120) antibody (ABIN5681705)	https://i1.abocdn.com/productimage/vdb6fccc8/u8u21l2k4t7l/
ACVR1	ABIN1827308	https://www.antibodypedia.com/gene/2371/ACVR1/antibody/1525696/ABIN1827308	https://www.antibodies-online.com/antibody/1827308/anti-Activin+Receptor+Type+I+ACRV1+AA+21-120+antibody/?utm_source=partner&utm_medium=antibodypedia&utm_campaign=listing&utm_content=123	Mouse	Human	Monoclonal		ELISA, Western Blotting (WB)	Approved: ELISA, WB; ; Usage: Sandwich ELISA: Recombinant protein. Western Blot: Transfected lysate, Recombinant protein.		Purified from ascites by Protein A			623.34
ACVR1	ABIN513099	https://www.antibodypedia.com/gene/2371/ACVR1/antibody/403867/ABIN513099	https://www.antibodies-online.com/antibody/513099/anti-Activin+Receptor+Type+I+ACRV1+AA+21-120,+partial+antibody/?utm_source=partner&utm_medium=antibodypedia&utm_campaign=listing&utm_content=121	Mouse	Human	Monoclonal		ELISA, Western Blotting (WB)	Optimal working dilution should be determined by the investigator.					379.2		Image no. 1 for anti-Activin Receptor Type I (ACRV1) (AA 21-120) antibody (ABIN513099) [https://i1.abocdn.com/productimage/vaf406ae1/x0y20h0o9o6f/];;Image no. 2 for anti-Activin Receptor Type I (ACRV1) (AA 21-120) antibody (ABIN513099) [https://i1.abocdn.com/productimage/v81473f18/x9m22s9r9d5b/]			Image no. 1 for anti-Activin Receptor Type I (ACRV1) (AA 21-120) antibody (ABIN513099)	https://i1.abocdn.com/productimage/vaf406ae1/x0y20h0o9o6f/	Image no. 2 for anti-Activin Receptor Type I (ACRV1) (AA 21-120) antibody (ABIN513099)	https://i1.abocdn.com/productimage/v81473f18/x9m22s9r9d5b/
ACVR1	H00000090-M07	https://www.antibodypedia.com/gene/2371/ACVR1/antibody/40323/H00000090-M07	https://www.novusbio.com/products/activin-ria-alk-2-activin-receptor-type-1-antibody-2d5_h00000090-m07?utm_source=antibodypedia&utm_medium=referral&utm_campaign=product&utm_term=primaryantibodies	Mouse	Human	Monoclonal		WB, ELISA, S-ELISA	Western Blot; ELISA; Sandwich ELISA		Protein A purified					ELISA: Activin RIA/ALK-2/Activin Receptor Type 1 Antibody (2D5) [H00000090-M07] - Detection limit for recombinant GST tagged ACVR1 is 0.03 ng/ml as a capture antibody. [https://images.novusbio.com/fullsize2/Activin-RIA-ALK-2-Activin-Receptor-Type-1-Antibody-(2D5)-Sandwich-ELISA-H00000090-M07-img0001.jpg];;Western Blot: Activin RIA/ALK-2/Activin Receptor Type 1 Antibody (2D5) [H00000090-M07] - Ana…			ELISA: Activin RIA/ALK-2/Activin Receptor Type 1 Antibody (2D5) [H00000090-M07] - Detection limit for recombinant GST tagged ACVR1 is 0.03 ng/ml as a capture antibody.	https://images.novusbio.com/fullsize2/Activin-RIA-ALK-2-Activin-Receptor-Type-1-Antibody-(2D5)-Sandwich-ELISA-H00000090-M07-img0001.jpg	Western Blot: Activin RIA/ALK-2/Activin Receptor Type 1 Antibody (2D5) [H00000090-M07] - Analysis of ACVR1 expression in transfected 293T cell line by ACVR1 monoclonal antibody (M07), clone 2D5. Lane 1: ACVR1 transfected lysate (Predicted MW: 57.2 KDa). Lane 2: Non-transfected lysate.	https://images.novusbio.com/fullsize2/Activin RIA-ALK-2-Activin Receptor Type 1 Antibody (2D5)-Western Blot-H00000090-M07-img0002.jpg
ACVR1	LS-C196608	https://www.antibodypedia.com/gene/2371/ACVR1/antibody/1247561/LS-C196608	https://www.lsbio.com/antibodies/alk2-antibody-acvr1-antibody-clone-2d5-elisa-wb-western-ls-c196608/204664?trid=259	Mouse	Human	Monoclonal		Western blot. ELISA			Purified from ascites by Protein A			Unavailable		ALK2 / ACVR1 Antibody - Detection limit for recombinant GST tagged ACVR1 is 0.03 ng/ml as a capture antibody. [https://lsbio-7d62.kxcdn.com/image2/alk2-acvr1-antibody-clone-2d5-ls-c196608/143780_137587.jpg];;ALK2 / ACVR1 Antibody - Western Blot analysis of ACVR1 expression in transfected 293T cell line by ACVR1 monoclonal antibody (M07), clone 2D5.Lane 1: ACVR1 transfected lysate (Predicted MW: 5…			ALK2 / ACVR1 Antibody - Detection limit for recombinant GST tagged ACVR1 is 0.03 ng/ml as a capture antibody.	https://lsbio-7d62.kxcdn.com/image2/alk2-acvr1-antibody-clone-2d5-ls-c196608/143780_137587.jpg	ALK2 / ACVR1 Antibody - Western Blot analysis of ACVR1 expression in transfected 293T cell line by ACVR1 monoclonal antibody (M07), clone 2D5.Lane 1: ACVR1 transfected lysate (Predicted MW: 57.2 KDa).Lane 2: Non-transfected lysate.	https://lsbio-7d62.kxcdn.com/image2/alk2-acvr1-antibody-clone-2d5-ls-c196608/143779_137586.jpg
ACVR1	ABIN2462827	https://www.antibodypedia.com/gene/2371/ACVR1/antibody/2308095/ABIN2462827	https://www.antibodies-online.com/antibody/2462827/anti-Activin+Receptor+Type+I+ACRV1+antibody/?utm_source=partner&utm_medium=antibodypedia&utm_campaign=listing&utm_content=135	Rabbit	Human, Mouse	Polyclonal		Immunohistochemistry (IHC), ELISA, Western Blotting (WB)	ACVR1 antibody can be used for detection of ACVR1 by ELISA at 1:312500. ACVR1 antibody can be used for detection of ACVR1 by western blot at 0.25 μg/mL, and HRP conjugated secondary antibody should be diluted 1:50,000 - 100,000.		Antibody is purified by peptide affinity chromatography method.			545		Image no. 1 for anti-Activin Receptor Type I (ACRV1) antibody (ABIN2462827) [https://i1.abocdn.com/productimage/v4ec10cf4/r3i55c5u8y3j/]	312500		Image no. 1 for anti-Activin Receptor Type I (ACRV1) antibody (ABIN2462827)	https://i1.abocdn.com/productimage/v4ec10cf4/r3i55c5u8y3j/
ACVR1	ABIN1099812	https://www.antibodypedia.com/gene/2371/ACVR1/antibody/813299/ABIN1099812	https://www.antibodies-online.com/antibody/1099812/anti-Activin+Receptor+Type+I+ACRV1+AA+147-161+antibody/?utm_source=partner&utm_medium=antibodypedia&utm_campaign=listing&utm_content=162	Goat	Human, Mouse, Rat, Bovine, Canine, Horse, Porcine, Rabbit, Simian	Polyclonal		ELISA, Immunohistochemistry (IHC), Immunohistochemistry (Paraffin-embedded Sections) (IHC (p)), Western Blotting (WB)	Approved: IHC, IHC-P (4 μg/mL), Peptide-ELISA (1:128000), WB (0.3 - 1 μg/mL); ; Usage: Immunohistochemistry: This antibody was validated for use in immunohistochemistry on a panel of 21 formalin-fixed, paraffin-embedded (FFPE) human tissues after heat induced antigen retrieval in pH 6.0 citrate buffer. After incubation with the primary antibody, slides were incubated with biotinylated secondary a…		Immunoaffinity purified			512.22		Image no. 2 for anti-Activin Receptor Type I (ACRV1) (AA 147-161) antibody (ABIN1099812) [https://i1.abocdn.com/productimage/v7e43b716/c4k77y1m8f6h/];;Image no. 1 for anti-Activin Receptor Type I (ACRV1) (AA 147-161) antibody (ABIN1099812) [https://i1.abocdn.com/productimage/v7ff42afe/b3z63i5p8x5t/]	128000		Image no. 2 for anti-Activin Receptor Type I (ACRV1) (AA 147-161) antibody (ABIN1099812)	https://i1.abocdn.com/productimage/v7e43b716/c4k77y1m8f6h/	Image no. 1 for anti-Activin Receptor Type I (ACRV1) (AA 147-161) antibody (ABIN1099812)	https://i1.abocdn.com/productimage/v7ff42afe/b3z63i5p8x5t/
ACVR1	ABIN238620	https://www.antibodypedia.com/gene/2371/ACVR1/antibody/403843/ABIN238620	https://www.antibodies-online.com/antibody/238620/anti-Activin+Receptor+Type+I+ACRV1+Internal+Region+antibody/?utm_source=partner&utm_medium=antibodypedia&utm_campaign=listing&utm_content=180	Goat	Human	Polyclonal		Immunohistochemistry (IHC), ELISA, Western Blotting (WB)	DS WB Results: Approx 60 kDa band observed in Human Umbilical Cord lysates (calculated MW of 57.2 kDa according to NP_001096.1). Recommended concentration: 0.3-1 μg/mL.; DS IHC Results: In paraffin embedded Human Testis shows preferential staining of cytoplasm in primary spermatocytes.. Recommended concentration, 4-6 μg/mL.; Peptide ELISA: antibody detection limit dilution 1:128000.		Purified from goat serum by ammonium sulphate precipitation followed by antigen affinity chromatography using the immunizing peptide.			436.99		Image no. 1 for anti-Activin Receptor Type I (ACRV1) (Internal Region) antibody (ABIN238620) [https://i1.abocdn.com/productimage/v089e0ca3/y8c83u4d114g/]	128000		Image no. 1 for anti-Activin Receptor Type I (ACRV1) (Internal Region) antibody (ABIN238620)	https://i1.abocdn.com/productimage/v089e0ca3/y8c83u4d114g/
ACVR1	ABIN4950015	https://www.antibodypedia.com/gene/2371/ACVR1/antibody/4235677/ABIN4950015	https://www.antibodies-online.com/antibody/4950015/anti-Activin+Receptor+Type+I+ACRV1+antibody/?utm_source=partner&utm_medium=antibodypedia&utm_campaign=listing&utm_content=103	Goat	Human	Polyclonal		ELISA, Immunohistochemistry (IHC), Western Blotting (WB)	Optimal dilution of the ACVR1 antibody should be determined by the researcher.\. Western blot: 0.3-1 μg/mL,Immunohistochemistry (FFPE): 4-6 μg/mL,ELISA (peptide) LOD: 1:128000		Antigen affinity			436.25		Image no. 1 for anti-Activin Receptor Type I (ACRV1) antibody (ABIN4950015) [https://i1.abocdn.com/productimage/v98a28f6e/h8b52m7b3q4b/]	128000		Image no. 1 for anti-Activin Receptor Type I (ACRV1) antibody (ABIN4950015)	https://i1.abocdn.com/productimage/v98a28f6e/h8b52m7b3q4b/
ACVR1	ABIN5539793	https://www.antibodypedia.com/gene/2371/ACVR1/antibody/3942743/ABIN5539793	https://www.antibodies-online.com/antibody/5539793/anti-Activin+Receptor+Type+I+ACRV1+Internal+Region+antibody+Biotin/?utm_source=partner&utm_medium=antibodypedia&utm_campaign=listing&utm_content=105	Goat	Human	Polyclonal	Biotin	ELISA, Immunohistochemistry (IHC), Western Blotting (WB)	DS WB Results: Approx 60 kDa band observed in Human Umbilical Cord lysates (calculated MW of 57.2 kDa according to NP_001096.1). See non-biotinylated parental product's datasheet for further QC data. Recommended concentration: 0.1-0.3 μg/mL.; Peptide ELISA: antibody detection limit dilution 1:128000.		Purified from goat serum by ammonium sulphate precipitation followed by antigen affinity chromatography using the immunizing peptide.			436.99			128000
ACVR1	orb19713	https://www.antibodypedia.com/gene/2371/ACVR1/antibody/1607584/orb19713	https://www.biorbyt.com/acvr1-antibody-orb19713.html	Goat	Human	Polyclonal	Unconjugated	ELISA, IHC-P, WB	P-ELISA: 1:128000, WB: 0.3-1 μg/ml, IHC-P: 4-6 μg/ml	57.2 kDa	Purified from goat serum by ammonium sulphate precipitation followed by antigen affinity chromatography using the immunizing peptide.			$499.80		Western blot analysis of Human Umbilical Cord lysate using ACVR1 antibody [https://www.biorbyt.com/pub/media/catalog/product/a/c/acvr1_antibody_orb19713.jpg];;Immunohistochemical staining of Human Testis using ACVR1 antibody [https://www.biorbyt.com/pub/media/catalog/product/e/b/eb08207.jpg]	128000		Western blot analysis of Human Umbilical Cord lysate using ACVR1 antibody	https://www.biorbyt.com/pub/media/catalog/product/a/c/acvr1_antibody_orb19713.jpg	Immunohistochemical staining of Human Testis using ACVR1 antibody	https://www.biorbyt.com/pub/media/catalog/product/e/b/eb08207.jpg
ACVR1	LS-C803623	https://www.antibodypedia.com/gene/2371/ACVR1/antibody/4850502/LS-C803623	https://www.lsbio.com/antibodies/alk2-antibody-acvr1-antibody-elisa-wb-western-ls-c803623/830188?trid=259	Rabbit	Human, Mouse, Rat	Polyclonal		Western blot (1:500 - 1:2000). ELISA (1:20000 - 1:40000)			Peptide affinity chromatography.			Unavailable			20000	40000
ACVR1	LS-C781454	https://www.antibodypedia.com/gene/2371/ACVR1/antibody/4767535/LS-C781454	https://www.lsbio.com/antibodies/alk2-antibody-acvr1-antibody-elisa-wb-western-ls-c781454/807969?trid=259	Rabbit	Human, Mouse, Rat	Polyclonal		Western blot (1:500 - 1:2000). ELISA (1:5000 - 1:20000)			The antibody was affinity-purified from rabbit antiserum by affinity-chromatography using epitope-specific immunogen.			Unavailable			5000	20000
ACVR1	orb520262	https://www.antibodypedia.com/gene/2371/ACVR1/antibody/4574733/orb520262	https://www.biorbyt.com/acvr1-antibody-orb520262.html	Rabbit	Human, Mouse, Rat	Polyclonal	Unconjugated	ELISA, IHC-P	ELISA:1:1000-1:5000, IHC-P:1:50-1:200	878.67 g/mol (free acid)	Antigen affinity purification			$457.30		Immunohistochemistry of paraffin-embedded Human thyroid cancer tissue using ACVR1 antibody [https://www.biorbyt.com/pub/media/catalog/product/a/c/acvr1-antibody_orb520262_ihc_1.jpg];;Immunohistochemistry of paraffin-embedded Human gastic cancer tissue using ACVR1 antibody [https://www.biorbyt.com/pub/media/catalog/product/a/c/acvr1-antibody_orb520262_ihc_2.jpg]	1000	5000	Immunohistochemistry of paraffin-embedded Human thyroid cancer tissue using ACVR1 antibody	https://www.biorbyt.com/pub/media/catalog/product/a/c/acvr1-antibody_orb520262_ihc_1.jpg	Immunohistochemistry of paraffin-embedded Human gastic cancer tissue using ACVR1 antibody	https://www.biorbyt.com/pub/media/catalog/product/a/c/acvr1-antibody_orb520262_ihc_2.jpg
ACVR1	ABIN2615816	https://www.antibodypedia.com/gene/2371/ACVR1/antibody/2345662/ABIN2615816	https://www.antibodies-online.com/antibody/2615816/anti-Activin+Receptor+Type+I+ACRV1+AA+132-162+antibody/?utm_source=partner&utm_medium=antibodypedia&utm_campaign=listing&utm_content=117	Rabbit	Human, Mouse	Polyclonal		ELISA, Immunohistochemistry (IHC), Western Blotting (WB)	Approved: ELISA (1:1000), IHC (1:50 - 1:100), WB (1:100 - 1:500)		Affinity purified			998.34			1000
ACVR1	ABIN2615817	https://www.antibodypedia.com/gene/2371/ACVR1/antibody/2345663/ABIN2615817	https://www.antibodies-online.com/antibody/2615817/anti-Activin+Receptor+Type+I+ACRV1+AA+132-161+antibody/?utm_source=partner&utm_medium=antibodypedia&utm_campaign=listing&utm_content=117	Rabbit	Human	Polyclonal		ELISA, Western Blotting (WB)	Approved: ELISA (1:1000), WB (1:100 - 1:500)		Affinity purified			998.34			1000
ACVR1	ABIN2615818	https://www.antibodypedia.com/gene/2371/ACVR1/antibody/3993698/ABIN2615818	https://www.antibodies-online.com/antibody/2615818/anti-Activin+Receptor+Type+I+ACRV1+AA+137-166+antibody/?utm_source=partner&utm_medium=antibodypedia&utm_campaign=listing&utm_content=117	Rabbit	Human, Mouse	Polyclonal		ELISA, Immunohistochemistry (IHC), Western Blotting (WB)	Approved: ELISA (1:1000), IHC (1:10 - 1:50), WB (1:100 - 1:500)		Affinity purified			998.34			1000
ACVR1	LS-C319304	https://www.antibodypedia.com/gene/2371/ACVR1/antibody/1680007/LS-C319304	https://www.lsbio.com/antibodies/alk2-antibody-acvr1-antibody-aa132-162-elisa-ihc-wb-western-ls-c319304/329509?trid=259	Rabbit	Human, Mouse	Polyclonal		IHC (1:50 - 1:100). Western blot (1:100 - 1:500). ELISA (1:1000)			Affinity purified			Unavailable			1000
ACVR1	LS-C319317	https://www.antibodypedia.com/gene/2371/ACVR1/antibody/1680019/LS-C319317	https://www.lsbio.com/antibodies/alk2-antibody-acvr1-antibody-aa132-161-elisa-wb-western-ls-c319317/329522?trid=259	Rabbit	Human	Polyclonal		Western blot (1:100 - 1:500). ELISA (1:1000)			Affinity purified			Unavailable			1000
ACVR1	LS-C319318	https://www.antibodypedia.com/gene/2371/ACVR1/antibody/1680020/LS-C319318	https://www.lsbio.com/antibodies/alk2-antibody-acvr1-antibody-aa137-166-elisa-ihc-wb-western-ls-c319318/329523?trid=259	Rabbit	Human, Mouse	Polyclonal		IHC (1:10 - 1:50). Western blot (1:100 - 1:500). ELISA (1:1000)			Affinity purified			Unavailable			1000
ACVR1	orb155587	https://www.antibodypedia.com/gene/2371/ACVR1/antibody/4630739/orb155587	https://www.biorbyt.com/actr1-antibody-orb155587.html	Rabbit	Human, Mouse, Rat	Polyclonal	Unconjugated	ELISA, ICC, IF, IHC-P, WB	WB: 1:500-2000, ELISA: 1:500-1000, IHC-P: 1:100-500, ICC: 1:100-500, IF: 1:100-500	55 kDa	Affinity purified by Protein A			$402.90		Immunohistochemical staining of mouse placenta tissue using ACTR1 antibody. [https://www.biorbyt.com/pub/media/catalog/product/a/c/actr1_antibody_orb155587_ihc-p_2.jpg];;Immunohistochemical staining of Rat lung tissue using ACTR1 antibody. [https://www.biorbyt.com/pub/media/catalog/product/a/c/actr1_antibody_orb155587_ihc-p_1.jpg];;Immunohistochemical staining of mouse placenta tissue using ACTR1…	500	1000	Immunohistochemical staining of mouse placenta tissue using ACTR1 antibody.	https://www.biorbyt.com/pub/media/catalog/product/a/c/actr1_antibody_orb155587_ihc-p_2.jpg	Immunohistochemical staining of Rat lung tissue using ACTR1 antibody.	https://www.biorbyt.com/pub/media/catalog/product/a/c/actr1_antibody_orb155587_ihc-p_1.jpg	Immunohistochemical staining of mouse placenta tissue using ACTR1 antibody.	https://www.biorbyt.com/pub/media/catalog/product/a/c/actr1_antibody_orb155587_ihc-p_3.jpg
ACVR1	orb448669	https://www.antibodypedia.com/gene/2371/ACVR1/antibody/4574730/orb448669	https://www.biorbyt.com/actr1-antibody-biotin-orb448669.html	Rabbit	Human, Mouse, Rat	Polyclonal	Biotin	ELISA, ICC, IF, IHC-P, WB	WB: 1:50-200, ELISA: 1:100-1000, IHC-P: 1:50-200, ICC: 1:50-200, IF: 1:50-200	55 kDa	Affinity purified by Protein A			$515.10			100	1000
ACVR1	orb470499	https://www.antibodypedia.com/gene/2371/ACVR1/antibody/4574729/orb470499	https://www.biorbyt.com/actr1-antibody-hrp-orb470499.html	Rabbit	Human, Mouse, Rat	Polyclonal	Horseradish Peroxidase	ELISA, ICC, IHC-P, WB	WB: 1:50-200, ELISA: 1:100-1000, IHC-P: 1:50-200, ICC: 1:50-200	55 kDa	Affinity purified by Protein A			$515.10			100	1000
ACVR1	ABIN1099813	https://www.antibodypedia.com/gene/2371/ACVR1/antibody/813300/ABIN1099813	https://www.antibodies-online.com/antibody/1099813/anti-Activin+Receptor+Type+I+ACRV1+Extracellular+Domain+antibody/?utm_source=partner&utm_medium=antibodypedia&utm_campaign=listing&utm_content=122	Goat	Human	Polyclonal		Flow Cytometry (FACS), Immunohistochemistry (IHC), ELISA, Western Blotting (WB)	Approved: ELISA (0.5 - 1 μg/mL), Flo, IHC, WB (0.1 - 0.2 μg/mL); ; Usage: Suitable for use in Flow Cytometry, ELISA, Western Blot, Immunohistochemistry. Flow Cytometry: 2.5 μg/10^6 cells (PC-3 human prostate cancer cell line). ELISA: 0.5-1.0 μg/mL. Western Blot: 0.1-0.2 μg/mL. Immunohistochemistry: 5-15um.		Immunoaffinity purified
ACVR1	ABIN1892494	https://www.antibodypedia.com/gene/2371/ACVR1/antibody/2034279/ABIN1892494	https://www.antibodies-online.com/antibody/1892494/anti-Activin+Receptor+Type+I+ACRV1+AA+132-161+antibody+HRP/?utm_source=partner&utm_medium=antibodypedia&utm_campaign=listing&utm_content=118	Rabbit	Human	Polyclonal	Horseradish Peroxidase	ELISA, Western Blotting (WB)	Approved: ELISA, WB; ; Usage: The applications listed have been tested for the base form of this product. Alternate forms, such as conjugated, azide-free, or ready-to-use, have not been tested.		Affinity purified			1.248,34 €
ACVR1	ABIN1892495	https://www.antibodypedia.com/gene/2371/ACVR1/antibody/2034280/ABIN1892495	https://www.antibodies-online.com/antibody/1892495/anti-Activin+Receptor+Type+I+ACRV1+AA+132-161+antibody+Alkaline+Phosphatase+AP/?utm_source=partner&utm_medium=antibodypedia&utm_campaign=listing&utm_content=118	Rabbit	Human	Polyclonal		ELISA, Western Blotting (WB)	Approved: ELISA, WB; ; Usage: The applications listed have been tested for the unconjugated form of this product. Other forms have not been tested.		Affinity purified			1.248,34 €
ACVR1	ABIN1892496	https://www.antibodypedia.com/gene/2371/ACVR1/antibody/2034281/ABIN1892496	https://www.antibodies-online.com/antibody/1892496/anti-Activin+Receptor+Type+I+ACRV1+AA+132-161+antibody+APC/?utm_source=partner&utm_medium=antibodypedia&utm_campaign=listing&utm_content=118	Rabbit	Human	Polyclonal		ELISA, Western Blotting (WB)	Approved: ELISA, WB; ; Usage: The applications listed have been tested for the unconjugated form of this product. Other forms have not been tested.		Affinity purified			1.248,34 €
ACVR1	ABIN1892497	https://www.antibodypedia.com/gene/2371/ACVR1/antibody/2034282/ABIN1892497	https://www.antibodies-online.com/antibody/1892497/anti-Activin+Receptor+Type+I+ACRV1+AA+132-161+antibody+Biotin/?utm_source=partner&utm_medium=antibodypedia&utm_campaign=listing&utm_content=118	Rabbit	Human	Polyclonal	Biotin	ELISA, Western Blotting (WB)	Approved: ELISA, WB; ; Usage: The applications listed have been tested for the unconjugated form of this product. Other forms have not been tested.		Affinity purified			1.248,34 €
ACVR1	ABIN1892498	https://www.antibodypedia.com/gene/2371/ACVR1/antibody/2034283/ABIN1892498	https://www.antibodies-online.com/antibody/1892498/anti-Activin+Receptor+Type+I+ACRV1+AA+132-161+antibody+FITC/?utm_source=partner&utm_medium=antibodypedia&utm_campaign=listing&utm_content=118	Rabbit	Human	Polyclonal	Green dye	ELISA, Western Blotting (WB)	Approved: ELISA, WB; ; Usage: The applications listed have been tested for the unconjugated form of this product. Other forms have not been tested.		Affinity purified			1.248,34 €
ACVR1	ABIN1892499	https://www.antibodypedia.com/gene/2371/ACVR1/antibody/2034284/ABIN1892499	https://www.antibodies-online.com/antibody/1892499/anti-Activin+Receptor+Type+I+ACRV1+AA+132-161+antibody+PE/?utm_source=partner&utm_medium=antibodypedia&utm_campaign=listing&utm_content=118	Rabbit	Human	Polyclonal	Yellow dye	ELISA, Western Blotting (WB)	Approved: ELISA, WB; ; Usage: The applications listed have been tested for the unconjugated form of this product. Other forms have not been tested.		Affinity purified			1.248,34 €
ACVR1	ABIN1892500	https://www.antibodypedia.com/gene/2371/ACVR1/antibody/2034285/ABIN1892500	https://www.antibodies-online.com/antibody/1892500/anti-Activin+Receptor+Type+I+ACRV1+AA+137-166+antibody+HRP/?utm_source=partner&utm_medium=antibodypedia&utm_campaign=listing&utm_content=118	Rabbit	Human, Mouse	Polyclonal	Horseradish Peroxidase	Immunohistochemistry (IHC), ELISA, Western Blotting (WB)	Approved: ELISA, IHC, WB; ; Usage: The applications listed have been tested for the base form of this product. Alternate forms, such as conjugated, azide-free, or ready-to-use, have not been tested.		Affinity purified			1.248,34 €
ACVR1	ABIN1892501	https://www.antibodypedia.com/gene/2371/ACVR1/antibody/2034286/ABIN1892501	https://www.antibodies-online.com/antibody/1892501/anti-Activin+Receptor+Type+I+ACRV1+AA+137-166+antibody+Alkaline+Phosphatase+AP/?utm_source=partner&utm_medium=antibodypedia&utm_campaign=listing&utm_content=118	Rabbit	Human, Mouse	Polyclonal		Immunohistochemistry (IHC), ELISA, Western Blotting (WB)	Approved: ELISA, IHC, WB; ; Usage: The applications listed have been tested for the unconjugated form of this product. Other forms have not been tested.		Affinity purified			1.248,34 €
ACVR1	ABIN1892502	https://www.antibodypedia.com/gene/2371/ACVR1/antibody/2034287/ABIN1892502	https://www.antibodies-online.com/antibody/1892502/anti-Activin+Receptor+Type+I+ACRV1+AA+137-166+antibody+APC/?utm_source=partner&utm_medium=antibodypedia&utm_campaign=listing&utm_content=118	Rabbit	Human, Mouse	Polyclonal		Immunohistochemistry (IHC), ELISA, Western Blotting (WB)	Approved: ELISA, IHC, WB; ; Usage: The applications listed have been tested for the unconjugated form of this product. Other forms have not been tested.		Affinity purified			1.248,34 €
ACVR1	ABIN1892503	https://www.antibodypedia.com/gene/2371/ACVR1/antibody/2034288/ABIN1892503	https://www.antibodies-online.com/antibody/1892503/anti-Activin+Receptor+Type+I+ACRV1+AA+137-166+antibody+Biotin/?utm_source=partner&utm_medium=antibodypedia&utm_campaign=listing&utm_content=118	Rabbit	Human, Mouse	Polyclonal	Biotin	Immunohistochemistry (IHC), ELISA, Western Blotting (WB)	Approved: ELISA, IHC, WB; ; Usage: The applications listed have been tested for the unconjugated form of this product. Other forms have not been tested.		Affinity purified			1.248,34 €
ACVR1	ABIN1892504	https://www.antibodypedia.com/gene/2371/ACVR1/antibody/2034289/ABIN1892504	https://www.antibodies-online.com/antibody/1892504/anti-Activin+Receptor+Type+I+ACRV1+AA+137-166+antibody+FITC/?utm_source=partner&utm_medium=antibodypedia&utm_campaign=listing&utm_content=118	Rabbit	Human, Mouse	Polyclonal	Green dye	Immunohistochemistry (IHC), ELISA, Western Blotting (WB)	Approved: ELISA, IHC, WB; ; Usage: The applications listed have been tested for the unconjugated form of this product. Other forms have not been tested.		Affinity purified			1.248,34 €
ACVR1	ABIN1892505	https://www.antibodypedia.com/gene/2371/ACVR1/antibody/2034290/ABIN1892505	https://www.antibodies-online.com/antibody/1892505/anti-Activin+Receptor+Type+I+ACRV1+AA+137-166+antibody+PE/?utm_source=partner&utm_medium=antibodypedia&utm_campaign=listing&utm_content=118	Rabbit	Human, Mouse	Polyclonal	Yellow dye	Immunohistochemistry (IHC), ELISA, Western Blotting (WB)	Approved: ELISA, IHC, WB; ; Usage: The applications listed have been tested for the unconjugated form of this product. Other forms have not been tested.		Affinity purified			1.248,34 €
ACVR1	ABIN1892506	https://www.antibodypedia.com/gene/2371/ACVR1/antibody/2034291/ABIN1892506	https://www.antibodies-online.com/antibody/1892506/anti-Activin+Receptor+Type+I+ACRV1+AA+132-162+antibody+HRP/?utm_source=partner&utm_medium=antibodypedia&utm_campaign=listing&utm_content=118	Rabbit	Human, Mouse	Polyclonal	Horseradish Peroxidase	Immunohistochemistry (IHC), ELISA, Western Blotting (WB)	Approved: ELISA, IHC, WB; ; Usage: The applications listed have been tested for the base form of this product. Alternate forms, such as conjugated, azide-free, or ready-to-use, have not been tested.		Affinity purified			1.248,34 €
ACVR1	ABIN1892507	https://www.antibodypedia.com/gene/2371/ACVR1/antibody/2034292/ABIN1892507	https://www.antibodies-online.com/antibody/1892507/anti-Activin+Receptor+Type+I+ACRV1+AA+132-162+antibody+Alkaline+Phosphatase+AP/?utm_source=partner&utm_medium=antibodypedia&utm_campaign=listing&utm_content=118	Rabbit	Human, Mouse	Polyclonal		Immunohistochemistry (IHC), ELISA, Western Blotting (WB)	Approved: ELISA, IHC, WB; ; Usage: The applications listed have been tested for the unconjugated form of this product. Other forms have not been tested.		Affinity purified			1.248,34 €
ACVR1	ABIN1892508	https://www.antibodypedia.com/gene/2371/ACVR1/antibody/2034293/ABIN1892508	https://www.antibodies-online.com/antibody/1892508/anti-Activin+Receptor+Type+I+ACRV1+AA+132-162+antibody+APC/?utm_source=partner&utm_medium=antibodypedia&utm_campaign=listing&utm_content=118	Rabbit	Human, Mouse	Polyclonal		Immunohistochemistry (IHC), ELISA, Western Blotting (WB)	Approved: ELISA, IHC, WB; ; Usage: The applications listed have been tested for the unconjugated form of this product. Other forms have not been tested.		Affinity purified			1.248,34 €
ACVR1	ABIN1892509	https://www.antibodypedia.com/gene/2371/ACVR1/antibody/2034294/ABIN1892509	https://www.antibodies-online.com/antibody/1892509/anti-Activin+Receptor+Type+I+ACRV1+AA+132-162+antibody+Biotin/?utm_source=partner&utm_medium=antibodypedia&utm_campaign=listing&utm_content=118	Rabbit	Human, Mouse	Polyclonal	Biotin	Immunohistochemistry (IHC), ELISA, Western Blotting (WB)	Approved: ELISA, IHC, WB; ; Usage: The applications listed have been tested for the unconjugated form of this product. Other forms have not been tested.		Affinity purified			1.248,34 €
ACVR1	ABIN1892510	https://www.antibodypedia.com/gene/2371/ACVR1/antibody/2034295/ABIN1892510	https://www.antibodies-online.com/antibody/1892510/anti-Activin+Receptor+Type+I+ACRV1+AA+132-162+antibody+FITC/?utm_source=partner&utm_medium=antibodypedia&utm_campaign=listing&utm_content=118	Rabbit	Human, Mouse	Polyclonal	Green dye	Immunohistochemistry (IHC), ELISA, Western Blotting (WB)	Approved: ELISA, IHC, WB; ; Usage: The applications listed have been tested for the unconjugated form of this product. Other forms have not been tested.		Affinity purified			1.248,34 €
ACVR1	ABIN1892511	https://www.antibodypedia.com/gene/2371/ACVR1/antibody/2034296/ABIN1892511	https://www.antibodies-online.com/antibody/1892511/anti-Activin+Receptor+Type+I+ACRV1+AA+132-162+antibody+PE/?utm_source=partner&utm_medium=antibodypedia&utm_campaign=listing&utm_content=118	Rabbit	Human, Mouse	Polyclonal	Yellow dye	Immunohistochemistry (IHC), ELISA, Western Blotting (WB)	Approved: ELISA, IHC, WB; ; Usage: The applications listed have been tested for the unconjugated form of this product. Other forms have not been tested.		Affinity purified			1.248,34 €
ACVR1	ABIN2195673	https://www.antibodypedia.com/gene/2371/ACVR1/antibody/2809157/ABIN2195673	https://www.antibodies-online.com/antibody/2195673/anti-Activin+Receptor+Type+I+ACRV1+Internal+Region/?utm_source=partner&utm_medium=antibodypedia&utm_campaign=listing&utm_content=100	Rabbit	Human	Polyclonal		Immunohistochemistry (IHC), ELISA, Western Blotting (WB)	Optimal working conditions should be determined by the investigator.		Purified by ammonium sulfate precipitation.			708.6
ACVR1	ABIN2195674	https://www.antibodypedia.com/gene/2371/ACVR1/antibody/2809158/ABIN2195674	https://www.antibodies-online.com/antibody/2195674/anti-Activin+Receptor+Type+I+ACRV1+AA+20-50+N-Term/?utm_source=partner&utm_medium=antibodypedia&utm_campaign=listing&utm_content=100	Rabbit	Human	Polyclonal		Immunohistochemistry (IHC), ELISA, Western Blotting (WB)	Optimal working conditions should be determined by the investigator.		Purified by ammonium sulfate precipitation			708.6
ACVR1	ABIN2195675	https://www.antibodypedia.com/gene/2371/ACVR1/antibody/2809159/ABIN2195675	https://www.antibodies-online.com/antibody/2195675/anti-Activin+Receptor+Type+I+ACRV1+Internal+Region/?utm_source=partner&utm_medium=antibodypedia&utm_campaign=listing&utm_content=100	Rabbit	Human	Polyclonal		ELISA, Western Blotting (WB)	Optimal working conditions should be determined by the investigator.		Purified by ammonium sulfate precipitation.			708.6
ACVR1	ABIN2195677	https://www.antibodypedia.com/gene/2371/ACVR1/antibody/2809160/ABIN2195677	https://www.antibodies-online.com/antibody/2195677/anti-Activin+Receptor+Type+I+ACRV1+AA+136-166+Internal+Region+HRP/?utm_source=partner&utm_medium=antibodypedia&utm_campaign=listing&utm_content=100	Rabbit	Human	Polyclonal	Horseradish Peroxidase	Immunohistochemistry (IHC), ELISA, Western Blotting (WB)	Optimal working conditions should be determined by the investigator.		Purified by Protein A affinity chromatography.			869.32
ACVR1	ABIN2195686	https://www.antibodypedia.com/gene/2371/ACVR1/antibody/2809161/ABIN2195686	https://www.antibodies-online.com/antibody/2195686/anti-Activin+Receptor+Type+I+ACRV1+AA+131-161+Internal+Region+HRP/?utm_source=partner&utm_medium=antibodypedia&utm_campaign=listing&utm_content=100	Rabbit	Human	Polyclonal	Horseradish Peroxidase	ELISA, Western Blotting (WB)	Optimal working conditions should be determined by the investigator.		Purified by Protein A affinity chromatography.			869.32
ACVR1	ABIN2195701	https://www.antibodypedia.com/gene/2371/ACVR1/antibody/2809162/ABIN2195701	https://www.antibodies-online.com/antibody/2195701/anti-Activin+Receptor+Type+I+ACRV1+AA+131-161+Internal+Region/?utm_source=partner&utm_medium=antibodypedia&utm_campaign=listing&utm_content=100	Rabbit	Human	Polyclonal		ELISA, Western Blotting (WB)	Optimal working conditions should be determined by the investigator.		Purified by Protein A affinity chromatography.			708.6
ACVR1	ABIN2195702	https://www.antibodypedia.com/gene/2371/ACVR1/antibody/2809163/ABIN2195702	https://www.antibodies-online.com/antibody/2195702/anti-Activin+Receptor+Type+I+ACRV1+Internal+Region+AA+136-166/?utm_source=partner&utm_medium=antibodypedia&utm_campaign=listing&utm_content=100	Rabbit	Human	Polyclonal		Immunohistochemistry (IHC), ELISA, Western Blotting (WB)	Optimal working conditions should be determined by the investigator.		Purified by Protein A affinity chromatography.			708.6
ACVR1	ABIN2429510	https://www.antibodypedia.com/gene/2371/ACVR1/antibody/2831704/ABIN2429510	https://www.antibodies-online.com/antibody/2429510/anti-Activin+Receptor+Type+I+ACRV1/?utm_source=partner&utm_medium=antibodypedia&utm_campaign=listing&utm_content=100	Rabbit	Human, Mouse, Rat	Polyclonal		Immunohistochemistry (IHC), ELISA	Optimal working dilution should be determined by the investigator.		Antigen affinity purification			279		Image no. 1 for anti-Activin Receptor Type I (ACRV1) antibody (ABIN2429510) [https://i1.abocdn.com/productimage/v751b5f27/j6p00a9m3r0g/];;Image no. 2 for anti-Activin Receptor Type I (ACRV1) antibody (ABIN2429510) [https://i1.abocdn.com/productimage/vfb95bf26/y5d19w7y3u0u/]			Image no. 1 for anti-Activin Receptor Type I (ACRV1) antibody (ABIN2429510)	https://i1.abocdn.com/productimage/v751b5f27/j6p00a9m3r0g/	Image no. 2 for anti-Activin Receptor Type I (ACRV1) antibody (ABIN2429510)	https://i1.abocdn.com/productimage/vfb95bf26/y5d19w7y3u0u/
ACVR1	ABIN2465352	https://www.antibodypedia.com/gene/2371/ACVR1/antibody/2310202/ABIN2465352	https://www.antibodies-online.com/antibody/2465352/anti-Activin+Receptor+Type+I+ACRV1+Internal+Region+antibody/?utm_source=partner&utm_medium=antibodypedia&utm_campaign=listing&utm_content=135	Goat	Human	Polyclonal		Immunohistochemistry (IHC), ELISA, Western Blotting (WB)	ELISA: Antibody detection limit dilution 1:128000. Western Blot: Approximately 60 kDa band observed in human Umbilical Cord lysates (calculated MW of 57.2 kDa according to NP_001096.1). Recommended concentration: 0.3-1 μg/mL. Immunohistochemistry: In paraffin embedded human testis shows preferential staining of cytoplasm in primary spermatocytes. Recommended concentration, 4-6 μg/mL.		ACVR1 antibody was purified from goat serum by ammonium sulphate precipitation followed by antigen affinity chromatography using the immunizing peptide.			545		Image no. 2 for anti-Activin Receptor Type I (ACRV1) (Internal Region) antibody (ABIN2465352) [https://i1.abocdn.com/productimage/v69e0e196/z3t52l8k8u4n/];;Image no. 1 for anti-Activin Receptor Type I (ACRV1) (Internal Region) antibody (ABIN2465352) [https://i1.abocdn.com/productimage/v1e2a45b4/a7s52r3t8a5a/]			Image no. 2 for anti-Activin Receptor Type I (ACRV1) (Internal Region) antibody (ABIN2465352)	https://i1.abocdn.com/productimage/v69e0e196/z3t52l8k8u4n/	Image no. 1 for anti-Activin Receptor Type I (ACRV1) (Internal Region) antibody (ABIN2465352)	https://i1.abocdn.com/productimage/v1e2a45b4/a7s52r3t8a5a/
ACVR1	ABIN5571969	https://www.antibodypedia.com/gene/2371/ACVR1/antibody/4281020/ABIN5571969	https://www.antibodies-online.com/antibody/5571969/anti-Activin+Receptor+Type+I+ACRV1+antibody/?utm_source=partner&utm_medium=antibodypedia&utm_campaign=listing&utm_content=95	Rabbit	Human	Polyclonal		ELISA, Western Blotting (WB)	Western Blot (1-2 μg/mL); The optimal working dilution should be determined by the end user.					480		Image no. 1 for anti-Activin Receptor Type I (ACRV1) antibody (ABIN5571969) [https://i1.abocdn.com/productimage/ve357b4a5/w1m92m2s9l5w/]			Image no. 1 for anti-Activin Receptor Type I (ACRV1) antibody (ABIN5571969)	https://i1.abocdn.com/productimage/ve357b4a5/w1m92m2s9l5w/
ACVR1	ABIN5571970	https://www.antibodypedia.com/gene/2371/ACVR1/antibody/4281021/ABIN5571970	https://www.antibodies-online.com/antibody/5571970/anti-Activin+Receptor+Type+I+ACRV1+antibody/?utm_source=partner&utm_medium=antibodypedia&utm_campaign=listing&utm_content=95	Rabbit	Human	Polyclonal		ELISA, Western Blotting (WB)	Western Blot (1 μg/mL); The optimal working dilution should be determined by the end user.					480		Image no. 1 for anti-Activin Receptor Type I (ACRV1) antibody (ABIN5571970) [https://i1.abocdn.com/productimage/v26be19a9/d0l91h6x9t5j/]			Image no. 1 for anti-Activin Receptor Type I (ACRV1) antibody (ABIN5571970)	https://i1.abocdn.com/productimage/v26be19a9/d0l91h6x9t5j/
ACVR1	ABIN5571971	https://www.antibodypedia.com/gene/2371/ACVR1/antibody/4281022/ABIN5571971	https://www.antibodies-online.com/antibody/5571971/anti-Activin+Receptor+Type+I+ACRV1+antibody/?utm_source=partner&utm_medium=antibodypedia&utm_campaign=listing&utm_content=95	Rabbit	Human	Polyclonal		ELISA, Western Blotting (WB)	Western Blot (1 μg/mL); The optimal working dilution should be determined by the end user.					480		Image no. 1 for anti-Activin Receptor Type I (ACRV1) antibody (ABIN5571971) [https://i1.abocdn.com/productimage/v2a6ad938/i9a91i9j9b4i/]			Image no. 1 for anti-Activin Receptor Type I (ACRV1) antibody (ABIN5571971)	https://i1.abocdn.com/productimage/v2a6ad938/i9a91i9j9b4i/
ACVR1	ABIN559762	https://www.antibodypedia.com/gene/2371/ACVR1/antibody/403872/ABIN559762	https://www.antibodies-online.com/antibody/559762/anti-Activin+Receptor+Type+I+ACRV1+AA+21-120,+partial+antibody/?utm_source=partner&utm_medium=antibodypedia&utm_campaign=listing&utm_content=120	Mouse	Human	Polyclonal		ELISA, Western Blotting (WB)	Optimal working dilution should be determined by the investigator.					248		Image no. 1 for anti-Activin Receptor Type I (ACRV1) (AA 21-120) antibody (ABIN559762) [https://i1.abocdn.com/productimage/v05408d70/y4r06e4p4o3v/]			Image no. 1 for anti-Activin Receptor Type I (ACRV1) (AA 21-120) antibody (ABIN559762)	https://i1.abocdn.com/productimage/v05408d70/y4r06e4p4o3v/
ACVR1	ABIN5609748	https://www.antibodypedia.com/gene/2371/ACVR1/antibody/4300100/ABIN5609748	https://www.antibodies-online.com/antibody/5609748/anti-Activin+Receptor+Type+I+ACRV1+Internal+Region+antibody+Biotin/?utm_source=partner&utm_medium=antibodypedia&utm_campaign=listing&utm_content=133	Goat	Human, Mouse, Rat, Canine	Polyclonal	Biotin	ELISA, Immunohistochemistry (IHC), Western Blotting (WB)	Optimal working dilution should be determined by the investigator.		Purified from goat serum by ammonium sulphate precipitation followed by antigen affinity chromatography using the immunizing peptide.			348.84		Image no. 1 for anti-Activin Receptor Type I (ACRV1) (Internal Region) antibody (Biotin) (ABIN4902514) [https://i1.abocdn.com/productimage/vf6ff1a01/i2a55q2s014s/]			Image no. 1 for anti-Activin Receptor Type I (ACRV1) (Internal Region) antibody (Biotin) (ABIN4902514)	https://i1.abocdn.com/productimage/vf6ff1a01/i2a55q2s014s/
ACVR1	ABIN5912646	https://www.antibodypedia.com/gene/2371/ACVR1/antibody/4351111/ABIN5912646	https://www.antibodies-online.com/antibody/5912646/anti-Activin+Receptor+Type+I+ACRV1+antibody/?utm_source=partner&utm_medium=antibodypedia&utm_campaign=listing&utm_content=102	Rabbit	Human, Mouse, Rat	Polyclonal		ELISA, Immunohistochemistry (IHC)	Optimal working dilution should be determined by the investigator.		Antigen Affinity Chromatography			287.79
ACVR1	ABIN5912648	https://www.antibodypedia.com/gene/2371/ACVR1/antibody/4351113/ABIN5912648	https://www.antibodies-online.com/antibody/5912648/anti-Activin+Receptor+Type+I+ACRV1+AA+20-125+antibody/?utm_source=partner&utm_medium=antibodypedia&utm_campaign=listing&utm_content=107	Rabbit	Human, Mouse	Polyclonal		ELISA, Immunofluorescence (fixed cells) (IF/ICC), Immunohistochemistry (IHC), Western Blotting (WB)	Optimal working dilution should be determined by the investigator.		Antigen Affinity Chromatography			230.23
ACVR1	ABIN5912649	https://www.antibodypedia.com/gene/2371/ACVR1/antibody/4351114/ABIN5912649	https://www.antibodies-online.com/antibody/5912649/anti-Activin+Receptor+Type+I+ACRV1+antibody/?utm_source=partner&utm_medium=antibodypedia&utm_campaign=listing&utm_content=102	Goat	Human	Polyclonal		ELISA	Optimal working dilution should be determined by the investigator.		Purified from goat serum by ammonium sulphate precipitation followed by antigen affinity chromatography using the immunizing peptide			390.12		Image no. 1 for anti-Activin Receptor Type I (ACRV1) antibody (ABIN5912649) [https://i1.abocdn.com/productimage/v75c326bc/x1r02p6w6o3a/];;Image no. 2 for anti-Activin Receptor Type I (ACRV1) antibody (ABIN5912649) [https://i1.abocdn.com/productimage/v52aaf180/v3u06l0g6v3z/]			Image no. 1 for anti-Activin Receptor Type I (ACRV1) antibody (ABIN5912649)	https://i1.abocdn.com/productimage/v75c326bc/x1r02p6w6o3a/	Image no. 2 for anti-Activin Receptor Type I (ACRV1) antibody (ABIN5912649)	https://i1.abocdn.com/productimage/v52aaf180/v3u06l0g6v3z/
ACVR1	ABIN6042640	https://www.antibodypedia.com/gene/2371/ACVR1/antibody/4394444/ABIN6042640	https://www.antibodies-online.com/antibody/6042640/anti-Activin+Receptor+Type+I+ACRV1+antibody/?utm_source=partner&utm_medium=antibodypedia&utm_campaign=listing&utm_content=102	Rabbit	Human, Mouse, Rat	Polyclonal		ELISA, Immunohistochemistry (IHC)	Optimal working dilution should be determined by the investigator.		Antigen Affinity Chromatography			396.51
ACVR1	ABIN6097989	https://www.antibodypedia.com/gene/2371/ACVR1/antibody/4424228/ABIN6097989	https://www.antibodies-online.com/antibody/6097989/anti-Activin+Receptor+Type+I+ACRV1+AA+20-125+antibody/?utm_source=partner&utm_medium=antibodypedia&utm_campaign=listing&utm_content=107	Rabbit	Human, Mouse	Polyclonal		ELISA, Immunofluorescence (fixed cells) (IF/ICC), Immunohistochemistry (IHC), Western Blotting (WB)	Optimal working dilution should be determined by the investigator.		Antigen Affinity Chromatography			294.19
ACVR1	ABIN6097990	https://www.antibodypedia.com/gene/2371/ACVR1/antibody/4424229/ABIN6097990	https://www.antibodies-online.com/antibody/6097990/anti-Activin+Receptor+Type+I+ACRV1+AA+20-125+antibody/?utm_source=partner&utm_medium=antibodypedia&utm_campaign=listing&utm_content=107	Rabbit	Human, Mouse	Polyclonal		ELISA, Immunofluorescence (fixed cells) (IF/ICC), Immunohistochemistry (IHC), Western Blotting (WB)	Optimal working dilution should be determined by the investigator.		Antigen Affinity Chromatography			294.19
ACVR1	LS-C122594	https://www.antibodypedia.com/gene/2371/ACVR1/antibody/1043132/LS-C122594	https://www.lsbio.com/antibodies/alk2-antibody-acvr1-antibody-extracellular-domain-elisa-flow-ihc-wb-western-ls-c122594/126099?trid=259	Goat	Human	Polyclonal		IHC. Western blot (0.1 - 0.2 µg/ml). Flow Cytometry. ELISA (0.5 - 1 µg/ml)			Immunoaffinity purified			Unavailable
ACVR1	LS-C250752	https://www.antibodypedia.com/gene/2371/ACVR1/antibody/1364196/LS-C250752	https://www.lsbio.com/antibodies/alk2-antibody-acvr1-antibody-aa132-162-ap-elisa-ihc-wb-western-ls-c250752/259628?trid=259	Rabbit	Human, Mouse	Polyclonal	Alkaline Phosphatase	IHC. Western blot. ELISA. Applications tested for the base form of this product only			Affinity purified			Unavailable
ACVR1	LS-C250753	https://www.antibodypedia.com/gene/2371/ACVR1/antibody/1364197/LS-C250753	https://www.lsbio.com/antibodies/alk2-antibody-acvr1-antibody-aa132-162-apc-elisa-ihc-wb-western-ls-c250753/259629?trid=259	Rabbit	Human, Mouse	Polyclonal	Red dye	IHC. Western blot. ELISA. Applications tested for the base form of this product only			Affinity purified			Unavailable
ACVR1	LS-C250754	https://www.antibodypedia.com/gene/2371/ACVR1/antibody/1364198/LS-C250754	https://www.lsbio.com/antibodies/alk2-antibody-acvr1-antibody-aa132-162-biotin-elisa-ihc-wb-western-ls-c250754/259630?trid=259	Rabbit	Human, Mouse	Polyclonal	Biotin	IHC. Western blot. ELISA. Applications tested for the base form of this product only			Affinity purified			Unavailable
ACVR1	LS-C250755	https://www.antibodypedia.com/gene/2371/ACVR1/antibody/1364199/LS-C250755	https://www.lsbio.com/antibodies/alk2-antibody-acvr1-antibody-aa132-162-fitc-elisa-ihc-wb-western-ls-c250755/259631?trid=259	Rabbit	Human, Mouse	Polyclonal	Green dye	IHC. Western blot. ELISA. Applications tested for the base form of this product only			Affinity purified			Unavailable
ACVR1	LS-C250756	https://www.antibodypedia.com/gene/2371/ACVR1/antibody/1364200/LS-C250756	https://www.lsbio.com/antibodies/alk2-antibody-acvr1-antibody-aa132-162-azide-free-hrp-elisa-ihc-wb-western-ls-c250756/259632?trid=259	Rabbit	Human, Mouse	Polyclonal	Horseradish Peroxidase	IHC. Western blot. ELISA. Applications tested for the base form of this product only			Affinity purified			Unavailable
ACVR1	LS-C250758	https://www.antibodypedia.com/gene/2371/ACVR1/antibody/1364201/LS-C250758	https://www.lsbio.com/antibodies/alk2-antibody-acvr1-antibody-aa132-162-pe-elisa-ihc-wb-western-ls-c250758/259634?trid=259	Rabbit	Human, Mouse	Polyclonal		IHC. Western blot. ELISA. Applications tested for the base form of this product only			Affinity purified			Unavailable
ACVR1	LS-C250791	https://www.antibodypedia.com/gene/2371/ACVR1/antibody/1364213/LS-C250791	https://www.lsbio.com/antibodies/alk2-antibody-acvr1-antibody-aa132-161-ap-elisa-wb-western-ls-c250791/259667?trid=259	Rabbit	Human	Polyclonal	Alkaline Phosphatase	Western blot. ELISA. Applications tested for the base form of this product only			Affinity purified			Unavailable
ACVR1	LS-C250792	https://www.antibodypedia.com/gene/2371/ACVR1/antibody/1364214/LS-C250792	https://www.lsbio.com/antibodies/alk2-antibody-acvr1-antibody-aa132-161-apc-elisa-wb-western-ls-c250792/259668?trid=259	Rabbit	Human	Polyclonal	Red dye	Western blot. ELISA. Applications tested for the base form of this product only			Affinity purified			Unavailable
ACVR1	LS-C250793	https://www.antibodypedia.com/gene/2371/ACVR1/antibody/1364215/LS-C250793	https://www.lsbio.com/antibodies/alk2-antibody-acvr1-antibody-aa132-161-biotin-elisa-wb-western-ls-c250793/259669?trid=259	Rabbit	Human	Polyclonal	Biotin	Western blot. ELISA. Applications tested for the base form of this product only			Affinity purified			Unavailable
ACVR1	LS-C250794	https://www.antibodypedia.com/gene/2371/ACVR1/antibody/1364216/LS-C250794	https://www.lsbio.com/antibodies/alk2-antibody-acvr1-antibody-aa132-161-fitc-elisa-wb-western-ls-c250794/259670?trid=259	Rabbit	Human	Polyclonal	Green dye	Western blot. ELISA. Applications tested for the base form of this product only			Affinity purified			Unavailable
ACVR1	LS-C250795	https://www.antibodypedia.com/gene/2371/ACVR1/antibody/1364217/LS-C250795	https://www.lsbio.com/antibodies/alk2-antibody-acvr1-antibody-aa132-161-azide-free-hrp-elisa-wb-western-ls-c250795/259671?trid=259	Rabbit	Human	Polyclonal	Horseradish Peroxidase	Western blot. ELISA. Applications tested for the base form of this product only			Affinity purified			Unavailable
ACVR1	LS-C250796	https://www.antibodypedia.com/gene/2371/ACVR1/antibody/1364218/LS-C250796	https://www.lsbio.com/antibodies/alk2-antibody-acvr1-antibody-aa132-161-pe-elisa-wb-western-ls-c250796/259672?trid=259	Rabbit	Human	Polyclonal		Western blot. ELISA. Applications tested for the base form of this product only			Affinity purified			Unavailable
ACVR1	LS-C250797	https://www.antibodypedia.com/gene/2371/ACVR1/antibody/1364219/LS-C250797	https://www.lsbio.com/antibodies/alk2-antibody-acvr1-antibody-aa137-166-ap-elisa-ihc-wb-western-ls-c250797/259673?trid=259	Rabbit	Human, Mouse	Polyclonal	Alkaline Phosphatase	IHC. Western blot. ELISA. Applications tested for the base form of this product only			Affinity purified			Unavailable
ACVR1	LS-C250798	https://www.antibodypedia.com/gene/2371/ACVR1/antibody/1364220/LS-C250798	https://www.lsbio.com/antibodies/alk2-antibody-acvr1-antibody-aa137-166-apc-elisa-ihc-wb-western-ls-c250798/259674?trid=259	Rabbit	Human, Mouse	Polyclonal	Red dye	IHC. Western blot. ELISA. Applications tested for the base form of this product only			Affinity purified			Unavailable
ACVR1	LS-C250799	https://www.antibodypedia.com/gene/2371/ACVR1/antibody/1364221/LS-C250799	https://www.lsbio.com/antibodies/alk2-antibody-acvr1-antibody-aa137-166-biotin-elisa-ihc-wb-western-ls-c250799/259675?trid=259	Rabbit	Human, Mouse	Polyclonal	Biotin	IHC. Western blot. ELISA. Applications tested for the base form of this product only			Affinity purified			Unavailable
ACVR1	LS-C250800	https://www.antibodypedia.com/gene/2371/ACVR1/antibody/1364222/LS-C250800	https://www.lsbio.com/antibodies/alk2-antibody-acvr1-antibody-aa137-166-fitc-elisa-ihc-wb-western-ls-c250800/259676?trid=259	Rabbit	Human, Mouse	Polyclonal	Green dye	IHC. Western blot. ELISA. Applications tested for the base form of this product only			Affinity purified			Unavailable
ACVR1	LS-C250801	https://www.antibodypedia.com/gene/2371/ACVR1/antibody/1364223/LS-C250801	https://www.lsbio.com/antibodies/alk2-antibody-acvr1-antibody-aa137-166-azide-free-hrp-elisa-ihc-wb-western-ls-c250801/259677?trid=259	Rabbit	Human, Mouse	Polyclonal	Horseradish Peroxidase	IHC. Western blot. ELISA. Applications tested for the base form of this product only			Affinity purified			Unavailable
ACVR1	LS-C250802	https://www.antibodypedia.com/gene/2371/ACVR1/antibody/1364224/LS-C250802	https://www.lsbio.com/antibodies/alk2-antibody-acvr1-antibody-aa137-166-pe-elisa-ihc-wb-western-ls-c250802/259678?trid=259	Rabbit	Human, Mouse	Polyclonal		IHC. Western blot. ELISA. Applications tested for the base form of this product only			Affinity purified			Unavailable
ACVR1	LS-C375156	https://www.antibodypedia.com/gene/2371/ACVR1/antibody/2878230/LS-C375156	https://www.lsbio.com/antibodies/alk2-antibody-acvr1-antibody-aa20-125-elisa-ihc-wb-western-ls-c375156/387257?trid=259	Rabbit	Human, Mouse	Polyclonal		IHC - Paraffin (1:100). Western blot (1:500 - 1:2000). ELISA			Immunoaffinity purified			Unavailable		ALK2 / ACVR1 Antibody - Western blot. All lanes: ACVR1 antibody at 6 ug/ml. Lane 1: A549 whole cell lysate. Lane 2: HepG2 whole cell lysate. Lane 3: mouse gonad tissue. Secondary antibody: Goat polyclonal to rabbit at 1:10000 dilution. Predicted band size: 39 kDa. Observed band size: 39 kDa. [https://lsbio-7d62.kxcdn.com/image2/alk2-acvr1-antibody-aa20-125-ls-c375156/262335_1981621.jpg];;ALK2 / A…			ALK2 / ACVR1 Antibody - Western blot. All lanes: ACVR1 antibody at 6 ug/ml. Lane 1: A549 whole cell lysate. Lane 2: HepG2 whole cell lysate. Lane 3: mouse gonad tissue. Secondary antibody: Goat polyclonal to rabbit at 1:10000 dilution. Predicted band size: 39 kDa. Observed band size: 39 kDa.	https://lsbio-7d62.kxcdn.com/image2/alk2-acvr1-antibody-aa20-125-ls-c375156/262335_1981621.jpg	ALK2 / ACVR1 Antibody - Human Prostate: Formalin-Fixed, Paraffin-Embedded (FFPE)	https://lsbio-7d62.kxcdn.com/image2/alk2-acvr1-antibody-aa20-125-ls-c375156/621273_5674028.jpg	ALK2 / ACVR1 Antibody - Immunofluorescent analysis of PC-3 cells using ACVR1 Antibody at dilution of 1:100 and Alexa Fluor 488-congugated AffiniPure Goat Anti-Rabbit IgG(H+L)	https://lsbio-7d62.kxcdn.com/image2/alk2-acvr1-antibody-aa20-125-ls-c375156/492723_4074693.jpg	ALK2 / ACVR1 Antibody - Human Thyroid: Formalin-Fixed, Paraffin-Embedded (FFPE)	https://lsbio-7d62.kxcdn.com/image2/alk2-acvr1-antibody-aa20-125-ls-c375156/621274_5674038.jpg	ALK2 / ACVR1 Antibody - Western blot All lanes: ACVR1 antibody at 6µg/ml Lane 1: A549 whole cell lysate Lane 2: HepG2 whole cell lysate Lane 3: Mouse gonad tissue Secondary Goat polyclonal to rabbit IgG at 1/10000 dilution Predicted band size: 39 kDa Observed band size: 39 kDa	https://lsbio-7d62.kxcdn.com/image2/alk2-acvr1-antibody-aa20-125-ls-c375156/492724_4074694.jpg
ACVR1	LS-C404684	https://www.antibodypedia.com/gene/2371/ACVR1/antibody/2928710/LS-C404684	https://www.lsbio.com/antibodies/alk2-antibody-acvr1-antibody-elisa-ihc-ls-c404684/417046?trid=259	Rabbit	Human, Mouse, Rat	Polyclonal		IHC (1:50 - 1:200). ELISA			Affinity purification			Unavailable		ALK2 / ACVR1 Antibody - Immunohistochemistry of paraffin-embedded Human thyroid cancer using ACVR1 Polyclonal Antibody at dilution of 1:60. [https://lsbio-7d62.kxcdn.com/image2/alk2-acvr1-antibody-ls-c404684/287925_2120365.jpg];;ALK2 / ACVR1 Antibody - Immunohistochemistry of paraffin-embedded Human thyroid cancer using ACVR1 Polyclonal Antibody at dilution of 1:60. [https://lsbio-7d62.kxcdn.com/…			ALK2 / ACVR1 Antibody - Immunohistochemistry of paraffin-embedded Human thyroid cancer using ACVR1 Polyclonal Antibody at dilution of 1:60.	https://lsbio-7d62.kxcdn.com/image2/alk2-acvr1-antibody-ls-c404684/287925_2120365.jpg	ALK2 / ACVR1 Antibody - Immunohistochemistry of paraffin-embedded Human thyroid cancer using ACVR1 Polyclonal Antibody at dilution of 1:60.	https://lsbio-7d62.kxcdn.com/image2/alk2-acvr1-antibody-ls-c404684/287924_2120364.jpg
ACVR1	LS-C483442	https://www.antibodypedia.com/gene/2371/ACVR1/antibody/3062959/LS-C483442	https://www.lsbio.com/antibodies/alk2-antibody-acvr1-antibody-elisa-ihc-ls-c483442/496354?trid=259	Rabbit	Human	Polyclonal		IHC. IHC - Paraffin. ELISA						Unavailable
ACVR1	LS-C483443	https://www.antibodypedia.com/gene/2371/ACVR1/antibody/3062962/LS-C483443	https://www.lsbio.com/antibodies/alk2-antibody-acvr1-antibody-elisa-wb-western-ls-c483443/496355?trid=259	Rabbit	Canine	Polyclonal		Western blot. ELISA						Unavailable
ACVR1	LS-C83919	https://www.antibodypedia.com/gene/2371/ACVR1/antibody/143673/LS-C83919	https://www.lsbio.com/antibodies/alk2-antibody-acvr1-antibody-elisa-wb-western-ls-c83919/84818?trid=259	Rabbit	Human, Mouse	Polyclonal		Western blot (1 - 2 µg/ml). ELISA			Peptide Column Affinity Chromatography			Unavailable		ALK2 / ACVR1 Antibody - Western blot of ACVR1 in A549 cell lysate with ACVR1 antibody at 1 ug/ml in (A) the absence and (B) the presence of blocking peptide. [https://lsbio-7d62.kxcdn.com/image2/alk2-acvr1-antibody-ls-c83919/20781_147527.jpg]			ALK2 / ACVR1 Antibody - Western blot of ACVR1 in A549 cell lysate with ACVR1 antibody at 1 ug/ml in (A) the absence and (B) the presence of blocking peptide.	https://lsbio-7d62.kxcdn.com/image2/alk2-acvr1-antibody-ls-c83919/20781_147527.jpg
ACVR1	orb353281	https://www.antibodypedia.com/gene/2371/ACVR1/antibody/3412479/orb353281	https://www.biorbyt.com/acvr1-antibody-orb353281.html	Rabbit	Human, Mouse	Polyclonal	Unconjugated	ELISA, IHC-P, WB	WB:1:500-2000, IHC-P:1:20-1:200		Antigen Affinity Purified			$277.10
ACVR1	orb75057	https://www.antibodypedia.com/gene/2371/ACVR1/antibody/1835258/orb75057	https://www.biorbyt.com/acvr1-antibody-orb75057.html	Rabbit	Human, Mouse	Polyclonal	Unconjugated	ELISA, WB						$584.80		Western blot analysis of A549 cell lysate at 1 ug/mL in (A) the absence and (B) the presence of blocking peptide using ACVR1 antibody [https://www.biorbyt.com/pub/media/catalog/product/a/c/acvr1_antibody_orb75057_wb_1.jpg]			Western blot analysis of A549 cell lysate at 1 ug/mL in (A) the absence and (B) the presence of blocking peptide using ACVR1 antibody	https://www.biorbyt.com/pub/media/catalog/product/a/c/acvr1_antibody_orb75057_wb_1.jpg
ACVR1	CBMAB-A1022-YC	https://www.antibodypedia.com/gene/2371/ACVR1/antibody/4689261/CBMAB-A1022-YC	https://www.antibody-creativebiolabs.com/anti-acvr1-antibody-2d5-179666.htm	Mouse	Human	Recombinant		ELISA, WB
ACVR1B	LS-C319100	https://www.antibodypedia.com/gene/14450/ACVR1B/antibody/2484499/LS-C319100	https://www.lsbio.com/antibodies/acvr1b-antibody-alk4-antibody-clone-179ct11.2.1-elisa-wb-western-ls-c319100/329305?trid=259	Mouse	Mouse	Monoclonal		Western blot (1:100 - 1:500). ELISA (1:1000)			Affinity purified			Unavailable			1000
ACVR1B	ABIN1099826	https://www.antibodypedia.com/gene/14450/ACVR1B/antibody/813313/ABIN1099826	https://www.antibodies-online.com/antibody/1099826/anti-Activin+A+Receptor,+Type+IB+ACVR1B+AA+24-126,+Extracellular+Domain+antibody/?utm_source=partner&utm_medium=antibodypedia&utm_campaign=listing&utm_content=122	Mouse	Human	Monoclonal		Flow Cytometry (FACS), ELISA	Approved: ELISA (0.5 - 1 μg/mL), Flo (25 μg/mL); ; Usage: Suitable for use in ELISA and Flow Cytometry. ELISA: 0.5-1 μg/mL. Flow Cytometry: 25 μg/mL, 10 μL labels 1-2.5 x 10^5 cells in 100-200 μL.		Protein G purified
ACVR1B	ABIN1827309	https://www.antibodypedia.com/gene/14450/ACVR1B/antibody/1525697/ABIN1827309	https://www.antibodies-online.com/antibody/1827309/anti-Activin+A+Receptor,+Type+IB+ACVR1B+AA+24-126+antibody/?utm_source=partner&utm_medium=antibodypedia&utm_campaign=listing&utm_content=123	Mouse	Human	Monoclonal		ELISA, Western Blotting (WB)	Approved: ELISA, WB; ; Usage: Sandwich ELISA: Recombinant protein. Western Blot: Recombinant protein.		Purified from ascites by Protein A			623.34
ACVR1B	ABIN2195462	https://www.antibodypedia.com/gene/14450/ACVR1B/antibody/2809124/ABIN2195462	https://www.antibodies-online.com/antibody/2195462/anti-Activin+A+Receptor+Type+IB+ACVR1B+AA+24-126/?utm_source=partner&utm_medium=antibodypedia&utm_campaign=listing&utm_content=100	Mouse	Human	Monoclonal		Flow Cytometry (FACS), ELISA	Optimal working conditions should be determined by the investigator.		Purified by Protein G affinity chromatography.			848.22
ACVR1B	ABIN559764	https://www.antibodypedia.com/gene/14450/ACVR1B/antibody/745031/ABIN559764	https://www.antibodies-online.com/antibody/559764/anti-Activin+A+Receptor,+Type+IB+ACVR1B+AA+24-126,+partial+antibody/?utm_source=partner&utm_medium=antibodypedia&utm_campaign=listing&utm_content=121	Mouse	Human	Monoclonal		ELISA, Western Blotting (WB)	Optimal working dilution should be determined by the investigator.					379.2		Image no. 1 for anti-Activin A Receptor, Type IB (ACVR1B) (AA 24-126) antibody (ABIN559764) [https://i1.abocdn.com/productimage/v40d42571/l4i46x1s9z3r/]			Image no. 1 for anti-Activin A Receptor, Type IB (ACVR1B) (AA 24-126) antibody (ABIN559764)	https://i1.abocdn.com/productimage/v40d42571/l4i46x1s9z3r/
ACVR1B	ABIN559765	https://www.antibodypedia.com/gene/14450/ACVR1B/antibody/745032/ABIN559765	https://www.antibodies-online.com/antibody/559765/anti-Activin+A+Receptor,+Type+IB+ACVR1B+AA+24-126,+partial+antibody/?utm_source=partner&utm_medium=antibodypedia&utm_campaign=listing&utm_content=121	Mouse	Human	Monoclonal		ELISA, Western Blotting (WB)	Optimal working dilution should be determined by the investigator.					379.2		Image no. 1 for anti-Activin A Receptor, Type IB (ACVR1B) (AA 24-126) antibody (ABIN559765) [https://i1.abocdn.com/productimage/v9057ae8c/h4k46u4b9z3f/]			Image no. 1 for anti-Activin A Receptor, Type IB (ACVR1B) (AA 24-126) antibody (ABIN559765)	https://i1.abocdn.com/productimage/v9057ae8c/h4k46u4b9z3f/
ACVR1B	ABIN559766	https://www.antibodypedia.com/gene/14450/ACVR1B/antibody/745033/ABIN559766	https://www.antibodies-online.com/antibody/559766/anti-Activin+A+Receptor,+Type+IB+ACVR1B+AA+24-126,+partial+antibody/?utm_source=partner&utm_medium=antibodypedia&utm_campaign=listing&utm_content=121	Mouse	Human	Monoclonal		ELISA, Western Blotting (WB)	Optimal working dilution should be determined by the investigator.					379.2		Image no. 1 for anti-Activin A Receptor, Type IB (ACVR1B) (AA 24-126) antibody (ABIN559766) [https://i1.abocdn.com/productimage/vfabe8217/o4m49c3s9v3b/];;Image no. 2 for anti-Activin A Receptor, Type IB (ACVR1B) (AA 24-126) antibody (ABIN559766) [https://i1.abocdn.com/productimage/v4f75dd8f/b4x40u5f9s3x/]			Image no. 1 for anti-Activin A Receptor, Type IB (ACVR1B) (AA 24-126) antibody (ABIN559766)	https://i1.abocdn.com/productimage/vfabe8217/o4m49c3s9v3b/	Image no. 2 for anti-Activin A Receptor, Type IB (ACVR1B) (AA 24-126) antibody (ABIN559766)	https://i1.abocdn.com/productimage/v4f75dd8f/b4x40u5f9s3x/
ACVR1B	ABIN559767	https://www.antibodypedia.com/gene/14450/ACVR1B/antibody/745034/ABIN559767	https://www.antibodies-online.com/antibody/559767/anti-Activin+A+Receptor,+Type+IB+ACVR1B+AA+24-126,+partial+antibody/?utm_source=partner&utm_medium=antibodypedia&utm_campaign=listing&utm_content=121	Mouse	Human	Monoclonal		ELISA, Western Blotting (WB)	Optimal working dilution should be determined by the investigator.					379.2		Image no. 2 for anti-Activin A Receptor, Type IB (ACVR1B) (AA 24-126) antibody (ABIN559767) [https://i1.abocdn.com/productimage/v9f3b5993/b4n49d8m9u3s/];;Image no. 1 for anti-Activin A Receptor, Type IB (ACVR1B) (AA 24-126) antibody (ABIN559767) [https://i1.abocdn.com/productimage/v059f7a83/y3d47x6c9w3o/]			Image no. 2 for anti-Activin A Receptor, Type IB (ACVR1B) (AA 24-126) antibody (ABIN559767)	https://i1.abocdn.com/productimage/v9f3b5993/b4n49d8m9u3s/	Image no. 1 for anti-Activin A Receptor, Type IB (ACVR1B) (AA 24-126) antibody (ABIN559767)	https://i1.abocdn.com/productimage/v059f7a83/y3d47x6c9w3o/
ACVR1B	ABIN559768	https://www.antibodypedia.com/gene/14450/ACVR1B/antibody/745035/ABIN559768	https://www.antibodies-online.com/antibody/559768/anti-Activin+A+Receptor,+Type+IB+ACVR1B+AA+24-126,+partial+antibody/?utm_source=partner&utm_medium=antibodypedia&utm_campaign=listing&utm_content=146	Mouse	Human	Monoclonal		Proximity Ligation Assay (PLA), ELISA, Western Blotting (WB)	Optimal working dilution should be determined by the investigator.				Zhu, Xu, Cuascut, Hall, Oxford: "Activin acutely sensitizes dorsal root ganglion neurons and induces hyperalgesia via PKC-mediated potentiation of transient receptor potential vanilloid I." in: The Journal of neuroscience : the official journal of the Society for Neuroscience, Vol. 27, Issue 50, pp. 13770-80, 2007 (PubMed).	379.2		Image no. 2 for anti-Activin A Receptor, Type IB (ACVR1B) (AA 24-126) antibody (ABIN559768) [https://i1.abocdn.com/productimage/vbe21128f/v3k45y6k9q3o/];;Image no. 1 for anti-Activin A Receptor, Type IB (ACVR1B) (AA 24-126) antibody (ABIN559768) [https://i1.abocdn.com/productimage/vf934adf6/u4v49b0a9x3z/];;Image no. 3 for anti-Activin A Receptor, Type IB (ACVR1B) (AA 24-126) antibody (ABIN559768)…			Image no. 2 for anti-Activin A Receptor, Type IB (ACVR1B) (AA 24-126) antibody (ABIN559768)	https://i1.abocdn.com/productimage/vbe21128f/v3k45y6k9q3o/	Image no. 1 for anti-Activin A Receptor, Type IB (ACVR1B) (AA 24-126) antibody (ABIN559768)	https://i1.abocdn.com/productimage/vf934adf6/u4v49b0a9x3z/	Image no. 3 for anti-Activin A Receptor, Type IB (ACVR1B) (AA 24-126) antibody (ABIN559768)	https://i1.abocdn.com/productimage/v10c94811/m4g42k2m9r3l/
ACVR1B	LS-C126593	https://www.antibodypedia.com/gene/14450/ACVR1B/antibody/1045251/LS-C126593	https://www.lsbio.com/antibodies/acvr1b-antibody-alk4-antibody-extracellular-domain-elisa-flow-ls-c126593/130213?trid=259	Mouse	Human	Monoclonal		Flow Cytometry (25 µg/ml). ELISA (0.5 - 1 µg/ml)			Protein G purified			Unavailable
ACVR1B	LS-C196609	https://www.antibodypedia.com/gene/14450/ACVR1B/antibody/1247562/LS-C196609	https://www.lsbio.com/antibodies/acvr1b-antibody-alk4-antibody-clone-2d4-elisa-wb-western-ls-c196609/204665?trid=259	Mouse	Human	Monoclonal		Western blot. ELISA			Purified from ascites by Protein A			Unavailable		ACVR1B / ALK4 Antibody - Detection limit for recombinant GST tagged ACVR1B is approximately 0.03 ng/ml as a capture antibody. [https://lsbio-7d62.kxcdn.com/image2/acvr1b-alk4-antibody-clone-2d4-ls-c196609/143781_137588.jpg]			ACVR1B / ALK4 Antibody - Detection limit for recombinant GST tagged ACVR1B is approximately 0.03 ng/ml as a capture antibody.	https://lsbio-7d62.kxcdn.com/image2/acvr1b-alk4-antibody-clone-2d4-ls-c196609/143781_137588.jpg
ACVR1B	LS-C250082	https://www.antibodypedia.com/gene/14450/ACVR1B/antibody/2484491/LS-C250082	https://www.lsbio.com/antibodies/acvr1b-antibody-alk4-antibody-clone-179ct11.2.1-ap-elisa-wb-western-ls-c250082/258958?trid=259	Mouse	Mouse	Monoclonal	Alkaline Phosphatase	Western blot. ELISA. Applications tested for the base form of this product only			Affinity purified			Unavailable
ACVR1B	LS-C250084	https://www.antibodypedia.com/gene/14450/ACVR1B/antibody/2484524/LS-C250084	https://www.lsbio.com/antibodies/acvr1b-antibody-alk4-antibody-clone-179ct11.2.1-apc-elisa-wb-western-ls-c250084/258960?trid=259	Mouse	Mouse	Monoclonal	Red dye	Western blot. ELISA. Applications tested for the base form of this product only			Affinity purified			Unavailable
ACVR1B	LS-C250085	https://www.antibodypedia.com/gene/14450/ACVR1B/antibody/2484492/LS-C250085	https://www.lsbio.com/antibodies/acvr1b-antibody-alk4-antibody-clone-179ct11.2.1-fitc-elisa-wb-western-ls-c250085/258961?trid=259	Mouse	Mouse	Monoclonal	Green dye	Western blot. ELISA. Applications tested for the base form of this product only			Affinity purified			Unavailable
ACVR1B	LS-C250086	https://www.antibodypedia.com/gene/14450/ACVR1B/antibody/2484495/LS-C250086	https://www.lsbio.com/antibodies/acvr1b-antibody-alk4-antibody-clone-179ct11.2.1-biotin-elisa-wb-western-ls-c250086/258962?trid=259	Mouse	Mouse	Monoclonal	Biotin	Western blot. ELISA. Applications tested for the base form of this product only			Affinity purified			Unavailable
ACVR1B	LS-C250087	https://www.antibodypedia.com/gene/14450/ACVR1B/antibody/2484493/LS-C250087	https://www.lsbio.com/antibodies/acvr1b-antibody-alk4-antibody-clone-179ct11.2.1-pe-elisa-wb-western-ls-c250087/258963?trid=259	Mouse	Mouse	Monoclonal		Western blot. ELISA. Applications tested for the base form of this product only			Affinity purified			Unavailable
ACVR1B	LS-C250088	https://www.antibodypedia.com/gene/14450/ACVR1B/antibody/2484494/LS-C250088	https://www.lsbio.com/antibodies/acvr1b-antibody-alk4-antibody-clone-179ct11.2.1-azide-free-hrp-elisa-wb-western-ls-c250088/258964?trid=259	Mouse	Mouse	Monoclonal	Horseradish Peroxidase	Western blot. ELISA. Applications tested for the base form of this product only			Affinity purified			Unavailable
ACVR1B	LS-C483449	https://www.antibodypedia.com/gene/14450/ACVR1B/antibody/3062969/LS-C483449	https://www.lsbio.com/antibodies/acvr1b-antibody-alk4-antibody-elisa-ls-c483449/496361?trid=259	Mouse	Human	Monoclonal		ELISA						Unavailable
ACVR1B	ABIN2614289	https://www.antibodypedia.com/gene/14450/ACVR1B/antibody/2344915/ABIN2614289	https://www.antibodies-online.com/antibody/2614289/anti-Activin+A+Receptor,+Type+IB+ACVR1B+AA+154-415+antibody/?utm_source=partner&utm_medium=antibodypedia&utm_campaign=listing&utm_content=122	Rabbit	Human	Polyclonal		ELISA, Western Blotting (WB)	Approved: ELISA (1:20000 - 1:80000), WB (1:500 - 1:1000)		Affinity purified			456.66			20000	80000
ACVR1B	LS-C348815	https://www.antibodypedia.com/gene/14450/ACVR1B/antibody/2101123/LS-C348815	https://www.lsbio.com/antibodies/acvr1b-antibody-alk4-antibody-aa154-415-elisa-wb-western-ls-c348815/359924?trid=259	Rabbit	Human	Polyclonal		Western blot (1:500 - 1:1000). ELISA (1:20000 - 1:80000)			Affinity purified			Unavailable		ACVR1B / ALK4 Antibody - Western blot of ACVR1B / ALK4 antibody [https://lsbio-7d62.kxcdn.com/image2/acvr1b-alk4-antibody-aa154-415-ls-c348815/239717_1780678.jpg]	20000	80000	ACVR1B / ALK4 Antibody - Western blot of ACVR1B / ALK4 antibody	https://lsbio-7d62.kxcdn.com/image2/acvr1b-alk4-antibody-aa154-415-ls-c348815/239717_1780678.jpg
ACVR1B	orb154800	https://www.antibodypedia.com/gene/14450/ACVR1B/antibody/2088897/orb154800	https://www.biorbyt.com/acvr1b-antibody-orb154800.html	Rabbit	Human	Polyclonal	Unconjugated	ELISA, WB	ELISA:1:20,000-1:80,000, WB:1:500-1:1,000	57 kDa	Antigen Affinity Purified			$425.00			20000	80000
ACVR1B	LS-C801529	https://www.antibodypedia.com/gene/14450/ACVR1B/antibody/4850551/LS-C801529	https://www.lsbio.com/antibodies/acvr1b-antibody-alk4-antibody-elisa-if-immunofluorescence-wb-western-ls-c801529/828094?trid=259	Rabbit	Human, Mouse, Rat	Polyclonal		Immunofluorescence (1:100 - 1:500). Western blot (1:500 - 1:2000). ELISA (1:20000 - 1:40000)			Peptide affinity chromatography.			Unavailable		ACVR1B / ALK4 Antibody - Staining MCF-7 cells by IF/ICC. The samples were fixed with PFA and permeabilized in 0.1% Triton X-100, then blocked in 10% serum for 45 min at 25°C. The primary antibody was diluted at 1:200 and incubated with the sample for 1 hour at 37°C. An Alexa Fluor 594 conjugated goat anti-rabbit IgG (H+L) antibody, diluted at 1/600, was used as secondary antibody. [https://lsbio-…	20000	40000	ACVR1B / ALK4 Antibody - Staining MCF-7 cells by IF/ICC. The samples were fixed with PFA and permeabilized in 0.1% Triton X-100, then blocked in 10% serum for 45 min at 25°C. The primary antibody was diluted at 1:200 and incubated with the sample for 1 hour at 37°C. An Alexa Fluor 594 conjugated goat anti-rabbit IgG (H+L) antibody, diluted at 1/600, was used as secondary antibody.	https://lsbio-7d62.kxcdn.com/image2/acvr1b-alk4-antibody-ls-c801529/566680_4595868.jpg	ACVR1B / ALK4 Antibody - Western blot analysis of ACV1B expression in 293 cells	https://lsbio-7d62.kxcdn.com/image2/acvr1b-alk4-antibody-ls-c801529/561966_4591154.jpg
ACVR1B	ABIN1533716	https://www.antibodypedia.com/gene/14450/ACVR1B/antibody/4005002/ABIN1533716	https://www.antibodies-online.com/antibody/1533716/anti-Activin+A+Receptor,+Type+IB+ACVR1B+AA+73-122+antibody/?utm_source=partner&utm_medium=antibodypedia&utm_campaign=listing&utm_content=171	Rabbit	Human, Mouse, Rat	Polyclonal		Immunofluorescence (IF), ELISA, Western Blotting (WB)	WB: 1:500~1:1000 IF: 1:100~1:500 ELISA: 1:5000		The antibody was purified from rabbit antiserum by affinity-chromatography using immunogen.			349.09		Image no. 2 for anti-Activin A Receptor, Type IB (ACVR1B) (AA 73-122) antibody (ABIN1533716) [https://i1.abocdn.com/productimage/vf914e780/a1y41n6l7w4e/];;Image no. 1 for anti-Activin A Receptor, Type IB (ACVR1B) (AA 73-122) antibody (ABIN1533716) [https://i1.abocdn.com/productimage/v9689c31c/x1p48i2i7h4j/]	5000		Image no. 2 for anti-Activin A Receptor, Type IB (ACVR1B) (AA 73-122) antibody (ABIN1533716)	https://i1.abocdn.com/productimage/vf914e780/a1y41n6l7w4e/	Image no. 1 for anti-Activin A Receptor, Type IB (ACVR1B) (AA 73-122) antibody (ABIN1533716)	https://i1.abocdn.com/productimage/v9689c31c/x1p48i2i7h4j/
ACVR1B	ABIN2889466	https://www.antibodypedia.com/gene/14450/ACVR1B/antibody/4092249/ABIN2889466	https://www.antibodies-online.com/antibody/2889466/anti-Activin+A+Receptor,+Type+IB+ACVR1B+AA+73-122+antibody/?utm_source=partner&utm_medium=antibodypedia&utm_campaign=listing&utm_content=152	Rabbit	Human, Mouse, Rat	Polyclonal		Immunofluorescence (IF), ELISA, Western Blotting (WB)	Approved: IF (1:100 - 1:500), Peptide-ELISA (1:5000), WB (1:500 - 1:1000)		Immunoaffinity purified			556.66		Image no. 1 for anti-Activin A Receptor, Type IB (ACVR1B) (AA 73-122) antibody (ABIN2889466) [https://i1.abocdn.com/productimage/v7944c508/k3q11d4l9i1f/];;Image no. 2 for anti-Activin A Receptor, Type IB (ACVR1B) (AA 73-122) antibody (ABIN2889466) [https://i1.abocdn.com/productimage/v2dd93e78/n2r11u9z9o1n/]	5000		Image no. 1 for anti-Activin A Receptor, Type IB (ACVR1B) (AA 73-122) antibody (ABIN2889466)	https://i1.abocdn.com/productimage/v7944c508/k3q11d4l9i1f/	Image no. 2 for anti-Activin A Receptor, Type IB (ACVR1B) (AA 73-122) antibody (ABIN2889466)	https://i1.abocdn.com/productimage/v2dd93e78/n2r11u9z9o1n/
ACVR1B	ABIN3173671	https://www.antibodypedia.com/gene/14450/ACVR1B/antibody/4135841/ABIN3173671	https://www.antibodies-online.com/antibody/3173671/anti-Activin+A+Receptor,+Type+IB+ACVR1B+Internal+Region+antibody/?utm_source=partner&utm_medium=antibodypedia&utm_campaign=listing&utm_content=140	Rabbit	Human, Mouse, Rat	Polyclonal		ELISA, Immunofluorescence (IF), Immunohistochemistry (IHC), Western Blotting (WB)	WB 1:500-1:2000, IHC 1:100-1:300, IF 1:200-1:1000, ELISA 1:5000,		The antibody was affinity-purified from rabbit antiserum by affinity-chromatography using epitope-specific immunogen.			458.64		Image no. 1 for anti-Activin A Receptor, Type IB (ACVR1B) (Internal Region) antibody (ABIN3173671) [https://i1.abocdn.com/productimage/ve210ed45/u2a25t7z2h9s/]	5000		Image no. 1 for anti-Activin A Receptor, Type IB (ACVR1B) (Internal Region) antibody (ABIN3173671)	https://i1.abocdn.com/productimage/ve210ed45/u2a25t7z2h9s/
ACVR1B	ABIN3183167	https://www.antibodypedia.com/gene/14450/ACVR1B/antibody/4018848/ABIN3183167	https://www.antibodies-online.com/antibody/3183167/anti-Activin+A+Receptor,+Type+IB+ACVR1B+Internal+Region+antibody/?utm_source=partner&utm_medium=antibodypedia&utm_campaign=listing&utm_content=140	Rabbit	Human, Mouse, Rat	Polyclonal		ELISA, Immunofluorescence (IF), Immunohistochemistry (IHC), Western Blotting (WB)	WB 1:500-1:2000, IHC 1:100-1:300, IF 1:200-1:1000, ELISA 1:5000,		The antibody was affinity-purified from rabbit antiserum by affinity-chromatography using epitope-specific immunogen.			310.63		Image no. 1 for anti-Activin A Receptor, Type IB (ACVR1B) (Internal Region) antibody (ABIN3183167) [https://i1.abocdn.com/productimage/ve210ed45/u2a25t7z2h9s/]	5000		Image no. 1 for anti-Activin A Receptor, Type IB (ACVR1B) (Internal Region) antibody (ABIN3183167)	https://i1.abocdn.com/productimage/ve210ed45/u2a25t7z2h9s/
ACVR1B	ABIN484335	https://www.antibodypedia.com/gene/14450/ACVR1B/antibody/4225620/ABIN484335	https://www.antibodies-online.com/antibody/484335/anti-Activin+A+Receptor,+Type+IB+ACVR1B+AA+73-122+antibody/?utm_source=partner&utm_medium=antibodypedia&utm_campaign=listing&utm_content=171	Rabbit	Human, Mouse, Rat	Polyclonal		Immunofluorescence (IF), ELISA, Western Blotting (WB)	WB: 1:500~1:1000 IF: 1:100~1:500 ELISA: 1:5000		The antibody was purified from rabbit antiserum by affinity-chromatography using immunogen.			240		Image no. 1 for anti-Activin A Receptor, Type IB (ACVR1B) (AA 73-122) antibody (ABIN484335) [https://i1.abocdn.com/productimage/v9689c31c/x1p48i2i7h4j/];;Image no. 2 for anti-Activin A Receptor, Type IB (ACVR1B) (AA 73-122) antibody (ABIN484335) [https://i1.abocdn.com/productimage/vf914e780/a1y41n6l7w4e/]	5000		Image no. 1 for anti-Activin A Receptor, Type IB (ACVR1B) (AA 73-122) antibody (ABIN484335)	https://i1.abocdn.com/productimage/v9689c31c/x1p48i2i7h4j/	Image no. 2 for anti-Activin A Receptor, Type IB (ACVR1B) (AA 73-122) antibody (ABIN484335)	https://i1.abocdn.com/productimage/vf914e780/a1y41n6l7w4e/
ACVR1B	ABIN5571973	https://www.antibodypedia.com/gene/14450/ACVR1B/antibody/4281024/ABIN5571973	https://www.antibodies-online.com/antibody/5571973/anti-Activin+A+Receptor,+Type+IB+ACVR1B+antibody/?utm_source=partner&utm_medium=antibodypedia&utm_campaign=listing&utm_content=95	Rabbit	Human	Polyclonal		ELISA, Immunofluorescence (IF), Western Blotting (WB)	Western Blot (1:500~1:1000); Immunofluorescence (1:500~1:1000); ELISA (1:5000); The optimal working dilution should be determined by the end user.					390.4		Image no. 2 for anti-Activin A Receptor, Type IB (ACVR1B) antibody (ABIN5571973) [https://i1.abocdn.com/productimage/v31c4a2ef/w2r91k3f9j5g/];;Image no. 1 for anti-Activin A Receptor, Type IB (ACVR1B) antibody (ABIN5571973) [https://i1.abocdn.com/productimage/va88ee93d/r0s93y2b9g5t/]	5000		Image no. 2 for anti-Activin A Receptor, Type IB (ACVR1B) antibody (ABIN5571973)	https://i1.abocdn.com/productimage/v31c4a2ef/w2r91k3f9j5g/	Image no. 1 for anti-Activin A Receptor, Type IB (ACVR1B) antibody (ABIN5571973)	https://i1.abocdn.com/productimage/va88ee93d/r0s93y2b9g5t/
ACVR1B	ABIN5958085	https://www.antibodypedia.com/gene/14450/ACVR1B/antibody/4368103/ABIN5958085	https://www.antibodies-online.com/antibody/5958085/anti-Activin+A+Receptor,+Type+IB+ACVR1B+antibody/?utm_source=partner&utm_medium=antibodypedia&utm_campaign=listing&utm_content=116	Rabbit	Human, Mouse, Rat	Polyclonal		ELISA, Immunofluorescence (IF), Immunohistochemistry (Paraffin-embedded Sections) (IHC (p)), Western Blotting (WB)	WB 1:500-1:2000, IHC 1:100-1:300, IF 1:200-1:1000, ELISA 1:5000		Affinity purification			408.18		Image no. 1 for anti-Activin A Receptor, Type IB (ACVR1B) antibody (ABIN5958085) [https://i1.abocdn.com/productimage/v7743e389/d5o52m2g4j1e/]	5000		Image no. 1 for anti-Activin A Receptor, Type IB (ACVR1B) antibody (ABIN5958085)	https://i1.abocdn.com/productimage/v7743e389/d5o52m2g4j1e/
ACVR1B	LS-C381906	https://www.antibodypedia.com/gene/14450/ACVR1B/antibody/2878235/LS-C381906	https://www.lsbio.com/antibodies/acvr1b-antibody-alk4-antibody-50-130-aa-internal-elisa-if-immunofluorescence-ihc-wb-western-ls-c381906/394007?trid=259	Rabbit	Human, Mouse, Rat	Polyclonal		IHC (1:100 - 1:300). Immunofluorescence (1:200 - 1:1000). Western blot (1:500 - 1:2000). ELISA (1:5000)			Immunoaffinity purified			Unavailable		ACVR1B / ALK4 Antibody - Western blot of ACTR-IB antibody [https://lsbio-7d62.kxcdn.com/image2/acvr1b-alk4-antibody-50-130-aa-internal-ls-c381906/266980_1996283.jpg]	5000		ACVR1B / ALK4 Antibody - Western blot of ACTR-IB antibody	https://lsbio-7d62.kxcdn.com/image2/acvr1b-alk4-antibody-50-130-aa-internal-ls-c381906/266980_1996283.jpg
ACVR1B	LS-C822714	https://www.antibodypedia.com/gene/14450/ACVR1B/antibody/4941845/LS-C822714	https://www.lsbio.com/antibodies/acvr1b-antibody-alk4-antibody-elisa-if-immunofluorescence-wb-western-ls-c822714/849564?trid=259	Rabbit	Human, Mouse, Rat	Polyclonal		Immunofluorescence (1:100 - 1:500). Western blot (1:500 - 1:1000). ELISA (1:5000)			Affinity purified			Unavailable		ACVR1B / ALK4 Antibody - Peptide - + Immunofluorescence analysis of HeLa cells, using ACV1B antibody. [https://lsbio-7d62.kxcdn.com/image2/acvr1b-alk4-antibody-ls-c822714/596911_5406017.jpg];;ACVR1B / ALK4 Antibody - Western blot analysis of extracts from 293 cells and mouse liver cells, using ACV1B antibody. [https://lsbio-7d62.kxcdn.com/image2/acvr1b-alk4-antibody-ls-c822714/596910_5405994.jpg]	5000		ACVR1B / ALK4 Antibody - Peptide - + Immunofluorescence analysis of HeLa cells, using ACV1B antibody.	https://lsbio-7d62.kxcdn.com/image2/acvr1b-alk4-antibody-ls-c822714/596911_5406017.jpg	ACVR1B / ALK4 Antibody - Western blot analysis of extracts from 293 cells and mouse liver cells, using ACV1B antibody.	https://lsbio-7d62.kxcdn.com/image2/acvr1b-alk4-antibody-ls-c822714/596910_5405994.jpg
ACVR1B	orb159839	https://www.antibodypedia.com/gene/14450/ACVR1B/antibody/1618080/orb159839	https://www.biorbyt.com/actr-ib-antibody-orb159839.html	Rabbit	Human, Mouse, Rat	Polyclonal	Unconjugated	ELISA, ICC, IF, IHC-P, WB	WB: 1:500-1:2000, IHC-P: 1:100-1:300, IF/ICC: 1:200-1:1000, ELISA: 1:5000		Affinity-purified by affinity-chromatography using epitope-specific immunogen.			$280.50		Western blot analysis of 293 cell lysates using ACTR-IB antibody [https://www.biorbyt.com/pub/media/catalog/product/a/c/actr-ib_antibody_orb159839_wb_1.jpg]	5000		Western blot analysis of 293 cell lysates using ACTR-IB antibody	https://www.biorbyt.com/pub/media/catalog/product/a/c/actr-ib_antibody_orb159839_wb_1.jpg
ACVR1B	orb223223	https://www.antibodypedia.com/gene/14450/ACVR1B/antibody/2074164/orb223223	https://www.biorbyt.com/acv1b-antibody-orb223223.html	Rabbit	Human, Mouse, Rat	Polyclonal	Unconjugated	ELISA, ICC, IF, WB	WB: 1:500-1:3000, IF/ICC: 1:100-1:500, ELISA: 1:5000		The antibody was affinity-purified from rabbit antiserum by affinity-chromatography using epitope-specific immunogen.			$272.00		Immunofluorescence analysis of HeLa cells using ACV1B antibody. [https://www.biorbyt.com/pub/media/catalog/product/c/1/c10576-1.jpg];;Western blot analysis of 293 cells and mouse liver cells using ACV1B antibody. [https://www.biorbyt.com/pub/media/catalog/product/c/1/c10576.jpg]	5000		Immunofluorescence analysis of HeLa cells using ACV1B antibody.	https://www.biorbyt.com/pub/media/catalog/product/c/1/c10576-1.jpg	Western blot analysis of 293 cells and mouse liver cells using ACV1B antibody.	https://www.biorbyt.com/pub/media/catalog/product/c/1/c10576.jpg
ACVR1B	orb518309	https://www.antibodypedia.com/gene/14450/ACVR1B/antibody/4626424/orb518309	https://www.biorbyt.com/acvr1b-antibody-orb518309.html	Rabbit	Human, Mouse, Rat	Polyclonal	Unconjugated	ELISA, IHC-P, WB	ELISA:1:2000-1:5000, WB:1:200-1:1000, IHC-P:1:50-1:200	878.67 g/mol (free acid)	Antigen affinity purification			$457.30		Western blot aanalysis of A172 cellsusing ACVR1B antibody [https://www.biorbyt.com/pub/media/catalog/product/a/c/acvr1b-antibody_orb518309_wb_1.jpg];;Immunohistochemistry of paraffin-embedded Human thyroid cancer tissue using ACVR1B antibody [https://www.biorbyt.com/pub/media/catalog/product/a/c/acvr1b-antibody_orb518309_ihc_2.jpg];;Immunohistochemistry of paraffin-embedded Human gastic cancer ti…	2000	5000	Western blot aanalysis of A172 cellsusing ACVR1B antibody	https://www.biorbyt.com/pub/media/catalog/product/a/c/acvr1b-antibody_orb518309_wb_1.jpg	Immunohistochemistry of paraffin-embedded Human thyroid cancer tissue using ACVR1B antibody	https://www.biorbyt.com/pub/media/catalog/product/a/c/acvr1b-antibody_orb518309_ihc_2.jpg	Immunohistochemistry of paraffin-embedded Human gastic cancer tissue using ACVR1B antibody	https://www.biorbyt.com/pub/media/catalog/product/a/c/acvr1b-antibody_orb518309_ihc_1.jpg
ACVR1B	orb518310	https://www.antibodypedia.com/gene/14450/ACVR1B/antibody/4626425/orb518310	https://www.biorbyt.com/acvr1b-antibody-orb518310.html	Rabbit	Human, Mouse, Rat	Polyclonal	Unconjugated	ELISA, IHC-P	ELISA:1:2000-1:5000, IHC-P:1:25-1:100	878.67 g/mol (free acid)	Antigen affinity purification			$457.30		Immunohistochemistry of paraffin-embedded Human lung cancer tissue using ACVR1B antibody [https://www.biorbyt.com/pub/media/catalog/product/a/c/acvr1b-antibody_orb518310_ihc_1.jpg];;Immunohistochemistry of paraffin-embedded Human ovarian cancer tissue using ACVR1B antibody [https://www.biorbyt.com/pub/media/catalog/product/a/c/acvr1b-antibody_orb518310_ihc_2.jpg]	2000	5000	Immunohistochemistry of paraffin-embedded Human lung cancer tissue using ACVR1B antibody	https://www.biorbyt.com/pub/media/catalog/product/a/c/acvr1b-antibody_orb518310_ihc_1.jpg	Immunohistochemistry of paraffin-embedded Human ovarian cancer tissue using ACVR1B antibody	https://www.biorbyt.com/pub/media/catalog/product/a/c/acvr1b-antibody_orb518310_ihc_2.jpg
ACVR1B	orb522109	https://www.antibodypedia.com/gene/14450/ACVR1B/antibody/4627423/orb522109	https://www.biorbyt.com/acvr1b-antibody-orb522109.html	Rabbit	Human	Polyclonal	Unconjugated	ELISA, IHC-P	ELISA:1:1000-1:2000, IHC-P:1:25-1:100	878.67 g/mol (free acid)	Antigen affinity purification			$457.30		Immunohistochemistry of paraffin-embedded Human colon cancer tissue using ACVR1B antibody [https://www.biorbyt.com/pub/media/catalog/product/a/c/acvr1b-antibody_orb522109_ihc_1.jpg]	1000	2000	Immunohistochemistry of paraffin-embedded Human colon cancer tissue using ACVR1B antibody	https://www.biorbyt.com/pub/media/catalog/product/a/c/acvr1b-antibody_orb522109_ihc_1.jpg
ACVR1B	ABIN2614288	https://www.antibodypedia.com/gene/14450/ACVR1B/antibody/2344914/ABIN2614288	https://www.antibodies-online.com/antibody/2614288/anti-Activin+A+Receptor,+Type+IB+ACVR1B+AA+134-164+antibody/?utm_source=partner&utm_medium=antibodypedia&utm_campaign=listing&utm_content=117	Rabbit	Human, Mouse	Polyclonal		ELISA, Flow Cytometry (FACS), Western Blotting (WB)	Approved: ELISA (1:1000), Flo (1:10 - 1:50), WB (1:100 - 1:500)		Affinity purified			998.34			1000
ACVR1B	LS-C326784	https://www.antibodypedia.com/gene/14450/ACVR1B/antibody/1687177/LS-C326784	https://www.lsbio.com/antibodies/acvr1b-antibody-alk4-antibody-aa134-164-elisa-flow-wb-western-ls-c326784/336989?trid=259	Rabbit	Human, Mouse	Polyclonal		Western blot (1:100 - 1:500). Flow Cytometry (1:10 - 1:50). ELISA (1:1000)			Affinity purified			Unavailable			1000
ACVR1B	orb101667	https://www.antibodypedia.com/gene/14450/ACVR1B/antibody/1612113/orb101667	https://www.biorbyt.com/acvr1b-antibody-orb101667.html	Rabbit	Human, Mouse, Rat	Polyclonal	Unconjugated	ELISA, IF, IHC-P	ELISA: 1:500-1000, IHC-P: 1:100-500, IF: 1:100-500	55 kDa	Affinity purified by Protein A			$402.90			500	1000
ACVR1B	orb5724	https://www.antibodypedia.com/gene/14450/ACVR1B/antibody/1630180/orb5724	https://www.biorbyt.com/activin-a-receptor-type-ib-ant-orb5724.html	Rabbit	Human, Mouse, Rat	Polyclonal	Unconjugated	ELISA, IF, IHC-P	ELISA: 1:500-1000, IHC-P: 1:100-500, IF: 1:100-500	53 kDa	Affinity purified by Protein A			$402.90		Immunohistochemical analysis of paraffin embedded rat primary cell culture using Activin A Receptor Type IB antibody [https://www.biorbyt.com/pub/media/catalog/product/a/c/activin_a_receptor_type_ib_antibody_orb5724.jpg]	500	1000	Immunohistochemical analysis of paraffin embedded rat primary cell culture using Activin A Receptor Type IB antibody	https://www.biorbyt.com/pub/media/catalog/product/a/c/activin_a_receptor_type_ib_antibody_orb5724.jpg
ACVR1B	orb458467	https://www.antibodypedia.com/gene/14450/ACVR1B/antibody/4567665/orb458467	https://www.biorbyt.com/activin-a-receptor-type-ib-ant-orb458467.html	Rabbit	Human, Mouse, Rat	Polyclonal	Biotin	ELISA, IF, IHC-P, WB	WB: 1:50-200, ELISA: 1:100-1000, IHC-P: 1:50-200, IF: 1:50-200	53 kDa				$515.10			100	1000
ACVR1B	orb458749	https://www.antibodypedia.com/gene/14450/ACVR1B/antibody/4567666/orb458749	https://www.biorbyt.com/acvr1b-antibody-biotin-orb458749.html	Rabbit	Human, Mouse, Rat	Polyclonal	Biotin	ELISA, IF, IHC-P, WB	WB: 1:50-200, ELISA: 1:100-1000, IHC-P: 1:50-200, IF: 1:50-200	55 kDa	Affinity purified by Protein A			$515.10			100	1000
ACVR1B	orb468884	https://www.antibodypedia.com/gene/14450/ACVR1B/antibody/4567664/orb468884	https://www.biorbyt.com/activin-a-receptor-type-ib-ant-orb468884.html	Rabbit	Human, Mouse, Rat	Polyclonal	Horseradish Peroxidase	ELISA, IHC-P, WB	WB: 1:50-200, ELISA: 1:100-1000, IHC-P: 1:50-200	53 kDa				$515.10			100	1000
ACVR1B	orb480596	https://www.antibodypedia.com/gene/14450/ACVR1B/antibody/4567661/orb480596	https://www.biorbyt.com/acvr1b-antibody-hrp-orb480596.html	Rabbit	Human, Mouse, Rat	Polyclonal	Horseradish Peroxidase	ELISA, IHC-P, WB	WB: 1:50-200, ELISA: 1:100-1000, IHC-P: 1:50-200	55 kDa	Affinity purified by Protein A			$515.10			100	1000
ACVR1B	ABIN1099827	https://www.antibodypedia.com/gene/14450/ACVR1B/antibody/813314/ABIN1099827	https://www.antibodies-online.com/antibody/1099827/anti-Activin+A+Receptor,+Type+IB+ACVR1B+Extracellular+Domain+antibody/?utm_source=partner&utm_medium=antibodypedia&utm_campaign=listing&utm_content=127	Goat	Human	Polyclonal		Neutralization (Neut), ELISA, Western Blotting (WB)	Approved: ELISA (0.5 - 1 μg/mL), Neut, WB (0.1 - 0.2 μg/mL); ; Usage: Suitable for use in Neutralization, ELISA and Western Blot. ELISA: 0.5-1.0 μg/mL. Western Blot: 0.1-0.2 μg/mL.		Immunoaffinity purified
ACVR1B	ABIN1891266	https://www.antibodypedia.com/gene/14450/ACVR1B/antibody/2033207/ABIN1891266	https://www.antibodies-online.com/antibody/1891266/anti-Activin+A+Receptor,+Type+IB+ACVR1B+AA+134-164+antibody+HRP/?utm_source=partner&utm_medium=antibodypedia&utm_campaign=listing&utm_content=118	Rabbit	Human, Mouse	Polyclonal	Horseradish Peroxidase	Flow Cytometry (FACS), ELISA, Western Blotting (WB)	Approved: ELISA, Flo, WB; ; Usage: The applications listed have been tested for the base form of this product. Alternate forms, such as conjugated, azide-free, or ready-to-use, have not been tested.		Affinity purified			1.248,34 €
ACVR1B	ABIN1891267	https://www.antibodypedia.com/gene/14450/ACVR1B/antibody/2033208/ABIN1891267	https://www.antibodies-online.com/antibody/1891267/anti-Activin+A+Receptor,+Type+IB+ACVR1B+AA+134-164+antibody+Alkaline+Phosphatase+AP/?utm_source=partner&utm_medium=antibodypedia&utm_campaign=listing&utm_content=123	Rabbit	Human, Mouse	Polyclonal		Flow Cytometry (FACS), ELISA, Western Blotting (WB)	Approved: ELISA, Flo, WB; ; Usage: The applications listed have been tested for the unconjugated form of this product. Other forms have not been tested.		Affinity purified			1.248,34 €
ACVR1B	ABIN1891268	https://www.antibodypedia.com/gene/14450/ACVR1B/antibody/2033209/ABIN1891268	https://www.antibodies-online.com/antibody/1891268/anti-Activin+A+Receptor,+Type+IB+ACVR1B+AA+134-164+antibody+APC/?utm_source=partner&utm_medium=antibodypedia&utm_campaign=listing&utm_content=123	Rabbit	Human, Mouse	Polyclonal		Flow Cytometry (FACS), ELISA, Western Blotting (WB)	Approved: ELISA, Flo, WB; ; Usage: The applications listed have been tested for the unconjugated form of this product. Other forms have not been tested.		Affinity purified			1.248,34 €
ACVR1B	ABIN1891269	https://www.antibodypedia.com/gene/14450/ACVR1B/antibody/2033210/ABIN1891269	https://www.antibodies-online.com/antibody/1891269/anti-Activin+A+Receptor,+Type+IB+ACVR1B+AA+134-164+antibody+Biotin/?utm_source=partner&utm_medium=antibodypedia&utm_campaign=listing&utm_content=123	Rabbit	Human, Mouse	Polyclonal	Biotin	Flow Cytometry (FACS), ELISA, Western Blotting (WB)	Approved: ELISA, Flo, WB; ; Usage: The applications listed have been tested for the unconjugated form of this product. Other forms have not been tested.		Affinity purified			1.248,34 €
ACVR1B	ABIN1891270	https://www.antibodypedia.com/gene/14450/ACVR1B/antibody/2033211/ABIN1891270	https://www.antibodies-online.com/antibody/1891270/anti-Activin+A+Receptor,+Type+IB+ACVR1B+AA+134-164+antibody+FITC/?utm_source=partner&utm_medium=antibodypedia&utm_campaign=listing&utm_content=123	Rabbit	Human, Mouse	Polyclonal	Green dye	Flow Cytometry (FACS), ELISA, Western Blotting (WB)	Approved: ELISA, Flo, WB; ; Usage: The applications listed have been tested for the unconjugated form of this product. Other forms have not been tested.		Affinity purified			1.248,34 €
ACVR1B	ABIN1891271	https://www.antibodypedia.com/gene/14450/ACVR1B/antibody/2033212/ABIN1891271	https://www.antibodies-online.com/antibody/1891271/anti-Activin+A+Receptor,+Type+IB+ACVR1B+AA+134-164+antibody+PE/?utm_source=partner&utm_medium=antibodypedia&utm_campaign=listing&utm_content=108	Rabbit	Human, Mouse	Polyclonal	Yellow dye	Flow Cytometry (FACS), ELISA, Western Blotting (WB)	Approved: ELISA, Flo, WB; ; Usage: The applications listed have been tested for the unconjugated form of this product. Other forms have not been tested.		Affinity purified			1.248,34 €
ACVR1B	ABIN2195708	https://www.antibodypedia.com/gene/14450/ACVR1B/antibody/2809164/ABIN2195708	https://www.antibodies-online.com/antibody/2195708/anti-Activin+A+Receptor+Type+IB+ACVR1B+Internal+Region+PE/?utm_source=partner&utm_medium=antibodypedia&utm_campaign=listing&utm_content=100	Rabbit	Human	Polyclonal	Yellow dye	Flow Cytometry (FACS), ELISA, Western Blotting (WB)	Optimal working conditions should be determined by the investigator.		Purified by Protein G affinity chromatography.			869.32
ACVR1B	ABIN2195717	https://www.antibodypedia.com/gene/14450/ACVR1B/antibody/2809165/ABIN2195717	https://www.antibodies-online.com/antibody/2195717/anti-Activin+A+Receptor+Type+IB+ACVR1B+Internal+Region+Alkaline+Phosphatase+AP/?utm_source=partner&utm_medium=antibodypedia&utm_campaign=listing&utm_content=100	Rabbit	Human	Polyclonal		Flow Cytometry (FACS), ELISA, Western Blotting (WB)	Optimal working conditions should be determined by the investigator.		Purified by Protein G affinity chromatography.			869.32
ACVR1B	ABIN2195718	https://www.antibodypedia.com/gene/14450/ACVR1B/antibody/2809166/ABIN2195718	https://www.antibodies-online.com/antibody/2195718/anti-Activin+A+Receptor+Type+IB+ACVR1B+Internal+Region+APC/?utm_source=partner&utm_medium=antibodypedia&utm_campaign=listing&utm_content=100	Rabbit	Human	Polyclonal		Flow Cytometry (FACS), ELISA, Western Blotting (WB)	Optimal working conditions should be determined by the investigator.		Purified by Protein G affinity chromatography.			869.32
ACVR1B	ABIN2195719	https://www.antibodypedia.com/gene/14450/ACVR1B/antibody/2809167/ABIN2195719	https://www.antibodies-online.com/antibody/2195719/anti-Activin+A+Receptor+Type+IB+ACVR1B+Internal+Region+Biotin/?utm_source=partner&utm_medium=antibodypedia&utm_campaign=listing&utm_content=100	Rabbit	Human	Polyclonal	Biotin	Flow Cytometry (FACS), ELISA, Western Blotting (WB)	Optimal working conditions should be determined by the investigator.		Purified by Protein G affinity chromatography.			869.32
ACVR1B	ABIN2195722	https://www.antibodypedia.com/gene/14450/ACVR1B/antibody/2809168/ABIN2195722	https://www.antibodies-online.com/antibody/2195722/anti-Activin+A+Receptor+Type+IB+ACVR1B+Internal+Region+FITC/?utm_source=partner&utm_medium=antibodypedia&utm_campaign=listing&utm_content=100	Rabbit	Human	Polyclonal	Green dye	Flow Cytometry (FACS), ELISA, Western Blotting (WB)	Optimal working conditions should be determined by the investigator.		Purified by Protein G affinity chromatography.			869.32
ACVR1B	ABIN2425584	https://www.antibodypedia.com/gene/14450/ACVR1B/antibody/2831153/ABIN2425584	https://www.antibodies-online.com/antibody/2425584/anti-Activin+A+Receptor+Type+IB+ACVR1B/?utm_source=partner&utm_medium=antibodypedia&utm_campaign=listing&utm_content=100	Rabbit	Human, Mouse, Rat	Polyclonal		Immunohistochemistry (IHC), ELISA	Optimal working dilution should be determined by the investigator.		Antigen affinity purification			279		Image no. 2 for anti-Activin A Receptor, Type IB (ACVR1B) antibody (ABIN2425584) [https://i1.abocdn.com/productimage/ve8a50286/s5b92p9k2s8u/];;Image no. 1 for anti-Activin A Receptor, Type IB (ACVR1B) antibody (ABIN2425584) [https://i1.abocdn.com/productimage/ve6c8f49e/e4c00w2u3g6u/]			Image no. 2 for anti-Activin A Receptor, Type IB (ACVR1B) antibody (ABIN2425584)	https://i1.abocdn.com/productimage/ve8a50286/s5b92p9k2s8u/	Image no. 1 for anti-Activin A Receptor, Type IB (ACVR1B) antibody (ABIN2425584)	https://i1.abocdn.com/productimage/ve6c8f49e/e4c00w2u3g6u/
ACVR1B	ABIN2427528	https://www.antibodypedia.com/gene/14450/ACVR1B/antibody/2831463/ABIN2427528	https://www.antibodies-online.com/antibody/2427528/anti-Activin+A+Receptor+Type+IB+ACVR1B/?utm_source=partner&utm_medium=antibodypedia&utm_campaign=listing&utm_content=100	Rabbit	Human, Mouse, Rat	Polyclonal		Immunohistochemistry (IHC), ELISA	Optimal working dilution should be determined by the investigator.		Antigen affinity purification			279		Image no. 2 for anti-Activin A Receptor, Type IB (ACVR1B) antibody (ABIN2427528) [https://i1.abocdn.com/productimage/v0a10186d/b5i04e4h3d3i/];;Image no. 1 for anti-Activin A Receptor, Type IB (ACVR1B) antibody (ABIN2427528) [https://i1.abocdn.com/productimage/v2bd8c703/z7f97y5b2l9y/]			Image no. 2 for anti-Activin A Receptor, Type IB (ACVR1B) antibody (ABIN2427528)	https://i1.abocdn.com/productimage/v0a10186d/b5i04e4h3d3i/	Image no. 1 for anti-Activin A Receptor, Type IB (ACVR1B) antibody (ABIN2427528)	https://i1.abocdn.com/productimage/v2bd8c703/z7f97y5b2l9y/
ACVR1B	ABIN559763	https://www.antibodypedia.com/gene/14450/ACVR1B/antibody/745030/ABIN559763	https://www.antibodies-online.com/antibody/559763/anti-Activin+A+Receptor,+Type+IB+ACVR1B+AA+24-126,+partial+antibody/?utm_source=partner&utm_medium=antibodypedia&utm_campaign=listing&utm_content=120	Mouse	Human	Polyclonal		ELISA, Western Blotting (WB)	Optimal working dilution should be determined by the investigator.					248		Image no. 1 for anti-Activin A Receptor, Type IB (ACVR1B) (AA 24-126) antibody (ABIN559763) [https://i1.abocdn.com/productimage/v0b2e096b/c3m40s6g9p3b/]			Image no. 1 for anti-Activin A Receptor, Type IB (ACVR1B) (AA 24-126) antibody (ABIN559763)	https://i1.abocdn.com/productimage/v0b2e096b/c3m40s6g9p3b/
ACVR1B	ABIN5699173	https://www.antibodypedia.com/gene/14450/ACVR1B/antibody/4320544/ABIN5699173	https://www.antibodies-online.com/antibody/5699173/anti-Activin+A+Receptor,+Type+IB+ACVR1B+antibody/?utm_source=partner&utm_medium=antibodypedia&utm_campaign=listing&utm_content=111	Rabbit	Human, Mouse, Rat	Polyclonal		ELISA, Western Blotting (WB)	WB :1:200-1:1000					345.45
ACVR1B	ABIN5883434	https://www.antibodypedia.com/gene/14450/ACVR1B/antibody/3970368/ABIN5883434	https://www.antibodies-online.com/antibody/5883434/anti-Activin+A+Receptor,+Type+IB+ACVR1B+antibody/?utm_source=partner&utm_medium=antibodypedia&utm_campaign=listing&utm_content=102	Rabbit	Human, Mouse, Rat	Polyclonal		ELISA, Immunohistochemistry (IHC)	Optimal working dilution should be determined by the investigator.		Antigen Affinity Chromatography			287.79
ACVR1B	ABIN5883435	https://www.antibodypedia.com/gene/14450/ACVR1B/antibody/3970395/ABIN5883435	https://www.antibodies-online.com/antibody/5883435/anti-Activin+A+Receptor,+Type+IB+ACVR1B+antibody/?utm_source=partner&utm_medium=antibodypedia&utm_campaign=listing&utm_content=102	Rabbit	Human, Mouse, Rat	Polyclonal		ELISA, Immunohistochemistry (IHC), Western Blotting (WB)	Optimal working dilution should be determined by the investigator.		Antigen Affinity Chromatography			287.79
ACVR1B	ABIN5883436	https://www.antibodypedia.com/gene/14450/ACVR1B/antibody/3970398/ABIN5883436	https://www.antibodies-online.com/antibody/5883436/anti-Activin+A+Receptor,+Type+IB+ACVR1B+AA+150-300+antibody/?utm_source=partner&utm_medium=antibodypedia&utm_campaign=listing&utm_content=107	Rabbit	Human	Polyclonal		ELISA	Optimal working dilution should be determined by the investigator.		Protein G			294.19
ACVR1B	ABIN5883437	https://www.antibodypedia.com/gene/14450/ACVR1B/antibody/3970391/ABIN5883437	https://www.antibodies-online.com/antibody/5883437/anti-Activin+A+Receptor,+Type+IB+ACVR1B+Internal+Region+antibody/?utm_source=partner&utm_medium=antibodypedia&utm_campaign=listing&utm_content=107	Rabbit	Human, Mouse, Rat	Polyclonal		ELISA, Immunofluorescence (fixed cells) (IF/ICC), Immunohistochemistry (IHC), Western Blotting (WB)	Optimal working dilution should be determined by the investigator.		Affinity Chromatography			230.23
ACVR1B	ABIN5883438	https://www.antibodypedia.com/gene/14450/ACVR1B/antibody/3970393/ABIN5883438	https://www.antibodies-online.com/antibody/5883438/anti-Activin+A+Receptor,+Type+IB+ACVR1B+antibody/?utm_source=partner&utm_medium=antibodypedia&utm_campaign=listing&utm_content=102	Rabbit	Human	Polyclonal		ELISA, Immunohistochemistry (IHC)	Optimal working dilution should be determined by the investigator.		Antigen Affinity Chromatography			287.79
ACVR1B	ABIN5883439	https://www.antibodypedia.com/gene/14450/ACVR1B/antibody/3970389/ABIN5883439	https://www.antibodies-online.com/antibody/5883439/anti-Activin+A+Receptor,+Type+IB+ACVR1B+AA+150-300+antibody+Biotin/?utm_source=partner&utm_medium=antibodypedia&utm_campaign=listing&utm_content=108	Rabbit	Human	Polyclonal	Biotin	ELISA	Optimal working dilution should be determined by the investigator.		Protein G			294.19
ACVR1B	ABIN5883440	https://www.antibodypedia.com/gene/14450/ACVR1B/antibody/3970135/ABIN5883440	https://www.antibodies-online.com/antibody/5883440/anti-Activin+A+Receptor,+Type+IB+ACVR1B+AA+150-300+antibody+FITC/?utm_source=partner&utm_medium=antibodypedia&utm_campaign=listing&utm_content=108	Rabbit	Human	Polyclonal	Green dye	ELISA	Optimal working dilution should be determined by the investigator.		Protein G			294.19
ACVR1B	ABIN5883441	https://www.antibodypedia.com/gene/14450/ACVR1B/antibody/3970136/ABIN5883441	https://www.antibodies-online.com/antibody/5883441/anti-Activin+A+Receptor,+Type+IB+ACVR1B+AA+150-300+antibody+HRP/?utm_source=partner&utm_medium=antibodypedia&utm_campaign=listing&utm_content=108	Rabbit	Human	Polyclonal	Horseradish Peroxidase	ELISA	Optimal working dilution should be determined by the investigator.		Protein G			294.19
ACVR1B	ABIN6043976	https://www.antibodypedia.com/gene/14450/ACVR1B/antibody/4395698/ABIN6043976	https://www.antibodies-online.com/antibody/6043976/anti-Activin+A+Receptor,+Type+IB+ACVR1B+antibody/?utm_source=partner&utm_medium=antibodypedia&utm_campaign=listing&utm_content=102	Rabbit	Human, Mouse, Rat	Polyclonal		ELISA, Immunohistochemistry (IHC)	Optimal working dilution should be determined by the investigator.		Antigen Affinity Chromatography			396.51
ACVR1B	ABIN6044551	https://www.antibodypedia.com/gene/14450/ACVR1B/antibody/4396267/ABIN6044551	https://www.antibodies-online.com/antibody/6044551/anti-Activin+A+Receptor,+Type+IB+ACVR1B+antibody/?utm_source=partner&utm_medium=antibodypedia&utm_campaign=listing&utm_content=102	Rabbit	Human, Mouse, Rat	Polyclonal		ELISA, Immunohistochemistry (IHC), Western Blotting (WB)	Optimal working dilution should be determined by the investigator.		Antigen Affinity Chromatography			396.51
ACVR1B	ABIN6061290	https://www.antibodypedia.com/gene/14450/ACVR1B/antibody/4028847/ABIN6061290	https://www.antibodies-online.com/antibody/6061290/anti-Activin+A+Receptor,+Type+IB+ACVR1B+AA+150-300+antibody/?utm_source=partner&utm_medium=antibodypedia&utm_campaign=listing&utm_content=107	Rabbit	Human	Polyclonal		ELISA	Optimal working dilution should be determined by the investigator.		Protein G			204.65
ACVR1B	ABIN6061291	https://www.antibodypedia.com/gene/14450/ACVR1B/antibody/4028845/ABIN6061291	https://www.antibodies-online.com/antibody/6061291/anti-Activin+A+Receptor,+Type+IB+ACVR1B+AA+150-300+antibody/?utm_source=partner&utm_medium=antibodypedia&utm_campaign=listing&utm_content=107	Rabbit	Human	Polyclonal		ELISA	Optimal working dilution should be determined by the investigator.		Protein G			409.3
ACVR1B	ABIN6061292	https://www.antibodypedia.com/gene/14450/ACVR1B/antibody/4028851/ABIN6061292	https://www.antibodies-online.com/antibody/6061292/anti-Activin+A+Receptor,+Type+IB+ACVR1B+AA+150-300+antibody+HRP/?utm_source=partner&utm_medium=antibodypedia&utm_campaign=listing&utm_content=108	Rabbit	Human	Polyclonal	Horseradish Peroxidase	ELISA	Optimal working dilution should be determined by the investigator.		Protein G			204.65
ACVR1B	ABIN6061293	https://www.antibodypedia.com/gene/14450/ACVR1B/antibody/4028849/ABIN6061293	https://www.antibodies-online.com/antibody/6061293/anti-Activin+A+Receptor,+Type+IB+ACVR1B+AA+150-300+antibody+HRP/?utm_source=partner&utm_medium=antibodypedia&utm_campaign=listing&utm_content=108	Rabbit	Human	Polyclonal	Horseradish Peroxidase	ELISA	Optimal working dilution should be determined by the investigator.		Protein G			409.3
ACVR1B	ABIN6061294	https://www.antibodypedia.com/gene/14450/ACVR1B/antibody/4028837/ABIN6061294	https://www.antibodies-online.com/antibody/6061294/anti-Activin+A+Receptor,+Type+IB+ACVR1B+AA+150-300+antibody+FITC/?utm_source=partner&utm_medium=antibodypedia&utm_campaign=listing&utm_content=108	Rabbit	Human	Polyclonal	Green dye	ELISA	Optimal working dilution should be determined by the investigator.		Protein G			204.65
ACVR1B	ABIN6061295	https://www.antibodypedia.com/gene/14450/ACVR1B/antibody/4028835/ABIN6061295	https://www.antibodies-online.com/antibody/6061295/anti-Activin+A+Receptor,+Type+IB+ACVR1B+AA+150-300+antibody+FITC/?utm_source=partner&utm_medium=antibodypedia&utm_campaign=listing&utm_content=108	Rabbit	Human	Polyclonal	Green dye	ELISA	Optimal working dilution should be determined by the investigator.		Protein G			409.3
ACVR1B	ABIN6061296	https://www.antibodypedia.com/gene/14450/ACVR1B/antibody/4028839/ABIN6061296	https://www.antibodies-online.com/antibody/6061296/anti-Activin+A+Receptor,+Type+IB+ACVR1B+AA+150-300+antibody+Biotin/?utm_source=partner&utm_medium=antibodypedia&utm_campaign=listing&utm_content=108	Rabbit	Human	Polyclonal	Biotin	ELISA	Optimal working dilution should be determined by the investigator.		Protein G			204.65
ACVR1B	ABIN6061297	https://www.antibodypedia.com/gene/14450/ACVR1B/antibody/4028838/ABIN6061297	https://www.antibodies-online.com/antibody/6061297/anti-Activin+A+Receptor,+Type+IB+ACVR1B+AA+150-300+antibody+Biotin/?utm_source=partner&utm_medium=antibodypedia&utm_campaign=listing&utm_content=108	Rabbit	Human	Polyclonal	Biotin	ELISA	Optimal working dilution should be determined by the investigator.		Protein G			409.3
ACVR1B	ABIN6105633	https://www.antibodypedia.com/gene/14450/ACVR1B/antibody/4428758/ABIN6105633	https://www.antibodies-online.com/antibody/6105633/anti-Activin+A+Receptor,+Type+IB+ACVR1B+Internal+Region+antibody/?utm_source=partner&utm_medium=antibodypedia&utm_campaign=listing&utm_content=107	Rabbit	Human, Mouse, Rat	Polyclonal		ELISA, Immunofluorescence (fixed cells) (IF/ICC), Immunohistochemistry (IHC), Western Blotting (WB)	Optimal working dilution should be determined by the investigator.		Affinity Chromatography			294.19
ACVR1B	ABIN6116854	https://www.antibodypedia.com/gene/14450/ACVR1B/antibody/4439763/ABIN6116854	https://www.antibodies-online.com/antibody/6116854/anti-Activin+A+Receptor,+Type+IB+ACVR1B+antibody/?utm_source=partner&utm_medium=antibodypedia&utm_campaign=listing&utm_content=102	Rabbit	Human	Polyclonal		ELISA, Immunohistochemistry (IHC)	Optimal working dilution should be determined by the investigator.		Antigen Affinity Chromatography			396.51
ACVR1B	LS-B2695	https://www.antibodypedia.com/gene/14450/ACVR1B/antibody/109904/LS-B2695	https://www.lsbio.com/antibodies/ihc-plus-acvr1b-antibody-alk4-antibody-elisa-ihc-wb-western-ls-b2695/88491?trid=259	Rabbit	Human, Mouse	Polyclonal		IHC. IHC - Paraffin (5 µg/ml). Western blot (1 µg/ml). ELISA			Peptide Column Affinity Chromatography		The Dynamics of TGF-ß Signaling Are Dictated by Receptor Trafficking via the ESCRT Machinery. Miller DSJ, Bloxham RD, Jiang M, Gori I, Saunders RE, Das D, Chakravarty P, Howell M, Hill CS. Cell reports. 2018 November;25:1841-1855.	Unavailable		ACVR1B / ALK4 Antibody - Western blot of ACVR1B in human kidney tissue lysate with ACVR1B antibody at 1 ug/ml in (A) the absence and (B) the presence of blocking peptide. [https://lsbio-7d62.kxcdn.com/image2/ihc-plus-acvr1b-alk4-antibody-ls-b2695/20782_147528.jpg];;ACVR1B / ALK4 Antibody - Anti-ACVR1 antibody IHC of human lung. Immunohistochemistry of formalin-fixed, paraffin-embedded tissue afte…			ACVR1B / ALK4 Antibody - Western blot of ACVR1B in human kidney tissue lysate with ACVR1B antibody at 1 ug/ml in (A) the absence and (B) the presence of blocking peptide.	https://lsbio-7d62.kxcdn.com/image2/ihc-plus-acvr1b-alk4-antibody-ls-b2695/20782_147528.jpg	ACVR1B / ALK4 Antibody - Anti-ACVR1 antibody IHC of human lung. Immunohistochemistry of formalin-fixed, paraffin-embedded tissue after heat-induced antigen retrieval. Antibody concentration 5 ug/ml.	https://lsbio-7d62.kxcdn.com/image2/ihc-plus-acvr1b-alk4-antibody-ls-b2695/21030_321718.jpg
ACVR1B	LS-C124879	https://www.antibodypedia.com/gene/14450/ACVR1B/antibody/1044264/LS-C124879	https://www.lsbio.com/antibodies/acvr1b-antibody-alk4-antibody-extracellular-domain-elisa-wb-western-ls-c124879/128499?trid=259	Goat	Human	Polyclonal		Western blot (0.1 - 0.2 µg/ml). ELISA (0.5 - 1 µg/ml). Neutralization			Immunoaffinity purified			Unavailable
ACVR1B	LS-C274861	https://www.antibodypedia.com/gene/14450/ACVR1B/antibody/1385781/LS-C274861	https://www.lsbio.com/antibodies/acvr1b-antibody-alk4-antibody-aa134-164-ap-elisa-flow-wb-western-ls-c274861/283745?trid=259	Rabbit	Human, Mouse	Polyclonal	Alkaline Phosphatase	Western blot. Flow Cytometry. ELISA. Applications tested for the base form of this product only			Affinity purified			Unavailable
ACVR1B	LS-C274862	https://www.antibodypedia.com/gene/14450/ACVR1B/antibody/1385782/LS-C274862	https://www.lsbio.com/antibodies/acvr1b-antibody-alk4-antibody-aa134-164-apc-elisa-flow-wb-western-ls-c274862/283746?trid=259	Rabbit	Human, Mouse	Polyclonal	Red dye	Western blot. Flow Cytometry. ELISA. Applications tested for the base form of this product only			Affinity purified			Unavailable
ACVR1B	LS-C274863	https://www.antibodypedia.com/gene/14450/ACVR1B/antibody/1385783/LS-C274863	https://www.lsbio.com/antibodies/acvr1b-antibody-alk4-antibody-aa134-164-biotin-elisa-flow-wb-western-ls-c274863/283747?trid=259	Rabbit	Human, Mouse	Polyclonal	Biotin	Western blot. Flow Cytometry. ELISA. Applications tested for the base form of this product only			Affinity purified			Unavailable
ACVR1B	LS-C274864	https://www.antibodypedia.com/gene/14450/ACVR1B/antibody/1385784/LS-C274864	https://www.lsbio.com/antibodies/acvr1b-antibody-alk4-antibody-aa134-164-fitc-elisa-flow-wb-western-ls-c274864/283748?trid=259	Rabbit	Human, Mouse	Polyclonal	Green dye	Western blot. Flow Cytometry. ELISA. Applications tested for the base form of this product only			Affinity purified			Unavailable
ACVR1B	LS-C274865	https://www.antibodypedia.com/gene/14450/ACVR1B/antibody/1385785/LS-C274865	https://www.lsbio.com/antibodies/acvr1b-antibody-alk4-antibody-aa134-164-azide-free-hrp-elisa-flow-wb-western-ls-c274865/283749?trid=259	Rabbit	Human, Mouse	Polyclonal	Horseradish Peroxidase	Western blot. Flow Cytometry. ELISA. Applications tested for the base form of this product only			Affinity purified			Unavailable
ACVR1B	LS-C274866	https://www.antibodypedia.com/gene/14450/ACVR1B/antibody/1385786/LS-C274866	https://www.lsbio.com/antibodies/acvr1b-antibody-alk4-antibody-aa134-164-pe-elisa-flow-wb-western-ls-c274866/283750?trid=259	Rabbit	Human, Mouse	Polyclonal		Western blot. Flow Cytometry. ELISA. Applications tested for the base form of this product only			Affinity purified			Unavailable
ACVR1B	LS-C375145	https://www.antibodypedia.com/gene/14450/ACVR1B/antibody/2878231/LS-C375145	https://www.lsbio.com/antibodies/acvr1b-antibody-alk4-antibody-elisa-ls-c375145/387246?trid=259	Rabbit	Human	Polyclonal		ELISA			Protein G purified			Unavailable		ACVR1B / ALK4 Antibody - Immunofluorescence staining of A549 cells with ACVR1B Antibody at 1:166, counter-stained with DAPI. The cells were fixed in 4% formaldehyde, permeabilized using 0.2% Triton X-100 and blocked in 10% normal Goat Serum. The cells were then incubated with the antibody overnight at 4°C. The secondary antibody was Alexa Fluor 488-congugated AffiniPure Goat Anti-Rabbit IgG(H+L).…			ACVR1B / ALK4 Antibody - Immunofluorescence staining of A549 cells with ACVR1B Antibody at 1:166, counter-stained with DAPI. The cells were fixed in 4% formaldehyde, permeabilized using 0.2% Triton X-100 and blocked in 10% normal Goat Serum. The cells were then incubated with the antibody overnight at 4°C. The secondary antibody was Alexa Fluor 488-congugated AffiniPure Goat Anti-Rabbit IgG(H+L).	https://lsbio-7d62.kxcdn.com/image2/acvr1b-alk4-antibody-ls-c375145/492725_4074695.jpg
ACVR1B	LS-C375146	https://www.antibodypedia.com/gene/14450/ACVR1B/antibody/2878234/LS-C375146	https://www.lsbio.com/antibodies/acvr1b-antibody-alk4-antibody-hrp-elisa-ls-c375146/387247?trid=259	Rabbit	Human	Polyclonal	Horseradish Peroxidase	ELISA. Applications tested for the base form of this product only			Protein G purified			Unavailable
ACVR1B	LS-C375155	https://www.antibodypedia.com/gene/14450/ACVR1B/antibody/2878233/LS-C375155	https://www.lsbio.com/antibodies/acvr1b-antibody-alk4-antibody-fitc-elisa-ls-c375155/387256?trid=259	Rabbit	Human	Polyclonal	Green dye	ELISA. Applications tested for the base form of this product only			Protein G purified			Unavailable
ACVR1B	LS-C375158	https://www.antibodypedia.com/gene/14450/ACVR1B/antibody/2878232/LS-C375158	https://www.lsbio.com/antibodies/acvr1b-antibody-alk4-antibody-biotin-elisa-ls-c375158/387259?trid=259	Rabbit	Human	Polyclonal	Biotin	ELISA. Applications tested for the base form of this product only			Protein G purified			Unavailable
ACVR1B	LS-C483450	https://www.antibodypedia.com/gene/14450/ACVR1B/antibody/3062967/LS-C483450	https://www.lsbio.com/antibodies/acvr1b-antibody-alk4-antibody-elisa-wb-western-ls-c483450/496362?trid=259	Rabbit	Human	Polyclonal		Western blot. ELISA						Unavailable
ACVR1B	LS-C659507	https://www.antibodypedia.com/gene/14450/ACVR1B/antibody/3462473/LS-C659507	https://www.lsbio.com/antibodies/acvr1b-antibody-alk4-antibody-elisa-wb-western-ls-c659507/673315?trid=259	Rabbit	Human	Polyclonal		Western blot. ELISA			Immunogen affinity purified			Unavailable
ACVR1B	LS-C828850	https://www.antibodypedia.com/gene/14450/ACVR1B/antibody/4986621/LS-C828850	https://www.lsbio.com/antibodies/acvr1b-antibody-alk4-antibody-elisa-ihc-wb-western-ls-c828850/855974?trid=259	Rabbit	Human, Mouse, Rat	Polyclonal		IHC. Western blot. ELISA			Affinity purification			Unavailable
ACVR1B	orb353815	https://www.antibodypedia.com/gene/14450/ACVR1B/antibody/3413010/orb353815	https://www.biorbyt.com/acvr1b-antibody-orb353815.html	Rabbit	Human	Polyclonal	Unconjugated	ELISA, IF	IF:1:50-200		>95%, Protein G purified			$457.30		Immunofluorescence staining of A549 cells using ACVR1B antibody [https://www.biorbyt.com/pub/media/catalog/product/a/c/acvr1b-antibody_orb353815_if_1.jpg]			Immunofluorescence staining of A549 cells using ACVR1B antibody	https://www.biorbyt.com/pub/media/catalog/product/a/c/acvr1b-antibody_orb353815_if_1.jpg
ACVR1B	orb353816	https://www.antibodypedia.com/gene/14450/ACVR1B/antibody/3413011/orb353816	https://www.biorbyt.com/acvr1b-antibody-biotin-orb353816.html	Rabbit	Human	Polyclonal	Biotin	ELISA, IF, IP, WB	WB:1:500-5000, IF:1:1-10, IP:1:200-2000		>95%, Protein G purified			$457.30
ACVR1B	orb353817	https://www.antibodypedia.com/gene/14450/ACVR1B/antibody/3413012/orb353817	https://www.biorbyt.com/acvr1b-antibody-fitc-orb353817.html	Rabbit	Human	Polyclonal	Green dye	ChIP, ELISA, ICC, IF, WB	WB:1:500-5000, ICC:1:20-200, IF:1:10-100		>95%, Protein G purified			$457.30
ACVR1B	orb353818	https://www.antibodypedia.com/gene/14450/ACVR1B/antibody/3413013/orb353818	https://www.biorbyt.com/acvr1b-antibody-hrp-orb353818.html	Rabbit	Human	Polyclonal	Horseradish Peroxidase	ChIP, ELISA, IF, IP, WB	WB:1:500-5000, IF:1:10-100, IP:1:200-2000		>95%, Protein G purified			$457.30
ACVR1B	orb75058	https://www.antibodypedia.com/gene/14450/ACVR1B/antibody/2086389/orb75058	https://www.biorbyt.com/acvr1b-antibody-orb75058.html	Rabbit	Human, Mouse	Polyclonal	Unconjugated	ELISA, WB						$584.80		Western blot analysis of human kidney tissue lysate at 1 ug/mL in (A) the absence and (B) the presence of blocking peptide using ACVR1B antibody [https://www.biorbyt.com/pub/media/catalog/product/a/c/acvr1b_antibody_orb75058_wb_1.jpg]			Western blot analysis of human kidney tissue lysate at 1 ug/mL in (A) the absence and (B) the presence of blocking peptide using ACVR1B antibody	https://www.biorbyt.com/pub/media/catalog/product/a/c/acvr1b_antibody_orb75058_wb_1.jpg
ACVR1B	CBMAB-A0107-LY	https://www.antibodypedia.com/gene/14450/ACVR1B/antibody/4785654/CBMAB-A0107-LY	https://www.antibody-creativebiolabs.com/anti-acvr1b-antibody-2e12-610964.htm	Mouse	Human	Recombinant		WB, ELISA
ACVR1B	CBMAB-A1025-YC	https://www.antibodypedia.com/gene/14450/ACVR1B/antibody/4689264/CBMAB-A1025-YC	https://www.antibody-creativebiolabs.com/anti-acvr1b-antibody-11-2-1-179669.htm	Mouse	Mouse	Recombinant		ELISA, WB
ACVR1B	CBMAB-A1027-YC	https://www.antibodypedia.com/gene/14450/ACVR1B/antibody/4689266/CBMAB-A1027-YC	https://www.antibody-creativebiolabs.com/anti-acvr1b-antibody-1c1-179671.htm	Mouse	Human	Recombinant		ELISA, PLA, WB
ACVR1B	CBMAB-A1028-YC	https://www.antibodypedia.com/gene/14450/ACVR1B/antibody/4689267/CBMAB-A1028-YC	https://www.antibody-creativebiolabs.com/anti-acvr1b-antibody-2d4-179672.htm	Mouse	Human	Recombinant		ELISA, WB
ACVR1B	CBMAB-A1029-YC	https://www.antibodypedia.com/gene/14450/ACVR1B/antibody/4689268/CBMAB-A1029-YC	https://www.antibody-creativebiolabs.com/anti-acvr1b-antibody-4e1c1f12-179673.htm	Mouse	Human	Recombinant		ELISA, WB
ACVR1B	CBMAB-A1033-YC	https://www.antibodypedia.com/gene/14450/ACVR1B/antibody/4689272/CBMAB-A1033-YC	https://www.antibody-creativebiolabs.com/anti-acvr1b-antibody-cbyc-a273-179677.htm	Mouse	Human	Recombinant		WB, PLA, ELISA
ACVR1B	CBMAB-A1035-YC	https://www.antibodypedia.com/gene/14450/ACVR1B/antibody/4689274/CBMAB-A1035-YC	https://www.antibody-creativebiolabs.com/anti-acvr1b-antibody-cbyc-a275-179679.htm	Mouse	Human	Recombinant		ELISA, FC
ADAM10	ABIN2686006	https://www.antibodypedia.com/gene/3441/ADAM10/antibody/2861947/ABIN2686006	https://www.antibodies-online.com/antibody/2686006/anti-ADAM+Metallopeptidase+Domain+10+ADAM10/?utm_source=partner&utm_medium=antibodypedia&utm_campaign=listing&utm_content=100	Rabbit	Human	Polyclonal		ELISA, Western Blotting (WB)	Recommended dilutions Peptide ELISA: 1:160,000 WB: 1/500 - 1/1000. Not yet tested in other applications. Optimal dilutions/concentrations should be determined by the end user		Purified			183.83	Notch Signaling, EGFR Signaling Pathway		160000
ADAM10	ABIN5571980	https://www.antibodypedia.com/gene/3441/ADAM10/antibody/4281030/ABIN5571980	https://www.antibodies-online.com/antibody/5571980/anti-ADAM+Metallopeptidase+Domain+10+ADAM10+antibody/?utm_source=partner&utm_medium=antibodypedia&utm_campaign=listing&utm_content=90	Rabbit	Human	Polyclonal		ELISA, Western Blotting (WB)	ELISA (1:160000); Western Blot (1:500-1:1000); The optimal working dilution should be determined by the end user.					371.2	Notch Signaling, EGFR Signaling Pathway	Image no. 1 for anti-ADAM Metallopeptidase Domain 10 (ADAM10) antibody (ABIN5571980) [https://i1.abocdn.com/productimage/va7ea2cc9/k5g91z2r9o5m/]	160000		Image no. 1 for anti-ADAM Metallopeptidase Domain 10 (ADAM10) antibody (ABIN5571980)	https://i1.abocdn.com/productimage/va7ea2cc9/k5g91z2r9o5m/
ADAM10	ABIN790767	https://www.antibodypedia.com/gene/3441/ADAM10/antibody/374233/ABIN790767	https://www.antibodies-online.com/antibody/790767/anti-ADAM+Metallopeptidase+Domain+10+ADAM10+antibody/?utm_source=partner&utm_medium=antibodypedia&utm_campaign=listing&utm_content=152	Rabbit	Human	Polyclonal		ELISA, Western Blotting (WB)	Approved: ELISA (1:160000), WB (1:1000)		Purified			456.66	Notch Signaling, EGFR Signaling Pathway	Image no. 1 for anti-ADAM Metallopeptidase Domain 10 (ADAM10) antibody (ABIN790767) [https://i1.abocdn.com/productimage/v84a1fe02/t1v61n4q7m3m/]	160000		Image no. 1 for anti-ADAM Metallopeptidase Domain 10 (ADAM10) antibody (ABIN790767)	https://i1.abocdn.com/productimage/v84a1fe02/t1v61n4q7m3m/
ADAM10	LS-C136816	https://www.antibodypedia.com/gene/3441/ADAM10/antibody/1049905/LS-C136816	https://www.lsbio.com/antibodies/adam10-antibody-elisa-wb-western-ls-c136816/141399?trid=259	Rabbit	Human	Polyclonal		Western blot (1:1000). ELISA (1:160000)			Purified			Unavailable		ADAM10 Antibody [https://lsbio-7d62.kxcdn.com/image2/adam10-antibody-ls-c136816/57810_24196.jpg]	160000		ADAM10 Antibody	https://lsbio-7d62.kxcdn.com/image2/adam10-antibody-ls-c136816/57810_24196.jpg
ADAM10	ABIN3172736	https://www.antibodypedia.com/gene/3441/ADAM10/antibody/4134933/ABIN3172736	https://www.antibodies-online.com/antibody/3172736/anti-ADAM+Metallopeptidase+Domain+10+ADAM10+Internal+Region+antibody/?utm_source=partner&utm_medium=antibodypedia&utm_campaign=listing&utm_content=145	Rabbit	Human	Polyclonal		ELISA, Western Blotting (WB)	WB 1:500-1:2000, ELISA 1:20000,		The antibody was affinity-purified from rabbit antiserum by affinity-chromatography using epitope-specific immunogen.			458.64	Notch Signaling, EGFR Signaling Pathway	Image no. 1 for anti-ADAM Metallopeptidase Domain 10 (ADAM10) (Internal Region) antibody (ABIN3172736) [https://i1.abocdn.com/productimage/vc1e73e2b/y5d38j1m2h3p/]	20000		Image no. 1 for anti-ADAM Metallopeptidase Domain 10 (ADAM10) (Internal Region) antibody (ABIN3172736)	https://i1.abocdn.com/productimage/vc1e73e2b/y5d38j1m2h3p/
ADAM10	ABIN3181771	https://www.antibodypedia.com/gene/3441/ADAM10/antibody/3986982/ABIN3181771	https://www.antibodies-online.com/antibody/3181771/anti-ADAM+Metallopeptidase+Domain+10+ADAM10+Internal+Region+antibody/?utm_source=partner&utm_medium=antibodypedia&utm_campaign=listing&utm_content=145	Rabbit	Human	Polyclonal		ELISA, Western Blotting (WB)	WB 1:500-1:2000, ELISA 1:20000,		The antibody was affinity-purified from rabbit antiserum by affinity-chromatography using epitope-specific immunogen.			310.63	Notch Signaling, EGFR Signaling Pathway	Image no. 1 for anti-ADAM Metallopeptidase Domain 10 (ADAM10) (Internal Region) antibody (ABIN3181771) [https://i1.abocdn.com/productimage/vc1e73e2b/y5d38j1m2h3p/]	20000		Image no. 1 for anti-ADAM Metallopeptidase Domain 10 (ADAM10) (Internal Region) antibody (ABIN3181771)	https://i1.abocdn.com/productimage/vc1e73e2b/y5d38j1m2h3p/
ADAM10	ABIN5958035	https://www.antibodypedia.com/gene/3441/ADAM10/antibody/4368057/ABIN5958035	https://www.antibodies-online.com/antibody/5958035/anti-ADAM+Metallopeptidase+Domain+10+ADAM10+antibody/?utm_source=partner&utm_medium=antibodypedia&utm_campaign=listing&utm_content=121	Rabbit	Human	Polyclonal		ELISA, Western Blotting (WB)	WB 1:500-1:2000, ELISA 1:20000		Affinity purification			408.18	Notch Signaling, EGFR Signaling Pathway		20000
ADAM10	LS-C380447	https://www.antibodypedia.com/gene/3441/ADAM10/antibody/2878380/LS-C380447	https://www.lsbio.com/antibodies/adam10-antibody-170-250-aa-internal-elisa-wb-western-ls-c380447/392548?trid=259	Rabbit	Human	Polyclonal		Western blot (1:500 - 1:2000). ELISA (1:20000)			Immunoaffinity purified			Unavailable		ADAM10 Antibody - Western blot of ADAM10 antibody [https://lsbio-7d62.kxcdn.com/image2/adam10-antibody-170-250-aa-internal-ls-c380447/266035_1995338.jpg]	20000		ADAM10 Antibody - Western blot of ADAM10 antibody	https://lsbio-7d62.kxcdn.com/image2/adam10-antibody-170-250-aa-internal-ls-c380447/266035_1995338.jpg
ADAM10	orb159344	https://www.antibodypedia.com/gene/3441/ADAM10/antibody/1617598/orb159344	https://www.biorbyt.com/adam10-antibody-orb159344.html	Rabbit	Human	Polyclonal	Unconjugated	ELISA, WB	WB: 1:500-1:2000, ELISA: 1:20000		Affinity-purified by affinity-chromatography using epitope-specific immunogen.			$280.50		Western blot analysis of A549 cell lysates using ADAM10 antibody [https://www.biorbyt.com/pub/media/catalog/product/a/d/adam10_antibody_orb159344_wb_1.jpg]	20000		Western blot analysis of A549 cell lysates using ADAM10 antibody	https://www.biorbyt.com/pub/media/catalog/product/a/d/adam10_antibody_orb159344_wb_1.jpg
ADAM10	ABIN3179288	https://www.antibodypedia.com/gene/3441/ADAM10/antibody/4141207/ABIN3179288	https://www.antibodies-online.com/antibody/3179288/anti-ADAM+Metallopeptidase+Domain+10+ADAM10+antibody/?utm_source=partner&utm_medium=antibodypedia&utm_campaign=listing&utm_content=137	Rabbit	Human, Mouse, Rat	Polyclonal		ELISA, Immunohistochemistry (Paraffin-embedded Sections) (IHC (p)), Western Blotting (WB)	WB 1:500-1:2000, IHC-P 1:100-1:300, ELISA 1:10000,		The antibody was affinity-purified from rabbit antiserum by affinity-chromatography using epitope-specific immunogen.			458.64	Notch Signaling, EGFR Signaling Pathway	Image no. 1 for anti-ADAM Metallopeptidase Domain 10 (ADAM10) antibody (ABIN3179288) [https://i1.abocdn.com/productimage/vc03e653e/u3t33i4i2h6z/];;Image no. 2 for anti-ADAM Metallopeptidase Domain 10 (ADAM10) antibody (ABIN3179288) [https://i1.abocdn.com/productimage/v854970d2/t4o30d0e2c6o/]	10000		Image no. 1 for anti-ADAM Metallopeptidase Domain 10 (ADAM10) antibody (ABIN3179288)	https://i1.abocdn.com/productimage/vc03e653e/u3t33i4i2h6z/	Image no. 2 for anti-ADAM Metallopeptidase Domain 10 (ADAM10) antibody (ABIN3179288)	https://i1.abocdn.com/productimage/v854970d2/t4o30d0e2c6o/
ADAM10	ABIN3181724	https://www.antibodypedia.com/gene/3441/ADAM10/antibody/3986861/ABIN3181724	https://www.antibodies-online.com/antibody/3181724/anti-ADAM+Metallopeptidase+Domain+10+ADAM10+antibody/?utm_source=partner&utm_medium=antibodypedia&utm_campaign=listing&utm_content=137	Rabbit	Human, Mouse, Rat	Polyclonal		ELISA, Immunohistochemistry (Paraffin-embedded Sections) (IHC (p)), Western Blotting (WB)	WB 1:500-1:2000, IHC-P 1:100-1:300, ELISA 1:10000,		The antibody was affinity-purified from rabbit antiserum by affinity-chromatography using epitope-specific immunogen.			310.63	Notch Signaling, EGFR Signaling Pathway	Image no. 1 for anti-ADAM Metallopeptidase Domain 10 (ADAM10) antibody (ABIN3181724) [https://i1.abocdn.com/productimage/vc03e653e/u3t33i4i2h6z/];;Image no. 2 for anti-ADAM Metallopeptidase Domain 10 (ADAM10) antibody (ABIN3181724) [https://i1.abocdn.com/productimage/v854970d2/t4o30d0e2c6o/]	10000		Image no. 1 for anti-ADAM Metallopeptidase Domain 10 (ADAM10) antibody (ABIN3181724)	https://i1.abocdn.com/productimage/vc03e653e/u3t33i4i2h6z/	Image no. 2 for anti-ADAM Metallopeptidase Domain 10 (ADAM10) antibody (ABIN3181724)	https://i1.abocdn.com/productimage/v854970d2/t4o30d0e2c6o/
ADAM10	LS-C813361	https://www.antibodypedia.com/gene/3441/ADAM10/antibody/4857682/LS-C813361	https://www.lsbio.com/antibodies/adam10-antibody-elisa-ihc-wb-western-ls-c813361/839981?trid=259	Rabbit	Human, Mouse, Rat	Polyclonal		IHC. Western blot (1:500 - 1:2000). ELISA (1:10000)			Immunogen affinity purified			Unavailable		ADAM10 Antibody - Immunohistochemistry (IHC) analysis of paraffin-embedded Human Lymph, antibody was diluted at 1:100. [https://lsbio-7d62.kxcdn.com/image2/adam10-antibody-ls-c813361/579333_4778352.jpg];;ADAM10 Antibody - Western Blot (WB) analysis of K562 using CD156c antibody. [https://lsbio-7d62.kxcdn.com/image2/adam10-antibody-ls-c813361/579332_4778351.jpg]	10000		ADAM10 Antibody - Immunohistochemistry (IHC) analysis of paraffin-embedded Human Lymph, antibody was diluted at 1:100.	https://lsbio-7d62.kxcdn.com/image2/adam10-antibody-ls-c813361/579333_4778352.jpg	ADAM10 Antibody - Western Blot (WB) analysis of K562 using CD156c antibody.	https://lsbio-7d62.kxcdn.com/image2/adam10-antibody-ls-c813361/579332_4778351.jpg
ADAM10	ABIN5958036	https://www.antibodypedia.com/gene/3441/ADAM10/antibody/4368058/ABIN5958036	https://www.antibodies-online.com/antibody/5958036/anti-ADAM+Metallopeptidase+Domain+10+ADAM10+antibody/?utm_source=partner&utm_medium=antibodypedia&utm_campaign=listing&utm_content=116	Rabbit	Human, Mouse, Rat	Polyclonal		ELISA, Immunohistochemistry (Paraffin-embedded Sections) (IHC (p)), Western Blotting (WB)	WB 1:500-1:2000, IHC 1:100-1:300, ELISA 1:5000-1:10000		Affinity purification			408.18	Notch Signaling, EGFR Signaling Pathway	Image no. 1 for anti-ADAM Metallopeptidase Domain 10 (ADAM10) antibody (ABIN5958036) [https://i1.abocdn.com/productimage/v36c5287e/u7r88o7j019v/]	5000	10000	Image no. 1 for anti-ADAM Metallopeptidase Domain 10 (ADAM10) antibody (ABIN5958036)	https://i1.abocdn.com/productimage/v36c5287e/u7r88o7j019v/
ADAM10	orb519798	https://www.antibodypedia.com/gene/3441/ADAM10/antibody/4552392/orb519798	https://www.biorbyt.com/adam10-antibody-orb519798.html	Rabbit	Human, Mouse, Rat	Polyclonal	Unconjugated	ELISA, IHC-P	ELISA:1:2000-1:5000, IHC-P:1:25-1:100	878.67 g/mol (free acid)	Antigen affinity purification			$457.30		Immunohistochemistry of paraffin-embedded Human cervical cancer tissue using ADAM10 antibody [https://www.biorbyt.com/pub/media/catalog/product/a/d/adam10-antibody_orb519798_ihc_2.jpg];;Immunohistochemistry of paraffin-embedded Human liver cancer tissue using ADAM10 antibody [https://www.biorbyt.com/pub/media/catalog/product/a/d/adam10-antibody_orb519798_ihc_1.jpg]	2000	5000	Immunohistochemistry of paraffin-embedded Human cervical cancer tissue using ADAM10 antibody	https://www.biorbyt.com/pub/media/catalog/product/a/d/adam10-antibody_orb519798_ihc_2.jpg	Immunohistochemistry of paraffin-embedded Human liver cancer tissue using ADAM10 antibody	https://www.biorbyt.com/pub/media/catalog/product/a/d/adam10-antibody_orb519798_ihc_1.jpg
ADAM10	orb519799	https://www.antibodypedia.com/gene/3441/ADAM10/antibody/4552393/orb519799	https://www.biorbyt.com/adam10-antibody-orb519799.html	Rabbit	Human, Mouse, Rat	Polyclonal	Unconjugated	ELISA, IHC-P, WB	ELISA:1:1000-1:2000, WB:1:200-1:1000, IHC-P:1:25-1:100	878.67 g/mol (free acid)	Antigen affinity purification			$457.30		Immunohistochemistry of paraffin-embedded Human breast cancer tissue using ADAM10 antibody [https://www.biorbyt.com/pub/media/catalog/product/a/d/adam10-antibody_orb519799_ihc_1.jpg];;Immunohistochemistry of paraffin-embedded Human thyroid cancer tissue using ADAM10 antibody [https://www.biorbyt.com/pub/media/catalog/product/a/d/adam10-antibody_orb519799_ihc_2.jpg];;Western blot aanalysis of PC3 …	1000	2000	Immunohistochemistry of paraffin-embedded Human breast cancer tissue using ADAM10 antibody	https://www.biorbyt.com/pub/media/catalog/product/a/d/adam10-antibody_orb519799_ihc_1.jpg	Immunohistochemistry of paraffin-embedded Human thyroid cancer tissue using ADAM10 antibody	https://www.biorbyt.com/pub/media/catalog/product/a/d/adam10-antibody_orb519799_ihc_2.jpg	Western blot aanalysis of PC3 cellsusing ADAM10 antibody	https://www.biorbyt.com/pub/media/catalog/product/a/d/adam10-antibody_orb519799_wb_1.jpg
ADAM10	orb5669	https://www.antibodypedia.com/gene/3441/ADAM10/antibody/1608538/orb5669	https://www.biorbyt.com/adam10-antibody-orb5669.html	Rabbit	Human, Mouse, Rat	Polyclonal	Unconjugated	ELISA, IF, IHC-P, WB	WB: 1:500-2000, ELISA: 1:500-1000, IHC-P: 1:100-500, IF: 1:100-500	84 kDa	Affinity purified by Protein A			$421.60		Paraffin-embedded human lung carcinoma fixed with 4% paraformaldehyde. Antigen retrieval by boiling with citrate buffer. Blocking buffer is goat serum (37 degrees for 20 min.). ADAM10 antibody at 1:200 dilution with overnight incubation at 4 degrees [https://www.biorbyt.com/pub/media/catalog/product/a/d/adam10_antibody_orb5669_ihc_p_1.jpg]	500	1000	Paraffin-embedded human lung carcinoma fixed with 4% paraformaldehyde. Antigen retrieval by boiling with citrate buffer. Blocking buffer is goat serum (37 degrees for 20 min.). ADAM10 antibody at 1:200 dilution with overnight incubation at 4 degrees	https://www.biorbyt.com/pub/media/catalog/product/a/d/adam10_antibody_orb5669_ihc_p_1.jpg
ADAM10	ABIN1731511	https://www.antibodypedia.com/gene/3441/ADAM10/antibody/1489179/ABIN1731511	https://www.antibodies-online.com/antibody/1731511/anti-ADAM+Metallopeptidase+Domain+10+ADAM10+antibody/?utm_source=partner&utm_medium=antibodypedia&utm_campaign=listing&utm_content=127	Rabbit	Human, Mouse, Rat	Polyclonal		Immunocytochemistry (ICC), Immunofluorescence (IF), Immunohistochemistry (IHC), ELISA, Western Blotting (WB)	Working dilution: Optimal dilutions should be determined by the end user.; The following are guidelines only:; ELISA1:100-1:2000 ICC/IF2 μg/mL IHC-P1:500 WB 1 - 10 μg/mL; ; Positive control: K562 or Jurkat cells		Purified			679.2	Notch Signaling, EGFR Signaling Pathway		100	2000
ADAM10	ABIN4278188	https://www.antibodypedia.com/gene/3441/ADAM10/antibody/4177243/ABIN4278188	https://www.antibodies-online.com/antibody/4278188/anti-ADAM+Metallopeptidase+Domain+10+ADAM10+C-Term+antibody/?utm_source=partner&utm_medium=antibodypedia&utm_campaign=listing&utm_content=130	Rabbit	Human	Polyclonal		ELISA, Immunocytochemistry (ICC), Immunofluorescence (IF), Western Blotting (WB)	Western Blot 1:1000-1:2000, ELISA 1:100-1:2000, Immunocytochemistry/Immunofluorescence 1:10-1:2000ADAM10 can be used for detection of ADAM10 by western blot at 1:1000 to 1:2000 dilution. An approximately 85 kDa band can be detected, which may represent precursor. The observed molecular weight of the protein may vary from the listed predicted molecular weight due to post translational modification…		Immunogen affinity purified				Notch Signaling, EGFR Signaling Pathway	Image no. 3 for anti-ADAM Metallopeptidase Domain 10 (ADAM10) (C-Term) antibody (ABIN4278188) [https://i1.abocdn.com/productimage/v39f1640b/w2r37a4l4q8z/];;Image no. 1 for anti-ADAM Metallopeptidase Domain 10 (ADAM10) (C-Term) antibody (ABIN4278188) [https://i1.abocdn.com/productimage/ve2b78a6b/g3e39k3c4y8l/];;Image no. 2 for anti-ADAM Metallopeptidase Domain 10 (ADAM10) (C-Term) antibody (ABIN42…	100	2000	Image no. 3 for anti-ADAM Metallopeptidase Domain 10 (ADAM10) (C-Term) antibody (ABIN4278188)	https://i1.abocdn.com/productimage/v39f1640b/w2r37a4l4q8z/	Image no. 1 for anti-ADAM Metallopeptidase Domain 10 (ADAM10) (C-Term) antibody (ABIN4278188)	https://i1.abocdn.com/productimage/ve2b78a6b/g3e39k3c4y8l/	Image no. 2 for anti-ADAM Metallopeptidase Domain 10 (ADAM10) (C-Term) antibody (ABIN4278188)	https://i1.abocdn.com/productimage/v2b1a7d3d/p3n31p1j4b8h/
ADAM10	NBP1-76973	https://www.antibodypedia.com/gene/3441/ADAM10/antibody/572520/NBP1-76973	https://www.novusbio.com/products/adam10-antibody_nbp1-76973?utm_source=antibodypedia&utm_medium=referral&utm_campaign=product&utm_term=primaryantibodies	Rabbit	Human	Polyclonal		WB, ELISA, IHC, IHC-Fr, ICC/IF	Western Blot 1-2 ug/ml; ELISA 1:100-1:2000; Immunohistochemistry 2 ug/ml; Immunohistochemistry-Frozen; Immunocytochemistry; Immunofluorescence 10 ug/ml	85 kDa. Disclaimer note: The observed molecular weight of the protein may vary from the listed predicted molecular weight due to post translational modifications, post translation cleavages, relative charges, and other experimental factors.	Peptide affinity purified					Western Blot: ADAM10 Antibody [NBP1-76973] - Analysis of ADAM10 in Jurkat whole cell lysate with ADAM10 antibody at (A) 1 and (B) 2 ug/mL. [https://images.novusbio.com/fullsize2/ADAM10-Antibody-Western-Blot-NBP1-76973-img0003.jpg];;Immunofluorescence: ADAM10 Antibody [NBP1-76973] - ADAM10 in K562 cells with ADAM10 antibody at 10 ug/mL. [https://images.novusbio.com/fullsize2/ADAM10-Antibody-Immuno…	100	2000	Western Blot: ADAM10 Antibody [NBP1-76973] - Analysis of ADAM10 in Jurkat whole cell lysate with ADAM10 antibody at (A) 1 and (B) 2 ug/mL.	https://images.novusbio.com/fullsize2/ADAM10-Antibody-Western-Blot-NBP1-76973-img0003.jpg	Immunofluorescence: ADAM10 Antibody [NBP1-76973] - ADAM10 in K562 cells with ADAM10 antibody at 10 ug/mL.	https://images.novusbio.com/fullsize2/ADAM10-Antibody-Immunofluorescence-NBP1-76973-img0004.jpg	Immunohistochemistry-Frozen: ADAM10 Antibody [NBP1-76973] - ADAM10 (green) stained human skin, counterstained with DAPI. Tissue fixed, permeablized, and blocked with 5% BSA TBS Ca/Azide. Anti-ADAM10 antibody applied at 1:100, before washed and stained with Alexa488-conjugated secondary. Slides mounted with DAPI. Image from verified customer review.	https://images.novusbio.com/fullsize2/ADAM10-Antibody-Immunohistochemistry-Frozen-NBP1-76973-img0005.jpg	Immunocytochemistry: ADAM10 Antibody [NBP1-76973] - K562 cells using ADAM10 antibody at 2 ug/ml.	https://images.novusbio.com/fullsize2/ADAM10-Antibody-Immunocytochemistry-NBP1-76973-img0001.jpg
ADAM10	orb458197	https://www.antibodypedia.com/gene/3441/ADAM10/antibody/4552391/orb458197	https://www.biorbyt.com/adam10-antibody-biotin-orb458197.html	Rabbit	Human, Mouse, Rat	Polyclonal	Biotin	ELISA, IF, IHC-P, WB	WB: 1:50-200, ELISA: 1:100-1000, IHC-P: 1:50-200, IF: 1:50-200	84 kDa	Affinity purified by Protein A			$515.10			100	1000
ADAM10	orb480045	https://www.antibodypedia.com/gene/3441/ADAM10/antibody/4552387/orb480045	https://www.biorbyt.com/adam10-antibody-hrp-orb480045.html	Rabbit	Human, Mouse, Rat	Polyclonal	Horseradish Peroxidase	ELISA, IHC-P, WB	WB: 1:50-200, ELISA: 1:100-1000, IHC-P: 1:50-200	84 kDa	Affinity purified by Protein A			$515.10			100	1000
ADAM10	ABIN5882690	https://www.antibodypedia.com/gene/3441/ADAM10/antibody/3962248/ABIN5882690	https://www.antibodies-online.com/antibody/5882690/anti-ADAM+Metallopeptidase+Domain+10+ADAM10+antibody/?utm_source=partner&utm_medium=antibodypedia&utm_campaign=listing&utm_content=107	Rabbit	Human, Mouse, Rat	Polyclonal		ELISA, Immunohistochemistry (IHC), Western Blotting (WB)	Optimal working dilution should be determined by the investigator.		Antigen Affinity Chromatography			287.79	Notch Signaling, EGFR Signaling Pathway
ADAM10	ABIN5882691	https://www.antibodypedia.com/gene/3441/ADAM10/antibody/3962251/ABIN5882691	https://www.antibodies-online.com/antibody/5882691/anti-ADAM+Metallopeptidase+Domain+10+ADAM10+antibody/?utm_source=partner&utm_medium=antibodypedia&utm_campaign=listing&utm_content=107	Rabbit	Human, Mouse, Rat	Polyclonal		ELISA, Immunohistochemistry (IHC)	Optimal working dilution should be determined by the investigator.		Antigen Affinity Chromatography			287.79	Notch Signaling, EGFR Signaling Pathway
ADAM10	ABIN5882692	https://www.antibodypedia.com/gene/3441/ADAM10/antibody/3962243/ABIN5882692	https://www.antibodies-online.com/antibody/5882692/anti-ADAM+Metallopeptidase+Domain+10+ADAM10+AA+214-504+antibody/?utm_source=partner&utm_medium=antibodypedia&utm_campaign=listing&utm_content=112	Rabbit	Human	Polyclonal		ELISA, Immunohistochemistry (IHC)	Optimal working dilution should be determined by the investigator.		Protein G			294.19	Notch Signaling, EGFR Signaling Pathway
ADAM10	ABIN5882693	https://www.antibodypedia.com/gene/3441/ADAM10/antibody/3962244/ABIN5882693	https://www.antibodies-online.com/antibody/5882693/anti-ADAM+Metallopeptidase+Domain+10+ADAM10+Internal+Region+antibody/?utm_source=partner&utm_medium=antibodypedia&utm_campaign=listing&utm_content=112	Rabbit	Human	Polyclonal		ELISA, Western Blotting (WB)	Optimal working dilution should be determined by the investigator.		Affinity Chromatography			230.23	Notch Signaling, EGFR Signaling Pathway
ADAM10	ABIN5882694	https://www.antibodypedia.com/gene/3441/ADAM10/antibody/3962239/ABIN5882694	https://www.antibodies-online.com/antibody/5882694/anti-ADAM+Metallopeptidase+Domain+10+ADAM10+AA+214-504+antibody+Biotin/?utm_source=partner&utm_medium=antibodypedia&utm_campaign=listing&utm_content=113	Rabbit	Human	Polyclonal	Biotin	ELISA	Optimal working dilution should be determined by the investigator.		Protein G			294.19	Notch Signaling, EGFR Signaling Pathway
ADAM10	ABIN5882695	https://www.antibodypedia.com/gene/3441/ADAM10/antibody/3962241/ABIN5882695	https://www.antibodies-online.com/antibody/5882695/anti-ADAM+Metallopeptidase+Domain+10+ADAM10+AA+214-504+antibody+FITC/?utm_source=partner&utm_medium=antibodypedia&utm_campaign=listing&utm_content=113	Rabbit	Human	Polyclonal	Green dye	ELISA	Optimal working dilution should be determined by the investigator.		Protein G			294.19	Notch Signaling, EGFR Signaling Pathway
ADAM10	ABIN5882696	https://www.antibodypedia.com/gene/3441/ADAM10/antibody/3962235/ABIN5882696	https://www.antibodies-online.com/antibody/5882696/anti-ADAM+Metallopeptidase+Domain+10+ADAM10+AA+214-504+antibody+HRP/?utm_source=partner&utm_medium=antibodypedia&utm_campaign=listing&utm_content=113	Rabbit	Human	Polyclonal	Horseradish Peroxidase	ELISA	Optimal working dilution should be determined by the investigator.		Protein G			294.19	Notch Signaling, EGFR Signaling Pathway
ADAM10	ABIN600378	https://www.antibodypedia.com/gene/3441/ADAM10/antibody/799058/ABIN600378	https://www.antibodies-online.com/antibody/600378/anti-ADAM+Metallopeptidase+Domain+10+ADAM10+AA+214-672+antibody/?utm_source=partner&utm_medium=antibodypedia&utm_campaign=listing&utm_content=132	Goat	Human	Polyclonal		Immunohistochemistry (IHC), ELISA, Western Blotting (WB)	Approved: ELISA, IHC (5 - 15 μg/mL), WB; ; Usage: Suitable for use in ELISA, Western Blot, and Immunohistochemistry: 5-15 μg/mL in cells and tissues.		Protein G purified			1.298,34 €	Notch Signaling, EGFR Signaling Pathway
ADAM10	ABIN6042104	https://www.antibodypedia.com/gene/3441/ADAM10/antibody/4393919/ABIN6042104	https://www.antibodies-online.com/antibody/6042104/anti-ADAM+Metallopeptidase+Domain+10+ADAM10+antibody/?utm_source=partner&utm_medium=antibodypedia&utm_campaign=listing&utm_content=107	Rabbit	Human, Mouse, Rat	Polyclonal		ELISA, Immunohistochemistry (IHC), Western Blotting (WB)	Optimal working dilution should be determined by the investigator.		Antigen Affinity Chromatography			396.51	Notch Signaling, EGFR Signaling Pathway
ADAM10	ABIN6043977	https://www.antibodypedia.com/gene/3441/ADAM10/antibody/4395699/ABIN6043977	https://www.antibodies-online.com/antibody/6043977/anti-ADAM+Metallopeptidase+Domain+10+ADAM10+antibody/?utm_source=partner&utm_medium=antibodypedia&utm_campaign=listing&utm_content=107	Rabbit	Human, Mouse, Rat	Polyclonal		ELISA, Immunohistochemistry (IHC)	Optimal working dilution should be determined by the investigator.		Antigen Affinity Chromatography			396.51	Notch Signaling, EGFR Signaling Pathway
ADAM10	ABIN6057716	https://www.antibodypedia.com/gene/3441/ADAM10/antibody/4397942/ABIN6057716	https://www.antibodies-online.com/antibody/6057716/anti-ADAM+Metallopeptidase+Domain+10+ADAM10+AA+214-504+antibody/?utm_source=partner&utm_medium=antibodypedia&utm_campaign=listing&utm_content=112	Rabbit	Human	Polyclonal		ELISA, Immunohistochemistry (IHC)	Optimal working dilution should be determined by the investigator.		Protein G			204.65	Notch Signaling, EGFR Signaling Pathway
ADAM10	ABIN6057717	https://www.antibodypedia.com/gene/3441/ADAM10/antibody/4397943/ABIN6057717	https://www.antibodies-online.com/antibody/6057717/anti-ADAM+Metallopeptidase+Domain+10+ADAM10+AA+214-504+antibody/?utm_source=partner&utm_medium=antibodypedia&utm_campaign=listing&utm_content=112	Rabbit	Human	Polyclonal		ELISA, Immunohistochemistry (IHC)	Optimal working dilution should be determined by the investigator.		Protein G			409.3	Notch Signaling, EGFR Signaling Pathway
ADAM10	ABIN6061304	https://www.antibodypedia.com/gene/3441/ADAM10/antibody/4028547/ABIN6061304	https://www.antibodies-online.com/antibody/6061304/anti-ADAM+Metallopeptidase+Domain+10+ADAM10+AA+214-504+antibody+HRP/?utm_source=partner&utm_medium=antibodypedia&utm_campaign=listing&utm_content=113	Rabbit	Human	Polyclonal	Horseradish Peroxidase	ELISA	Optimal working dilution should be determined by the investigator.		Protein G			204.65	Notch Signaling, EGFR Signaling Pathway
ADAM10	ABIN6061305	https://www.antibodypedia.com/gene/3441/ADAM10/antibody/4028545/ABIN6061305	https://www.antibodies-online.com/antibody/6061305/anti-ADAM+Metallopeptidase+Domain+10+ADAM10+AA+214-504+antibody+HRP/?utm_source=partner&utm_medium=antibodypedia&utm_campaign=listing&utm_content=113	Rabbit	Human	Polyclonal	Horseradish Peroxidase	ELISA	Optimal working dilution should be determined by the investigator.		Protein G			409.3	Notch Signaling, EGFR Signaling Pathway
ADAM10	ABIN6061306	https://www.antibodypedia.com/gene/3441/ADAM10/antibody/4028551/ABIN6061306	https://www.antibodies-online.com/antibody/6061306/anti-ADAM+Metallopeptidase+Domain+10+ADAM10+AA+214-504+antibody+FITC/?utm_source=partner&utm_medium=antibodypedia&utm_campaign=listing&utm_content=113	Rabbit	Human	Polyclonal	Green dye	ELISA	Optimal working dilution should be determined by the investigator.		Protein G			204.65	Notch Signaling, EGFR Signaling Pathway
ADAM10	ABIN6061307	https://www.antibodypedia.com/gene/3441/ADAM10/antibody/4028549/ABIN6061307	https://www.antibodies-online.com/antibody/6061307/anti-ADAM+Metallopeptidase+Domain+10+ADAM10+AA+214-504+antibody+FITC/?utm_source=partner&utm_medium=antibodypedia&utm_campaign=listing&utm_content=113	Rabbit	Human	Polyclonal	Green dye	ELISA	Optimal working dilution should be determined by the investigator.		Protein G			409.3	Notch Signaling, EGFR Signaling Pathway
ADAM10	ABIN6061308	https://www.antibodypedia.com/gene/3441/ADAM10/antibody/4028555/ABIN6061308	https://www.antibodies-online.com/antibody/6061308/anti-ADAM+Metallopeptidase+Domain+10+ADAM10+AA+214-504+antibody+Biotin/?utm_source=partner&utm_medium=antibodypedia&utm_campaign=listing&utm_content=113	Rabbit	Human	Polyclonal	Biotin	ELISA	Optimal working dilution should be determined by the investigator.		Protein G			204.65	Notch Signaling, EGFR Signaling Pathway
ADAM10	ABIN6061309	https://www.antibodypedia.com/gene/3441/ADAM10/antibody/4028553/ABIN6061309	https://www.antibodies-online.com/antibody/6061309/anti-ADAM+Metallopeptidase+Domain+10+ADAM10+AA+214-504+antibody+Biotin/?utm_source=partner&utm_medium=antibodypedia&utm_campaign=listing&utm_content=113	Rabbit	Human	Polyclonal	Biotin	ELISA	Optimal working dilution should be determined by the investigator.		Protein G			409.3	Notch Signaling, EGFR Signaling Pathway
ADAM10	ABIN6099731	https://www.antibodypedia.com/gene/3441/ADAM10/antibody/4425917/ABIN6099731	https://www.antibodies-online.com/antibody/6099731/anti-ADAM+Metallopeptidase+Domain+10+ADAM10+Internal+Region+antibody/?utm_source=partner&utm_medium=antibodypedia&utm_campaign=listing&utm_content=112	Rabbit	Human	Polyclonal		ELISA, Western Blotting (WB)	Optimal working dilution should be determined by the investigator.		Affinity Chromatography			294.19	Notch Signaling, EGFR Signaling Pathway
ADAM10	LS-C122598	https://www.antibodypedia.com/gene/3441/ADAM10/antibody/1043135/LS-C122598	https://www.lsbio.com/antibodies/adam10-antibody-aa214-672-elisa-ihc-wb-western-ls-c122598/126103?trid=259	Goat	Human	Polyclonal		IHC (5 - 15 µg/ml). Western blot. ELISA			Protein G purified			Unavailable
ADAM10	LS-C289	https://www.antibodypedia.com/gene/3441/ADAM10/antibody/125142/LS-C289	https://www.lsbio.com/antibodies/adam10-antibody-elisa-icc-if-immunofluorescence-ihc-wb-western-ls-c289/2511?trid=259	Rabbit	Human	Polyclonal		IHC (2 µg/ml). ICC. Immunofluorescence. Western blot (1:500 - 1:2000). ELISA			Peptide Column Affinity Chromatography			Unavailable		ADAM10 Antibody - Immunofluorescence of ADAM10 in K562 cells with ADAM10 antibody at 10 ug/ml. [https://lsbio-7d62.kxcdn.com/image2/adam10-antibody-ls-c289/159236_3637661.jpg];;ADAM10 Antibody - Western blot of ADAM10 in Jurkat whole cell lysate in the absence (1) or presence (2) of blocking peptide (Catalog no. 2051P) with ADAM10 antibody at 1 mg/ml. [https://lsbio-7d62.kxcdn.com/image2/adam10-a…			ADAM10 Antibody - Immunofluorescence of ADAM10 in K562 cells with ADAM10 antibody at 10 ug/ml.	https://lsbio-7d62.kxcdn.com/image2/adam10-antibody-ls-c289/159236_3637661.jpg	ADAM10 Antibody - Western blot of ADAM10 in Jurkat whole cell lysate in the absence (1) or presence (2) of blocking peptide (Catalog no. 2051P) with ADAM10 antibody at 1 mg/ml.	https://lsbio-7d62.kxcdn.com/image2/adam10-antibody-ls-c289/2514_136686.jpg	ADAM10 Antibody - Immunocytochemical staining of K562 cells using ADAM10 antibody at 2 µg/ml.	https://lsbio-7d62.kxcdn.com/image2/adam10-antibody-ls-c289/2515_136687.jpg
ADAM10	LS-C375148	https://www.antibodypedia.com/gene/3441/ADAM10/antibody/2878379/LS-C375148	https://www.lsbio.com/antibodies/adam10-antibody-elisa-ihc-ls-c375148/387249?trid=259	Rabbit	Human	Polyclonal		IHC. IHC - Paraffin (1:20 - 1:200). ELISA			Protein G purified			Unavailable		ADAM10 Antibody - Immunohistochemistry of paraffin-embedded human colon cancer using antibody at dilution of 1:100. [https://lsbio-7d62.kxcdn.com/image2/adam10-antibody-ls-c375148/262342_1981628.jpg];;ADAM10 Antibody - Immunohistochemistry of paraffin-embedded human thymus tissue using antibody at dilution of 1:100. [https://lsbio-7d62.kxcdn.com/image2/adam10-antibody-ls-c375148/262343_1981629.jp…			ADAM10 Antibody - Immunohistochemistry of paraffin-embedded human colon cancer using antibody at dilution of 1:100.	https://lsbio-7d62.kxcdn.com/image2/adam10-antibody-ls-c375148/262342_1981628.jpg	ADAM10 Antibody - Immunohistochemistry of paraffin-embedded human thymus tissue using antibody at dilution of 1:100.	https://lsbio-7d62.kxcdn.com/image2/adam10-antibody-ls-c375148/262343_1981629.jpg	ADAM10 Antibody - Immunofluorescence staining of Hela cells with ADAM10 Antibody at 1:133, counter-stained with DAPI. The cells were fixed in 4% formaldehyde, permeabilized using 0.2% Triton X-100 and blocked in 10% normal Goat Serum. The cells were then incubated with the antibody overnight at 4°C. The secondary antibody was Alexa Fluor 488-congugated AffiniPure Goat Anti-Rabbit IgG(H+L).	https://lsbio-7d62.kxcdn.com/image2/adam10-antibody-ls-c375148/492729_4074699.jpg	ADAM10 Antibody - Immunohistochemistry of paraffin-embedded human colon cancer using ADAM10 Antibody at dilution of 1:100	https://lsbio-7d62.kxcdn.com/image2/adam10-antibody-ls-c375148/492730_4074700.jpg
ADAM10	LS-C375150	https://www.antibodypedia.com/gene/3441/ADAM10/antibody/2878376/LS-C375150	https://www.lsbio.com/antibodies/adam10-antibody-biotin-elisa-ihc-ls-c375150/387251?trid=259	Rabbit	Human	Polyclonal	Biotin	IHC. ELISA. Applications tested for the base form of this product only			Protein G purified			Unavailable
ADAM10	LS-C375152	https://www.antibodypedia.com/gene/3441/ADAM10/antibody/2878377/LS-C375152	https://www.lsbio.com/antibodies/adam10-antibody-hrp-elisa-ihc-ls-c375152/387253?trid=259	Rabbit	Human	Polyclonal	Horseradish Peroxidase	IHC. ELISA. Applications tested for the base form of this product only			Protein G purified			Unavailable
ADAM10	LS-C375153	https://www.antibodypedia.com/gene/3441/ADAM10/antibody/2878378/LS-C375153	https://www.lsbio.com/antibodies/adam10-antibody-fitc-elisa-ihc-ls-c375153/387254?trid=259	Rabbit	Human	Polyclonal	Green dye	IHC. ELISA. Applications tested for the base form of this product only			Protein G purified			Unavailable
ADAM10	LS-C404444	https://www.antibodypedia.com/gene/3441/ADAM10/antibody/2929035/LS-C404444	https://www.lsbio.com/antibodies/adam10-antibody-elisa-ihc-wb-western-ls-c404444/416806?trid=259	Rabbit	Human, Mouse, Rat	Polyclonal		IHC (1:25 - 1:100). Western blot (1:200 - 1:1000). ELISA			Affinity purification			Unavailable		ADAM10 Antibody - Immunohistochemistry of paraffin-embedded Human breast cancer using ADAM10 Polyclonal Antibody at dilution of 1:30. [https://lsbio-7d62.kxcdn.com/image2/adam10-antibody-ls-c404444/287433_2119873.jpg];;ADAM10 Antibody - Western blot analysis of PC3 cell, using ADAM10 Polyclonal Antibody at dilution of 1:300. [https://lsbio-7d62.kxcdn.com/image2/adam10-antibody-ls-c404444/287431_2…			ADAM10 Antibody - Immunohistochemistry of paraffin-embedded Human breast cancer using ADAM10 Polyclonal Antibody at dilution of 1:30.	https://lsbio-7d62.kxcdn.com/image2/adam10-antibody-ls-c404444/287433_2119873.jpg	ADAM10 Antibody - Western blot analysis of PC3 cell, using ADAM10 Polyclonal Antibody at dilution of 1:300.	https://lsbio-7d62.kxcdn.com/image2/adam10-antibody-ls-c404444/287431_2132561.jpg	ADAM10 Antibody - Immunohistochemistry of paraffin-embedded Human thyroid cancer using ADAM10 Polyclonal Antibody at dilution of 1:30.	https://lsbio-7d62.kxcdn.com/image2/adam10-antibody-ls-c404444/287432_2119872.jpg
ADAM10	LS-C662652	https://www.antibodypedia.com/gene/3441/ADAM10/antibody/3619250/LS-C662652	https://www.lsbio.com/antibodies/adam10-antibody-elisa-wb-western-ls-c662652/676957?trid=259	Rabbit	Human, Mouse, Rat	Polyclonal		Western blot. ELISA						Unavailable		ADAM10 Antibody - Western blot - Anti-ADAM10 Picoband antibody [https://lsbio-7d62.kxcdn.com/image2/adam10-antibody-ls-c662652/360115_2797033.jpg]			ADAM10 Antibody - Western blot - Anti-ADAM10 Picoband antibody	https://lsbio-7d62.kxcdn.com/image2/adam10-antibody-ls-c662652/360115_2797033.jpg
ADAM10	orb353819	https://www.antibodypedia.com/gene/3441/ADAM10/antibody/3413014/orb353819	https://www.biorbyt.com/adam10-antibody-orb353819.html	Rabbit	Human	Polyclonal	Unconjugated	ELISA, IF, IHC-P	IHC-P:1:200-500, IF:1:50-200		>95%, Protein G purified			$457.30		Immunofluorescence analysis of Hela cells using ADAM10 antibody [https://www.biorbyt.com/pub/media/catalog/product/a/d/adam10-antibody_orb353819_if_1.jpg];;Immunohistochemical staining of human colon cancer using ADAM10 antibody [https://www.biorbyt.com/pub/media/catalog/product/a/d/adam10-antibody_orb353819_ihc-p_2.jpg];;Immunohistochemical staining of human thymus tissue using ADAM10 antibody […			Immunofluorescence analysis of Hela cells using ADAM10 antibody	https://www.biorbyt.com/pub/media/catalog/product/a/d/adam10-antibody_orb353819_if_1.jpg	Immunohistochemical staining of human colon cancer using ADAM10 antibody	https://www.biorbyt.com/pub/media/catalog/product/a/d/adam10-antibody_orb353819_ihc-p_2.jpg	Immunohistochemical staining of human thymus tissue using ADAM10 antibody	https://www.biorbyt.com/pub/media/catalog/product/a/d/adam10-antibody_orb353819_ihc_1.jpg
ADAM10	orb353820	https://www.antibodypedia.com/gene/3441/ADAM10/antibody/3413015/orb353820	https://www.biorbyt.com/adam10-antibody-biotin-orb353820.html	Rabbit	Human	Polyclonal	Biotin	ELISA, IF, IHC-P	IHC-P:1:500-1000, IF:1:50-200		>95%, Protein G purified			$457.30
ADAM10	orb353821	https://www.antibodypedia.com/gene/3441/ADAM10/antibody/3413016/orb353821	https://www.biorbyt.com/adam10-antibody-fitc-orb353821.html	Rabbit	Human	Polyclonal	Green dye	ELISA, IF, IHC-P, WB	WB:1:500-5000, IHC-P:1:200-500, IF:1:50-200		>95%, Protein G purified			$457.30
ADAM10	orb353822	https://www.antibodypedia.com/gene/3441/ADAM10/antibody/3413017/orb353822	https://www.biorbyt.com/adam10-antibody-hrp-orb353822.html	Rabbit	Human	Polyclonal	Horseradish Peroxidase	ELISA, IF, IHC-P	IHC-P:1:200-500, IF:1:50-200		>95%, Protein G purified			$457.30
ADAM10	orb402378	https://www.antibodypedia.com/gene/3441/ADAM10/antibody/4552388/orb402378	https://www.biorbyt.com/adam10-antibody-orb402378.html	Rabbit	Human, Mouse, Rat	Polyclonal	Unconjugated	ELISA, WB	WB: 0.1-0.5μg/ml, ELISA: 0.1-0.5μg/ml					$523.60
ADAM10	orb74350	https://www.antibodypedia.com/gene/3441/ADAM10/antibody/1643727/orb74350	https://www.biorbyt.com/adam10-antibody-orb74350.html	Rabbit	Human	Polyclonal	Unconjugated	ELISA, ICC, IF, IHC-P, WB						$584.80		Western blot analysis of Jurkat whole cell lysate at (A) 1 and (B) 2 ug/mL using ADAM10 antibody [https://www.biorbyt.com/pub/media/catalog/product/a/d/adam10_antibody_orb74350_wb_1.jpg];;Immunohistochemical analysis of formalin-fixed and paraffin-embedded K562 cells using ADAM10 antibody [https://www.biorbyt.com/pub/media/catalog/product/a/d/adam10_antibody_orb74350_ihc_p_1.jpg]			Western blot analysis of Jurkat whole cell lysate at (A) 1 and (B) 2 ug/mL using ADAM10 antibody	https://www.biorbyt.com/pub/media/catalog/product/a/d/adam10_antibody_orb74350_wb_1.jpg	Immunohistochemical analysis of formalin-fixed and paraffin-embedded K562 cells using ADAM10 antibody	https://www.biorbyt.com/pub/media/catalog/product/a/d/adam10_antibody_orb74350_ihc_p_1.jpg
ADAM17	LS-C343160	https://www.antibodypedia.com/gene/2540/ADAM17/antibody/2068500/LS-C343160	https://www.lsbio.com/antibodies/adam17-antibody-tace-antibody-clone-4b12-f8-e11-preservative-free-biotin-elisa-wb-western-ls-c343160/353996?trid=259	Mouse	Human	Monoclonal	Biotin	Western blot (1:1000 - 1:5000). ELISA (1:320000). Applications tested for the base form of this product only			Protein A + Protein G affinity chromatography			Unavailable			320000
ADAM17	LS-C343161	https://www.antibodypedia.com/gene/2540/ADAM17/antibody/2068501/LS-C343161	https://www.lsbio.com/antibodies/adam17-antibody-tace-antibody-clone-4b12-f8-e11-preservative-free-elisa-wb-western-ls-c343161/353997?trid=259	Mouse	Human	Monoclonal		Western blot (1:1000 - 1:5000). ELISA (1:320000)			Protein A + Protein G affinity chromatography			Unavailable			320000
ADAM17	LS-C343162	https://www.antibodypedia.com/gene/2540/ADAM17/antibody/2068502/LS-C343162	https://www.lsbio.com/antibodies/adam17-antibody-tace-antibody-clone-5h4-f10-e11-preservative-free-elisa-wb-western-ls-c343162/353998?trid=259	Mouse	Human	Monoclonal		Western blot (1:1000 - 1:5000). ELISA (1:320000)			Protein A + Protein G affinity chromatography			Unavailable			320000
ADAM17	LS-C343167	https://www.antibodypedia.com/gene/2540/ADAM17/antibody/2068507/LS-C343167	https://www.lsbio.com/antibodies/adam17-antibody-tace-antibody-clone-5h4-f10-e11-preservative-free-biotin-elisa-wb-western-ls-c343167/354003?trid=259	Mouse	Human	Monoclonal	Biotin	Western blot (1:1000 - 1:5000). ELISA (1:320000). Applications tested for the base form of this product only			Protein A + Protein G affinity chromatography			Unavailable			320000
ADAM17	ABIN958332	https://www.antibodypedia.com/gene/2540/ADAM17/antibody/809751/ABIN958332	https://www.antibodies-online.com/antibody/958332/anti-ADAM+Metallopeptidase+Domain+17+ADAM17+AA+1-671+antibody/?utm_source=partner&utm_medium=antibodypedia&utm_campaign=listing&utm_content=137	Mouse	Human	Monoclonal		Flow Cytometry (FACS), ELISA, Western Blotting (WB)	Approved: ELISA (1:10000 - 1:100000), Flo, WB (1 - 10 μg/mL); ; Usage: Suitable for use in Western Blot, ELISA, Flow Cytometry. Western Blot: 1-10 μg/mL (ECL). ELISA: 1:10000-1:100000. Flow Cytometry: 500-1 μg/10^6 cells (blood lymphocytes or THP-1 cells).		Immunoaffinity purified			1.273,34 €	Notch Signaling, EGFR Signaling Pathway, Neurotrophin Signaling Pathway, Response to Growth Hormone Stimulus		10000	100000
ADAM17	LS-C132358	https://www.antibodypedia.com/gene/2540/ADAM17/antibody/1047362/LS-C132358	https://www.lsbio.com/antibodies/adam17-antibody-tace-antibody-aa1-671-elisa-flow-wb-western-ls-c132358/135978?trid=259	Mouse	Human	Monoclonal		Western blot (1 - 10 µg/ml). Flow Cytometry. ELISA (1:10000 - 1:100000)			Immunoaffinity purified			Unavailable			10000	100000
ADAM17	orb526684	https://www.antibodypedia.com/gene/2540/ADAM17/antibody/4735044/orb526684	https://www.biorbyt.com/adam17-antibody-orb526684.html	Rabbit	Human, Mouse, Rat	Monoclonal	Unconjugated	ELISA, ICC, IF, IHC-P, WB	WB: 1:500-2000, ELISA: 1:500-1000, IHC-P: 1:20-200, ICC: 1:20-200, IF: 1:20-200	93 kDa	Affinity purified by Protein A			$402.90			500	1000
ADAM17	ABIN1774814	https://www.antibodypedia.com/gene/2540/ADAM17/antibody/1508195/ABIN1774814	https://www.antibodies-online.com/antibody/1774814/anti-ADAM+Metallopeptidase+Domain+17+ADAM17+AA+215-314,+partial+antibody/?utm_source=partner&utm_medium=antibodypedia&utm_campaign=listing&utm_content=136	Mouse	Human	Monoclonal		ELISA, Western Blotting (WB)	Optimal working dilution should be determined by the investigator.					379.2	Notch Signaling, EGFR Signaling Pathway, Neurotrophin Signaling Pathway, Response to Growth Hormone Stimulus	Image no. 1 for anti-ADAM Metallopeptidase Domain 17 (ADAM17) (AA 215-314) antibody (ABIN1774814) [https://i1.abocdn.com/productimage/vc015377b/h7a02z0n4a6e/]			Image no. 1 for anti-ADAM Metallopeptidase Domain 17 (ADAM17) (AA 215-314) antibody (ABIN1774814)	https://i1.abocdn.com/productimage/vc015377b/h7a02z0n4a6e/
ADAM17	ABIN212899	https://www.antibodypedia.com/gene/2540/ADAM17/antibody/769529/ABIN212899	https://www.antibodies-online.com/antibody/212899/anti-ADAM+Metallopeptidase+Domain+17+ADAM17+antibody+Biotin/?utm_source=partner&utm_medium=antibodypedia&utm_campaign=listing&utm_content=113	Mouse	Human	Monoclonal	Biotin	ELISA	Approved: ELISA; ; Usage: Suitable for use in ELISA. The applications listed have been tested for the unconjugated form of this product. Other forms have not been tested.		Protein G purified			1.373,34 €	Notch Signaling, EGFR Signaling Pathway, Neurotrophin Signaling Pathway, Response to Growth Hormone Stimulus
ADAM17	ABIN2370987	https://www.antibodypedia.com/gene/2540/ADAM17/antibody/2827896/ABIN2370987	https://www.antibodies-online.com/antibody/2370987/anti-ADAM+Metallopeptidase+Domain+17+ADAM17+AA+1-671/?utm_source=partner&utm_medium=antibodypedia&utm_campaign=listing&utm_content=100	Mouse	Human	Monoclonal		ELISA, Flow Cytometry (FACS)	Optimal working conditions should be determined by the investigator.		Purified by affinity chromatography.			874.19	Notch Signaling, EGFR Signaling Pathway, Neurotrophin Signaling Pathway, Response to Growth Hormone Stimulus
ADAM17	ABIN2471022	https://www.antibodypedia.com/gene/2540/ADAM17/antibody/2313441/ABIN2471022	https://www.antibodies-online.com/antibody/2471022/anti-ADAM+Metallopeptidase+Domain+17+ADAM17+AA+215-315+antibody/?utm_source=partner&utm_medium=antibodypedia&utm_campaign=listing&utm_content=126	Mouse	Human	Monoclonal		Immunohistochemistry (IHC), ELISA, Western Blotting (WB)	ADAM17 antibody can be used in immunohistochemistry starting at 10 μg/mL.		Protein A Column			670	Notch Signaling, EGFR Signaling Pathway, Neurotrophin Signaling Pathway, Response to Growth Hormone Stimulus	Image no. 1 for anti-ADAM Metallopeptidase Domain 17 (ADAM17) (AA 215-315) antibody (ABIN2471022) [https://i1.abocdn.com/productimage/v00c6df13/w2c54y1a8i8s/]			Image no. 1 for anti-ADAM Metallopeptidase Domain 17 (ADAM17) (AA 215-315) antibody (ABIN2471022)	https://i1.abocdn.com/productimage/v00c6df13/w2c54y1a8i8s/
ADAM17	ABIN563080	https://www.antibodypedia.com/gene/2540/ADAM17/antibody/746658/ABIN563080	https://www.antibodies-online.com/antibody/563080/anti-ADAM+Metallopeptidase+Domain+17+ADAM17+AA+215-314,+partial+antibody/?utm_source=partner&utm_medium=antibodypedia&utm_campaign=listing&utm_content=156	Mouse	Human	Monoclonal		Immunohistochemistry (Paraffin-embedded Sections) (IHC (p)), Proximity Ligation Assay (PLA), ELISA, Western Blotting (WB)	Optimal working dilution should be determined by the investigator.				Kahlert, Weber, Mogler, Bergmann, Schirmacher, Kenngott, Matterne, Mollberg, Rahbari, Hinz, Koch, Aigner, Weitz: "Increased expression of ALCAM/CD166 in pancreatic cancer is an independent prognostic marker for poor survival and early tumour relapse." in: British journal of cancer, Vol. 101, Issue 3, pp. 457-64, 2009 (PubMed).	379.2	Notch Signaling, EGFR Signaling Pathway, Neurotrophin Signaling Pathway, Response to Growth Hormone Stimulus	Image no. 3 for anti-ADAM Metallopeptidase Domain 17 (ADAM17) (AA 215-314) antibody (ABIN563080) [https://i1.abocdn.com/productimage/v4e4dd42b/k4x71z1s7o5x/];;Image no. 5 for anti-ADAM Metallopeptidase Domain 17 (ADAM17) (AA 215-314) antibody (ABIN563080) [https://i1.abocdn.com/productimage/v80d305f7/r4c76u8u7k5h/];;Image no. 2 for anti-ADAM Metallopeptidase Domain 17 (ADAM17) (AA 215-314) antibo…			Image no. 3 for anti-ADAM Metallopeptidase Domain 17 (ADAM17) (AA 215-314) antibody (ABIN563080)	https://i1.abocdn.com/productimage/v4e4dd42b/k4x71z1s7o5x/	Image no. 5 for anti-ADAM Metallopeptidase Domain 17 (ADAM17) (AA 215-314) antibody (ABIN563080)	https://i1.abocdn.com/productimage/v80d305f7/r4c76u8u7k5h/	Image no. 2 for anti-ADAM Metallopeptidase Domain 17 (ADAM17) (AA 215-314) antibody (ABIN563080)	https://i1.abocdn.com/productimage/ve9f6c010/l4n77j3d7b5f/	Image no. 1 for anti-ADAM Metallopeptidase Domain 17 (ADAM17) (AA 215-314) antibody (ABIN563080)	https://i1.abocdn.com/productimage/ve06fd6af/l5p75s2r7k5i/	Image no. 4 for anti-ADAM Metallopeptidase Domain 17 (ADAM17) (AA 215-314) antibody (ABIN563080)	https://i1.abocdn.com/productimage/vbd33bcb0/f4h78x7p7a5z/
ADAM17	ABIN574351	https://www.antibodypedia.com/gene/2540/ADAM17/antibody/795417/ABIN574351	https://www.antibodies-online.com/antibody/574351/anti-ADAM+Metallopeptidase+Domain+17+ADAM17+AA+215-315+antibody/?utm_source=partner&utm_medium=antibodypedia&utm_campaign=listing&utm_content=148	Mouse	Human	Monoclonal		ELISA, Immunohistochemistry (IHC), Immunohistochemistry (Paraffin-embedded Sections) (IHC (p)), Proximity Ligation Assay (PLA), Western Blotting (WB)	Approved: ELISA, IHC, IHC-P (5 μg/mL), PLA, WB (1:500 - 1:1000); ; Usage: Western blot performed with the recombinant protein used as the immunogen. In situ Proximity Ligation Assay (Cell).		Purified from ascites by Protein A			590	Notch Signaling, EGFR Signaling Pathway, Neurotrophin Signaling Pathway, Response to Growth Hormone Stimulus	Image no. 2 for anti-ADAM Metallopeptidase Domain 17 (ADAM17) (AA 215-315) antibody (ABIN574351) [https://i1.abocdn.com/productimage/v39e8e062/m9d66k1a8c7s/];;Image no. 1 for anti-ADAM Metallopeptidase Domain 17 (ADAM17) (AA 215-315) antibody (ABIN574351) [https://i1.abocdn.com/productimage/v0b5686a1/g9b60q4h8t7c/]			Image no. 2 for anti-ADAM Metallopeptidase Domain 17 (ADAM17) (AA 215-315) antibody (ABIN574351)	https://i1.abocdn.com/productimage/v39e8e062/m9d66k1a8c7s/	Image no. 1 for anti-ADAM Metallopeptidase Domain 17 (ADAM17) (AA 215-315) antibody (ABIN574351)	https://i1.abocdn.com/productimage/v0b5686a1/g9b60q4h8t7c/
ADAM17	H00006868-M01	https://www.antibodypedia.com/gene/2540/ADAM17/antibody/36289/H00006868-M01	https://www.novusbio.com/products/tace-adam17-antibody-1f6_h00006868-m01?utm_source=antibodypedia&utm_medium=referral&utm_campaign=product&utm_term=primaryantibodies	Mouse	Human	Monoclonal		WB, ELISA, IHC, IHC-P, PLA, S-ELISA	Western Blot; ELISA; Immunohistochemistry; Immunohistochemistry-Paraffin; Proximity Ligation Assay; Sandwich ELISA		IgG purified		Kahlert C, Weber H, Mogler C et al. Increased expression of ALCAM/CD166 in pancreatic cancer is an independent prognostic marker for poor survival and early tumour relapse. Br J Cancer 101(3):457-64. 2009 Aug 4. [PMID: 19603023]			ELISA: TACE/ADAM17 Antibody (1F6) [H00006868-M01] - Detection limit for recombinant GST tagged ADAM17 is approximately 3ng/ml as a capture antibody. [https://images.novusbio.com/fullsize2/TACE-ADAM17-Antibody-(1F6)-Sandwich-ELISA-H00006868-M01-img0012.jpg];;Immunohistochemistry-Paraffin: TACE/ADAM17 Antibody (1F6) [H00006868-M01] - Analysis of monoclonal antibody to ADAM17 on formalin-fixed paraf…			ELISA: TACE/ADAM17 Antibody (1F6) [H00006868-M01] - Detection limit for recombinant GST tagged ADAM17 is approximately 3ng/ml as a capture antibody.	https://images.novusbio.com/fullsize2/TACE-ADAM17-Antibody-(1F6)-Sandwich-ELISA-H00006868-M01-img0012.jpg	Immunohistochemistry-Paraffin: TACE/ADAM17 Antibody (1F6) [H00006868-M01] - Analysis of monoclonal antibody to ADAM17 on formalin-fixed paraffin-embedded human small Intestine. Antibody concentration 3 ug/ml.	https://images.novusbio.com/fullsize2/TACE-ADAM17-Antibody-(1F6)-Immunohistochemistry-Paraffin-H00006868-M01-img0011.jpg	Western Blot: TACE/ADAM17 Antibody (1F6) [H00006868-M01] - ADAM17 monoclonal antibody (M01), clone 1F6. Analysis of ADAM17 expression in human spleen.	https://images.novusbio.com/fullsize2/TACE-ADAM17 Antibody (1F6)-Western Blot-H00006868-M01-img0013.jpg	Proximity Ligation Assay: TACE/ADAM17 Antibody (1F6) [H00006868-M01] - Analysis of protein-protein interactions between TGFA and ADAM17. HeLa cells were stained with anti-TGFA rabbit purified polyclonal 1:1200 and anti-ADAM17 mouse monoclonal antibody 1:50. Each red dot represents the detection of protein-protein interaction complex, and nuclei were counterstained with DAPI (blue).	https://images.novusbio.com/fullsize2/TACE-ADAM17-Antibody-(1F6)-Proximity-Ligation-Assay-H00006868-M01-img0009.jpg
ADAM17	LS-B4426	https://www.antibodypedia.com/gene/2540/ADAM17/antibody/111444/LS-B4426	https://www.lsbio.com/antibodies/ihc-plus-adam17-antibody-tace-antibody-clone-1f6-elisa-ihc-wb-western-ls-b4426/120263?trid=259	Mouse	Human	Monoclonal		IHC. IHC - Paraffin (5 µg/ml). Western blot (1:500 - 1:1000). ELISA. Proximity Ligation Assay			Purified from ascites by Protein A			Unavailable		ADAM17 / TACE Antibody - Detection limit for recombinant GST tagged ADAM17 is approximately 3 ng/ml as a capture antibody. [https://lsbio-7d62.kxcdn.com/image2/ihc-plus-adam17-tace-antibody-clone-1f6-ls-b4426/24898_40417.jpg];;ADAM17 / TACE Antibody - Proximity Ligation Analysis (PLA) of protein-protein interactions between TGFA and ADAM17. HeLa cells were stained with anti-TGFA rabbit purified p…			ADAM17 / TACE Antibody - Detection limit for recombinant GST tagged ADAM17 is approximately 3 ng/ml as a capture antibody.	https://lsbio-7d62.kxcdn.com/image2/ihc-plus-adam17-tace-antibody-clone-1f6-ls-b4426/24898_40417.jpg	ADAM17 / TACE Antibody - Proximity Ligation Analysis (PLA) of protein-protein interactions between TGFA and ADAM17. HeLa cells were stained with anti-TGFA rabbit purified polyclonal 1:1200 and anti-ADAM17 mouse monoclonal antibody 1:50. Signals were detected by Duolink 30 Detection.	https://lsbio-7d62.kxcdn.com/image2/ihc-plus-adam17-tace-antibody-clone-1f6-ls-b4426/24897_40416.jpg	ADAM17 / TACE Antibody - Anti-ADAM17 antibody IHC of human placenta. Immunohistochemistry of formalin-fixed, paraffin-embedded tissue after heat-induced antigen retrieval. Antibody concentration 5 ug/ml.	https://lsbio-7d62.kxcdn.com/image2/ihc-plus-adam17-tace-antibody-clone-1f6-ls-b4426/42143_325845.jpg	ADAM17 / TACE Antibody - Anti-ADAM17 antibody IHC of human spleen. Immunohistochemistry of formalin-fixed, paraffin-embedded tissue after heat-induced antigen retrieval. Antibody concentration 5 ug/ml.	https://lsbio-7d62.kxcdn.com/image2/ihc-plus-adam17-tace-antibody-clone-1f6-ls-b4426/42144_325858.jpg
ADAM17	LS-C34871	https://www.antibodypedia.com/gene/2540/ADAM17/antibody/127654/LS-C34871	https://www.lsbio.com/antibodies/adam17-antibody-tace-antibody-biotin-elisa-ls-c34871/34378?trid=259	Mouse	Human	Monoclonal	Biotin	ELISA			Protein G purified			Unavailable
ADAM17	orb89692	https://www.antibodypedia.com/gene/2540/ADAM17/antibody/1647430/orb89692	https://www.biorbyt.com/adam17-antibody-orb89692.html	Mouse	Human	Monoclonal	Unconjugated	ELISA, IHC-P, WB	IHC-P:5 μg/ml,PLA,WB:1:500-1:1000		Protein A Column			$833.00		Immunofluorescence analysis of HeLa cells using ADAM17 antibody [https://www.biorbyt.com/pub/media/catalog/product/l/s/ls-b4426-2.jpg];;Immunohistochemical staining of human spleen using ADAM17 antibody [https://www.biorbyt.com/pub/media/catalog/product/l/s/ls-b4426.jpg];;Line graph illustrates about the Ag-Ab reactions using different concentrations of antigen and serial dilutions of using ADAM1…			Immunofluorescence analysis of HeLa cells using ADAM17 antibody	https://www.biorbyt.com/pub/media/catalog/product/l/s/ls-b4426-2.jpg	Immunohistochemical staining of human spleen using ADAM17 antibody	https://www.biorbyt.com/pub/media/catalog/product/l/s/ls-b4426.jpg	Line graph illustrates about the Ag-Ab reactions using different concentrations of antigen and serial dilutions of using ADAM17 antibody	https://www.biorbyt.com/pub/media/catalog/product/l/s/ls-b4426-1.jpg	Immunohistochemical staining of paraffin embedded human spleen tissue using ADAM17 antibody (primary antibody at 1:200)	https://www.biorbyt.com/pub/media/catalog/product/a/d/adam17_antibody_orb89692_ihc-p_1.jpg
ADAM17	ABIN184721	https://www.antibodypedia.com/gene/2540/ADAM17/antibody/509558/ABIN184721	https://www.antibodies-online.com/antibody/184721/anti-ADAM+Metallopeptidase+Domain+17+ADAM17+C-Term+antibody/?utm_source=partner&utm_medium=antibodypedia&utm_campaign=listing&utm_content=185	Goat	Human	Polyclonal		ELISA, Immunohistochemistry (IHC), Western Blotting (WB)	DS WB Results: Approx 100 kDa band observed in Human Testis lysates and approx 125 kDa in lysates of cell lines Daudi, HeLa and Jurkat (calculated MW of 93.0 kDa according to NP_003174.3). The observed molecular weights correspond to earlier findings in literature with different antibodies (Le Gall et al, J Cell Sci. 2010 Nov 15,123(Pt22):3913-22, PMID: 20980382). Recommended concentration: 0.1-0…		Purified from goat serum by ammonium sulphate precipitation followed by antigen affinity chromatography using the immunizing peptide.			436.99	Notch Signaling, EGFR Signaling Pathway, Neurotrophin Signaling Pathway, Response to Growth Hormone Stimulus	Image no. 2 for anti-ADAM Metallopeptidase Domain 17 (ADAM17) (C-Term) antibody (ABIN184721) [https://i1.abocdn.com/productimage/vea21c221/b5e29w8g111p/];;Image no. 3 for anti-ADAM Metallopeptidase Domain 17 (ADAM17) (C-Term) antibody (ABIN184721) [https://i1.abocdn.com/productimage/va102fd81/t0c87z2e114e/];;Image no. 1 for anti-ADAM Metallopeptidase Domain 17 (ADAM17) (C-Term) antibody (ABIN1847…	128000		Image no. 2 for anti-ADAM Metallopeptidase Domain 17 (ADAM17) (C-Term) antibody (ABIN184721)	https://i1.abocdn.com/productimage/vea21c221/b5e29w8g111p/	Image no. 3 for anti-ADAM Metallopeptidase Domain 17 (ADAM17) (C-Term) antibody (ABIN184721)	https://i1.abocdn.com/productimage/va102fd81/t0c87z2e114e/	Image no. 1 for anti-ADAM Metallopeptidase Domain 17 (ADAM17) (C-Term) antibody (ABIN184721)	https://i1.abocdn.com/productimage/vc524732e/g6i21q0o219q/
ADAM17	ABIN4950020	https://www.antibodypedia.com/gene/2540/ADAM17/antibody/4235682/ABIN4950020	https://www.antibodies-online.com/antibody/4950020/anti-ADAM+Metallopeptidase+Domain+17+ADAM17+antibody/?utm_source=partner&utm_medium=antibodypedia&utm_campaign=listing&utm_content=108	Goat	Human	Polyclonal		ELISA, Immunohistochemistry (Paraffin-embedded Sections) (IHC (p)), Western Blotting (WB)	Optimal dilution of the ADAM17 antibody should be determined by the researcher.; 1. This ADAM17 antibody will detect isoforms 1 and 2.\. Western blot 0.2-1 μg/mL,IHC (FFPE): 3-6 μg/mL,ELISA (peptide) LOD: 1:128000		Antigen affinity			436.25	Notch Signaling, EGFR Signaling Pathway, Neurotrophin Signaling Pathway, Response to Growth Hormone Stimulus	Image no. 1 for anti-ADAM Metallopeptidase Domain 17 (ADAM17) antibody (ABIN4950020) [https://i1.abocdn.com/productimage/va2e15d84/t7x58m4h3p4k/];;Image no. 2 for anti-ADAM Metallopeptidase Domain 17 (ADAM17) antibody (ABIN4950020) [https://i1.abocdn.com/productimage/v955cec37/c7y52j4y3b4j/];;Image no. 3 for anti-ADAM Metallopeptidase Domain 17 (ADAM17) antibody (ABIN4950020) [https://i1.abocdn.c…	128000		Image no. 1 for anti-ADAM Metallopeptidase Domain 17 (ADAM17) antibody (ABIN4950020)	https://i1.abocdn.com/productimage/va2e15d84/t7x58m4h3p4k/	Image no. 2 for anti-ADAM Metallopeptidase Domain 17 (ADAM17) antibody (ABIN4950020)	https://i1.abocdn.com/productimage/v955cec37/c7y52j4y3b4j/	Image no. 3 for anti-ADAM Metallopeptidase Domain 17 (ADAM17) antibody (ABIN4950020)	https://i1.abocdn.com/productimage/v692df0b1/d7k58s2f3k4s/
ADAM17	ABIN574362	https://www.antibodypedia.com/gene/2540/ADAM17/antibody/795424/ABIN574362	https://www.antibodies-online.com/antibody/574362/anti-ADAM+Metallopeptidase+Domain+17+ADAM17+AA+811-824+antibody/?utm_source=partner&utm_medium=antibodypedia&utm_campaign=listing&utm_content=162	Goat	Human, Bovine, Chicken/Avian, Simian	Polyclonal		ELISA, Immunohistochemistry (IHC), Immunohistochemistry (Paraffin-embedded Sections) (IHC (p)), Western Blotting (WB)	Approved: IHC, IHC-P (3.75 μg/mL), Peptide-ELISA (1:128000), WB (0.1 - 0.3 μg/mL)		Immunoaffinity purified			512.22	Notch Signaling, EGFR Signaling Pathway, Neurotrophin Signaling Pathway, Response to Growth Hormone Stimulus	Image no. 2 for anti-ADAM Metallopeptidase Domain 17 (ADAM17) (AA 811-824) antibody (ABIN574362) [https://i1.abocdn.com/productimage/vd4840c4f/f9n64h2m8i7y/];;Image no. 1 for anti-ADAM Metallopeptidase Domain 17 (ADAM17) (AA 811-824) antibody (ABIN574362) [https://i1.abocdn.com/productimage/v6666b2f1/i9d60r5j8e7o/]	128000		Image no. 2 for anti-ADAM Metallopeptidase Domain 17 (ADAM17) (AA 811-824) antibody (ABIN574362)	https://i1.abocdn.com/productimage/vd4840c4f/f9n64h2m8i7y/	Image no. 1 for anti-ADAM Metallopeptidase Domain 17 (ADAM17) (AA 811-824) antibody (ABIN574362)	https://i1.abocdn.com/productimage/v6666b2f1/i9d60r5j8e7o/
ADAM17	orb18689	https://www.antibodypedia.com/gene/2540/ADAM17/antibody/1607067/orb18689	https://www.biorbyt.com/adam17-antibody-orb18689.html	Goat	Human	Polyclonal	Unconjugated	ELISA, IHC-P, WB	P-ELISA: 1:128000, WB: 0.1-0.3 μg/ml, IHC-P: 3.75 μg/ml	93.0 kDa	Purified from goat serum by ammonium sulphate precipitation followed by antigen affinity chromatography using the immunizing peptide.			$499.80		Western blot analysis of Human Testis lysate (0.2ug/ml) using TACE antibody [https://www.biorbyt.com/pub/media/catalog/product/t/a/tace_antibody_orb18689_wb_1.jpg];;Immunohistochemical staining of Human Thyroid using ADAM17 antibody [https://www.biorbyt.com/pub/media/catalog/product/e/b/eb05382-2.jpg];;Immunohistochemical staining of Human Skin using ADAM17 antibody [https://www.biorbyt.com/pub/m…	128000		Western blot analysis of Human Testis lysate (0.2ug/ml) using TACE antibody	https://www.biorbyt.com/pub/media/catalog/product/t/a/tace_antibody_orb18689_wb_1.jpg	Immunohistochemical staining of Human Thyroid using ADAM17 antibody	https://www.biorbyt.com/pub/media/catalog/product/e/b/eb05382-2.jpg	Immunohistochemical staining of Human Skin using ADAM17 antibody	https://www.biorbyt.com/pub/media/catalog/product/e/b/eb05382-1.jpg	Western blot analysis of Daudi (Lane 1), Jurkat (Lane 2) and HeLa (Lane 3) lysates using ADAM17 antibody	https://www.biorbyt.com/pub/media/catalog/product/e/b/eb05382.jpg	Immunohistochemical staining of Human Skin using ADAM17 antibody	https://www.biorbyt.com/pub/media/catalog/product/a/d/adam17_antibody_orb18689_2.jpg
ADAM17	orb89703	https://www.antibodypedia.com/gene/2540/ADAM17/antibody/1647434/orb89703	https://www.biorbyt.com/adam17-antibody-orb89703.html	Goat	Human, Mouse, Rat	Polyclonal	Unconjugated	ELISA, IHC-P, WB	ELISA:1:128000,IHC-P:3.75 μg/ml,WB:0.1-0.3 μg/ml		Immunoaffinity Chromatography			$725.90		Immunohistochemical staining of paraffin embedded human skin tissue using ADAM17 antibody (primary antibody at 1:200) [https://www.biorbyt.com/pub/media/catalog/product/a/d/adam17_antibody_orb89703_ihc-p_1.jpg];;Immunohistochemical staining of human thyroid using ADAM17 antibody [https://www.biorbyt.com/pub/media/catalog/product/l/s/ls-b4437.jpg];;Western blot analysis of HeLa lysate using ADAM17…	128000		Immunohistochemical staining of paraffin embedded human skin tissue using ADAM17 antibody (primary antibody at 1:200)	https://www.biorbyt.com/pub/media/catalog/product/a/d/adam17_antibody_orb89703_ihc-p_1.jpg	Immunohistochemical staining of human thyroid using ADAM17 antibody	https://www.biorbyt.com/pub/media/catalog/product/l/s/ls-b4437.jpg	Western blot analysis of HeLa lysate using ADAM17 antibody	https://www.biorbyt.com/pub/media/catalog/product/l/s/ls-b4437-1.jpg
ADAM17	LS-C801620	https://www.antibodypedia.com/gene/2540/ADAM17/antibody/4831202/LS-C801620	https://www.lsbio.com/antibodies/adam17-antibody-tace-antibody-elisa-if-immunofluorescence-wb-western-ls-c801620/828185?trid=259	Rabbit	Human, Mouse, Rat	Polyclonal		Immunofluorescence (1:100 - 1:500). Western blot (1:500 - 1:1000). ELISA (1:20000 - 1:40000)			Peptide affinity chromatography.			Unavailable		ADAM17 / TACE Antibody - Western blot analysis of ADAM 17 expression in HT1080 whole cells lysates. [https://lsbio-7d62.kxcdn.com/image2/adam17-tace-antibody-ls-c801620/559414_4588602.jpg];;ADAM17 / TACE Antibody - Staining HeLa cells by IF/ICC. The samples were fixed with PFA and permeabilized in 0.1% Triton X-100, then blocked in 10% serum for 45 min at 25°C. The primary antibody was diluted at…	20000	40000	ADAM17 / TACE Antibody - Western blot analysis of ADAM 17 expression in HT1080 whole cells lysates.	https://lsbio-7d62.kxcdn.com/image2/adam17-tace-antibody-ls-c801620/559414_4588602.jpg	ADAM17 / TACE Antibody - Staining HeLa cells by IF/ICC. The samples were fixed with PFA and permeabilized in 0.1% Triton X-100, then blocked in 10% serum for 45 min at 25°C. The primary antibody was diluted at 1:200 and incubated with the sample for 1 hour at 37°C. An Alexa Fluor 594 conjugated goat anti-rabbit IgG (H+L) antibody, diluted at 1/600, was used as secondary antibody.	https://lsbio-7d62.kxcdn.com/image2/adam17-tace-antibody-ls-c801620/566985_4596173.jpg
ADAM17	LS-C808535	https://www.antibodypedia.com/gene/2540/ADAM17/antibody/4837280/LS-C808535	https://www.lsbio.com/antibodies/adam17-antibody-tace-antibody-phospho-thr735-elisa-if-immunofluorescence-wb-western-ls-c808535/835100?trid=259	Rabbit	Human, Mouse, Rat	Polyclonal		Immunofluorescence (1:100 - 1:500). Western blot (1:500 - 1:2000). ELISA (1:20000 - 1:40000)			Affinity purification via sequential chromatography on phospho- and non-phospho-peptide affinity columns.			Unavailable		ADAM17 / TACE Antibody - Western blot analysis of ADAM 17 phosphorylation expression in K562UV treated whole cells lysates. The lane on the left is treated with the antigen-specific peptide. [https://lsbio-7d62.kxcdn.com/image2/adam17-tace-antibody-phospho-thr735-ls-c808535/558588_4735646.jpg];;ADAM17 / TACE Antibody - Western blot analysis of Phospho-ADAM 17 (Thr735) expression in various lysate…	20000	40000	ADAM17 / TACE Antibody - Western blot analysis of ADAM 17 phosphorylation expression in K562UV treated whole cells lysates. The lane on the left is treated with the antigen-specific peptide.	https://lsbio-7d62.kxcdn.com/image2/adam17-tace-antibody-phospho-thr735-ls-c808535/558588_4735646.jpg	ADAM17 / TACE Antibody - Western blot analysis of Phospho-ADAM 17 (Thr735) expression in various lysates	https://lsbio-7d62.kxcdn.com/image2/adam17-tace-antibody-phospho-thr735-ls-c808535/558587_4735626.jpg	ADAM17 / TACE Antibody - Staining HeLa cells by IF/ICC. The samples were fixed with PFA and permeabilized in 0.1% Triton X-100, then blocked in 10% serum for 45 min at 25°C. The primary antibody was diluted at 1:200 and incubated with the sample for 1 hour at 37°C. An Alexa Fluor 594 conjugated goat anti-rabbit IgG (H+L) antibody, diluted at 1/600, was used as secondary antibody.	https://lsbio-7d62.kxcdn.com/image2/adam17-tace-antibody-phospho-thr735-ls-c808535/566041_4595229.jpg
ADAM17	ABIN1531481	https://www.antibodypedia.com/gene/2540/ADAM17/antibody/2000232/ABIN1531481	https://www.antibodies-online.com/antibody/1531481/anti-ADAM+Metallopeptidase+Domain+17+ADAM17+AA+701-750,+pThr735+antibody/?utm_source=partner&utm_medium=antibodypedia&utm_campaign=listing&utm_content=181	Rabbit	Human, Mouse, Rat	Polyclonal		ELISA, Western Blotting (WB)	WB: 1:500~1:1000 ELISA: 1:20000		The antibody was purified from rabbit antiserum by affinity-chromatography using phospho peptide. The antibody against non-phospho peptide was removed by chromatography using corresponding non-phospho peptide.		Bilousova, Taylor, Emirzian, Gylys, Frautschy, Cole, Teng: "Parallel age-associated changes in brain and plasma neuronal pentraxin receptor levels in a transgenic APP/PS1 rat model of Alzheimer's disease." in: Neurobiology of disease, Vol. 74, pp. 32-40, 2015 (PubMed).	349.09	Notch Signaling, EGFR Signaling Pathway, Neurotrophin Signaling Pathway, Response to Growth Hormone Stimulus	Image no. 1 for anti-ADAM Metallopeptidase Domain 17 (ADAM17) (AA 701-750), (pThr735) antibody (ABIN1531481) [https://i1.abocdn.com/productimage/vd6cde7d3/w3k49a5p7t0m/]	20000		Image no. 1 for anti-ADAM Metallopeptidase Domain 17 (ADAM17) (AA 701-750), (pThr735) antibody (ABIN1531481)	https://i1.abocdn.com/productimage/vd6cde7d3/w3k49a5p7t0m/
ADAM17	ABIN1536098	https://www.antibodypedia.com/gene/2540/ADAM17/antibody/2001796/ABIN1536098	https://www.antibodies-online.com/antibody/1536098/anti-ADAM+Metallopeptidase+Domain+17+ADAM17+AA+196-245,+Cleaved-Arg215+antibody/?utm_source=partner&utm_medium=antibodypedia&utm_campaign=listing&utm_content=176	Rabbit	Human	Polyclonal		ELISA, Western Blotting (WB)	WB: 1:500~1:1000 ELISA: 1:20000		The antibody was purified from rabbit antiserum by affinity-chromatography using immunogen.			349.09	Notch Signaling, EGFR Signaling Pathway, Neurotrophin Signaling Pathway, Response to Growth Hormone Stimulus	Image no. 1 for anti-ADAM Metallopeptidase Domain 17 (ADAM17) (AA 196-245), (Cleaved-Arg215) antibody (ABIN1536098) [https://i1.abocdn.com/productimage/va54157a1/p4y44x1d7v7t/]	20000		Image no. 1 for anti-ADAM Metallopeptidase Domain 17 (ADAM17) (AA 196-245), (Cleaved-Arg215) antibody (ABIN1536098)	https://i1.abocdn.com/productimage/va54157a1/p4y44x1d7v7t/
ADAM17	ABIN2883440	https://www.antibodypedia.com/gene/2540/ADAM17/antibody/4086882/ABIN2883440	https://www.antibodies-online.com/antibody/2883440/anti-ADAM+Metallopeptidase+Domain+17+ADAM17+pThr735+antibody/?utm_source=partner&utm_medium=antibodypedia&utm_campaign=listing&utm_content=127	Rabbit	Human, Mouse, Rat	Polyclonal		ELISA, Western Blotting (WB)	Approved: Peptide-ELISA (1:20000), WB (1:500 - 1:1000)		Immunoaffinity purified			556.66	Notch Signaling, EGFR Signaling Pathway, Neurotrophin Signaling Pathway, Response to Growth Hormone Stimulus		20000
ADAM17	ABIN2891167	https://www.antibodypedia.com/gene/2540/ADAM17/antibody/3869467/ABIN2891167	https://www.antibodies-online.com/antibody/2891167/anti-ADAM+Metallopeptidase+Domain+17+ADAM17+AA+196-245,+Cleaved-Arg215+antibody/?utm_source=partner&utm_medium=antibodypedia&utm_campaign=listing&utm_content=152	Rabbit	Human	Polyclonal		ELISA, Western Blotting (WB)	Approved: Peptide-ELISA (1:20000), WB (1:500 - 1:1000); ; Not recommended for: IHC-P		Immunoaffinity purified			556.66	Notch Signaling, EGFR Signaling Pathway, Neurotrophin Signaling Pathway, Response to Growth Hormone Stimulus	Image no. 1 for anti-ADAM Metallopeptidase Domain 17 (ADAM17) (AA 196-245), (Cleaved-Arg215) antibody (ABIN2891167) [https://i1.abocdn.com/productimage/v05a2d440/y0u63x4p7a2p/]	20000		Image no. 1 for anti-ADAM Metallopeptidase Domain 17 (ADAM17) (AA 196-245), (Cleaved-Arg215) antibody (ABIN2891167)	https://i1.abocdn.com/productimage/v05a2d440/y0u63x4p7a2p/
ADAM17	ABIN3172785	https://www.antibodypedia.com/gene/2540/ADAM17/antibody/4134982/ABIN3172785	https://www.antibodies-online.com/antibody/3172785/anti-ADAM+Metallopeptidase+Domain+17+ADAM17+Arg215,+cleaved+antibody/?utm_source=partner&utm_medium=antibodypedia&utm_campaign=listing&utm_content=120	Rabbit	Human	Polyclonal		ELISA, Western Blotting (WB)	WB 1:500-1:2000, ELISA 1:20000,		The antibody was affinity-purified from rabbit antiserum by affinity-chromatography using epitope-specific immunogen.			458.64	Notch Signaling, EGFR Signaling Pathway, Neurotrophin Signaling Pathway, Response to Growth Hormone Stimulus		20000
ADAM17	ABIN3173028	https://www.antibodypedia.com/gene/2540/ADAM17/antibody/4135215/ABIN3173028	https://www.antibodies-online.com/antibody/3173028/anti-ADAM+Metallopeptidase+Domain+17+ADAM17+pThr735+antibody/?utm_source=partner&utm_medium=antibodypedia&utm_campaign=listing&utm_content=125	Rabbit	Human, Mouse, Rat	Polyclonal		ELISA, Immunohistochemistry (IHC), Western Blotting (WB)	WB 1:500-1:2000, IHC 1:100-1:300, ELISA 1:20000,		The antibody was affinity-purified from rabbit antiserum by affinity-chromatography using epitope-specific immunogen.			458.64	Notch Signaling, EGFR Signaling Pathway, Neurotrophin Signaling Pathway, Response to Growth Hormone Stimulus		20000
ADAM17	ABIN3181828	https://www.antibodypedia.com/gene/2540/ADAM17/antibody/3987424/ABIN3181828	https://www.antibodies-online.com/antibody/3181828/anti-ADAM+Metallopeptidase+Domain+17+ADAM17+Arg215,+cleaved+antibody/?utm_source=partner&utm_medium=antibodypedia&utm_campaign=listing&utm_content=120	Rabbit	Human	Polyclonal		ELISA, Western Blotting (WB)	WB 1:500-1:2000, ELISA 1:20000,		The antibody was affinity-purified from rabbit antiserum by affinity-chromatography using epitope-specific immunogen.			310.63	Notch Signaling, EGFR Signaling Pathway, Neurotrophin Signaling Pathway, Response to Growth Hormone Stimulus		20000
ADAM17	ABIN3182232	https://www.antibodypedia.com/gene/2540/ADAM17/antibody/3980847/ABIN3182232	https://www.antibodies-online.com/antibody/3182232/anti-ADAM+Metallopeptidase+Domain+17+ADAM17+pThr735+antibody/?utm_source=partner&utm_medium=antibodypedia&utm_campaign=listing&utm_content=125	Rabbit	Human, Mouse, Rat	Polyclonal		ELISA, Immunohistochemistry (IHC), Western Blotting (WB)	WB 1:500-1:2000, IHC 1:100-1:300, ELISA 1:20000,		The antibody was affinity-purified from rabbit antiserum by affinity-chromatography using epitope-specific immunogen.			310.63	Notch Signaling, EGFR Signaling Pathway, Neurotrophin Signaling Pathway, Response to Growth Hormone Stimulus		20000
ADAM17	ABIN482093	https://www.antibodypedia.com/gene/2540/ADAM17/antibody/509563/ABIN482093	https://www.antibodies-online.com/antibody/482093/anti-ADAM+Metallopeptidase+Domain+17+ADAM17+AA+701-750,+pThr735+antibody/?utm_source=partner&utm_medium=antibodypedia&utm_campaign=listing&utm_content=181	Rabbit	Human, Mouse, Rat	Polyclonal		ELISA, Western Blotting (WB)	WB: 1:500~1:1000 ELISA: 1:20000		The antibody was purified from rabbit antiserum by affinity-chromatography using phospho peptide. The antibody against non-phospho peptide was removed by chromatography using corresponding non-phospho peptide.		Bilousova, Taylor, Emirzian, Gylys, Frautschy, Cole, Teng: "Parallel age-associated changes in brain and plasma neuronal pentraxin receptor levels in a transgenic APP/PS1 rat model of Alzheimer's disease." in: Neurobiology of disease, Vol. 74, pp. 32-40, 2015 (PubMed).	240	Notch Signaling, EGFR Signaling Pathway, Neurotrophin Signaling Pathway, Response to Growth Hormone Stimulus	Image no. 1 for anti-ADAM Metallopeptidase Domain 17 (ADAM17) (AA 701-750), (pThr735) antibody (ABIN482093) [https://i1.abocdn.com/productimage/vd6cde7d3/w3k49a5p7t0m/]	20000		Image no. 1 for anti-ADAM Metallopeptidase Domain 17 (ADAM17) (AA 701-750), (pThr735) antibody (ABIN482093)	https://i1.abocdn.com/productimage/vd6cde7d3/w3k49a5p7t0m/
ADAM17	ABIN486717	https://www.antibodypedia.com/gene/2540/ADAM17/antibody/509564/ABIN486717	https://www.antibodies-online.com/antibody/486717/anti-ADAM+Metallopeptidase+Domain+17+ADAM17+AA+196-245,+Cleaved-Arg215+antibody/?utm_source=partner&utm_medium=antibodypedia&utm_campaign=listing&utm_content=176	Rabbit	Human	Polyclonal		ELISA, Western Blotting (WB)	WB: 1:500~1:1000 ELISA: 1:20000		The antibody was purified from rabbit antiserum by affinity-chromatography using immunogen.			240	Notch Signaling, EGFR Signaling Pathway, Neurotrophin Signaling Pathway, Response to Growth Hormone Stimulus	Image no. 1 for anti-ADAM Metallopeptidase Domain 17 (ADAM17) (AA 196-245), (Cleaved-Arg215) antibody (ABIN486717) [https://i1.abocdn.com/productimage/va54157a1/p4y44x1d7v7t/]	20000		Image no. 1 for anti-ADAM Metallopeptidase Domain 17 (ADAM17) (AA 196-245), (Cleaved-Arg215) antibody (ABIN486717)	https://i1.abocdn.com/productimage/va54157a1/p4y44x1d7v7t/
ADAM17	ABIN5774312	https://www.antibodypedia.com/gene/2540/ADAM17/antibody/3919960/ABIN5774312	https://www.antibodies-online.com/antibody/5774312/anti-ADAM+Metallopeptidase+Domain+17+ADAM17+pThr735+antibody/?utm_source=partner&utm_medium=antibodypedia&utm_campaign=listing&utm_content=126	Rabbit	Human	Polyclonal		ELISA, Immunohistochemistry (IHC), Western Blotting (WB)	ELISA (1:20000); Immunohistochemistry (1:100-300); Western Blot (1:500-2000); The optimal working dilution should be determined by the end user.					366	Notch Signaling, EGFR Signaling Pathway, Neurotrophin Signaling Pathway, Response to Growth Hormone Stimulus		20000
ADAM17	LS-C380519	https://www.antibodypedia.com/gene/2540/ADAM17/antibody/2878397/LS-C380519	https://www.lsbio.com/antibodies/adam17-antibody-tace-antibody-170-250-aa-internal-elisa-wb-western-ls-c380519/392620?trid=259	Rabbit	Human	Polyclonal		Western blot (1:500 - 1:2000). ELISA (1:20000)			Immunoaffinity purified			Unavailable			20000
ADAM17	LS-C380935	https://www.antibodypedia.com/gene/2540/ADAM17/antibody/2878395/LS-C380935	https://www.lsbio.com/antibodies/adam17-antibody-tace-antibody-670-750-aa-elisa-ihc-wb-western-ls-c380935/393036?trid=259	Rabbit	Human, Mouse, Rat	Polyclonal		IHC (1:100 - 1:300). Western blot (1:500 - 1:2000). ELISA (1:20000)			Immunoaffinity purified			Unavailable			20000
ADAM17	LS-C822095	https://www.antibodypedia.com/gene/2540/ADAM17/antibody/4938365/LS-C822095	https://www.lsbio.com/antibodies/adam17-antibody-tace-antibody-phospho-thr735-elisa-wb-western-ls-c822095/848945?trid=259	Rabbit	Human, Mouse, Rat	Polyclonal		Western blot (1:500 - 1:1000). ELISA (1:20000)			Affinity purified			Unavailable		ADAM17 / TACE Antibody - Western blot analysis of extracts from K562 cells, treated with UV (5mins), using ADAM 17 (Phospho-Thr735) antibody. [https://lsbio-7d62.kxcdn.com/image2/adam17-tace-antibody-phospho-thr735-ls-c822095/595716_5366253.jpg]	20000		ADAM17 / TACE Antibody - Western blot analysis of extracts from K562 cells, treated with UV (5mins), using ADAM 17 (Phospho-Thr735) antibody.	https://lsbio-7d62.kxcdn.com/image2/adam17-tace-antibody-phospho-thr735-ls-c822095/595716_5366253.jpg
ADAM17	LS-C825892	https://www.antibodypedia.com/gene/2540/ADAM17/antibody/4938367/LS-C825892	https://www.lsbio.com/antibodies/adam17-antibody-tace-antibody-cleaved-arg215-elisa-wb-western-ls-c825892/852742?trid=259	Rabbit	Human	Polyclonal		Western blot (1:500 - 1:1000). ELISA (1:20000)			Affinity purified			Unavailable		ADAM17 / TACE Antibody - Western blot analysis of extracts from rat liver cells, using ADAM 17 (Cleaved-Arg215) antibody. [https://lsbio-7d62.kxcdn.com/image2/adam17-tace-antibody-cleaved-arg215-ls-c825892/599524_5446520.jpg]	20000		ADAM17 / TACE Antibody - Western blot analysis of extracts from rat liver cells, using ADAM 17 (Cleaved-Arg215) antibody.	https://lsbio-7d62.kxcdn.com/image2/adam17-tace-antibody-cleaved-arg215-ls-c825892/599524_5446520.jpg
ADAM17	orb126588	https://www.antibodypedia.com/gene/2540/ADAM17/antibody/2898454/orb126588	https://www.biorbyt.com/fa7-l-chain-cleaved-arg212-orb126588.html	Rabbit	Human	Polyclonal	Unconjugated	ELISA, IHC-P, WB	WB: 1:500-1:3000, IHC-P: 1:50-1:100, ELISA: 1:20000		The antibody was affinity-purified from rabbit antiserum by affinity-chromatography using epitope-specific immunogen.			$272.00		Immunohistochemical analysis of formalin-fixed and paraffin-embedded human breast carcinoma tissue using FA7 (L chain, Cleaved-Arg212) antibody [https://www.biorbyt.com/pub/media/catalog/product/f/a/fa7_(l_chain,_cleaved-arg212)_antibody_orb126588_ihc_p_1.jpg];;Western blot analysis of extracts from Jurkat cells using FA7 (L chain, Cleaved-Arg212) antibody [https://www.biorbyt.com/pub/media/catal…	20000		Immunohistochemical analysis of formalin-fixed and paraffin-embedded human breast carcinoma tissue using FA7 (L chain, Cleaved-Arg212) antibody	https://www.biorbyt.com/pub/media/catalog/product/f/a/fa7_(l_chain,_cleaved-arg212)_antibody_orb126588_ihc_p_1.jpg	Western blot analysis of extracts from Jurkat cells using FA7 (L chain, Cleaved-Arg212) antibody	https://www.biorbyt.com/pub/media/catalog/product/f/a/fa7_(l_chain,_cleaved-arg212)_antibody_orb126588_wb_1.jpg
ADAM17	orb159401	https://www.antibodypedia.com/gene/2540/ADAM17/antibody/1617651/orb159401	https://www.biorbyt.com/cleaved-tace-r215-antibody-orb159401.html	Rabbit	Human	Polyclonal	Unconjugated	ELISA, WB	WB: 1:500-1:2000, ELISA: 1:20000		Affinity-purified by affinity-chromatography using epitope-specific immunogen.			$280.50			20000
ADAM17	LS-C18007	https://www.antibodypedia.com/gene/2540/ADAM17/antibody/2484970/LS-C18007	https://www.lsbio.com/antibodies/adam17-antibody-tace-antibody-c-terminus-elisa-wb-western-ls-c18007/18748?trid=259	Rabbit	Mouse, Rat	Polyclonal		Western blot (1:1000 - 1:5000). ELISA (1:10000 - 1:100000)			Antiserum			Unavailable			10000	100000
ADAM17	ABIN3177600	https://www.antibodypedia.com/gene/2540/ADAM17/antibody/4139687/ABIN3177600	https://www.antibodies-online.com/antibody/3177600/anti-ADAM+Metallopeptidase+Domain+17+ADAM17+Tyr14+antibody/?utm_source=partner&utm_medium=antibodypedia&utm_campaign=listing&utm_content=125	Rabbit	Human, Mouse, Rat	Polyclonal		ELISA, Immunofluorescence (IF)	IF 1:200-1:1000, ELISA 1:5000,		The antibody was affinity-purified from rabbit antiserum by affinity-chromatography using epitope-specific immunogen.			458.64	Notch Signaling, EGFR Signaling Pathway, Neurotrophin Signaling Pathway, Response to Growth Hormone Stimulus		5000
ADAM17	ABIN3187160	https://www.antibodypedia.com/gene/2540/ADAM17/antibody/4143424/ABIN3187160	https://www.antibodies-online.com/antibody/3187160/anti-ADAM+Metallopeptidase+Domain+17+ADAM17+Tyr14+antibody/?utm_source=partner&utm_medium=antibodypedia&utm_campaign=listing&utm_content=125	Rabbit	Human, Mouse, Rat	Polyclonal		ELISA, Immunofluorescence (IF)	IF 1:200-1:1000, ELISA 1:5000,		The antibody was affinity-purified from rabbit antiserum by affinity-chromatography using epitope-specific immunogen.			310.63	Notch Signaling, EGFR Signaling Pathway, Neurotrophin Signaling Pathway, Response to Growth Hormone Stimulus		5000
ADAM17	LS-C386303	https://www.antibodypedia.com/gene/2540/ADAM17/antibody/2878396/LS-C386303	https://www.lsbio.com/antibodies/adam17-antibody-tace-antibody-670-750-aa-elisa-if-immunofluorescence-ls-c386303/398404?trid=259	Rabbit	Human, Mouse, Rat	Polyclonal		Immunofluorescence (1:200 - 1:1000). ELISA (1:5000)			Immunoaffinity purified			Unavailable			5000
ADAM17	orb76981	https://www.antibodypedia.com/gene/2540/ADAM17/antibody/1644631/orb76981	https://www.biorbyt.com/adam17-antibody-orb76981.html	Rabbit	Human	Polyclonal	Unconjugated	ELISA, IHC-P, WB	ELISA:1:1000-1:100000,WB:1:100-1:1000		Affinity purified			$425.00		[https://www.biorbyt.com/pub/media/catalog/product/a/d/adam17_antibody_orb76981_2.jpg];;Western blot analysis of Hela cell lysates using ADAM17 antibody|Immunohistochemical analysis of formalin-fixed paraffin embedded small intestinal tissue using ADAM17 antibody [https://www.biorbyt.com/pub/media/catalog/product/a/d/adam17_antibody_orb76981_1.jpg]	1000	100000		https://www.biorbyt.com/pub/media/catalog/product/a/d/adam17_antibody_orb76981_2.jpg	Western blot analysis of Hela cell lysates using ADAM17 antibody|Immunohistochemical analysis of formalin-fixed paraffin embedded small intestinal tissue using ADAM17 antibody	https://www.biorbyt.com/pub/media/catalog/product/a/d/adam17_antibody_orb76981_1.jpg
ADAM17	ABIN5571982	https://www.antibodypedia.com/gene/2540/ADAM17/antibody/4281032/ABIN5571982	https://www.antibodies-online.com/antibody/5571982/anti-ADAM+Metallopeptidase+Domain+17+ADAM17+antibody/?utm_source=partner&utm_medium=antibodypedia&utm_campaign=listing&utm_content=90	Rabbit	Human	Polyclonal		ELISA, Immunohistochemistry (Paraffin-embedded Sections) (IHC (p)), Western Blotting (WB)	ELISA (1:1000-1:10000); Western Blot (1:200-1:1000); Immunohistochemistry (1:100-1:500); The optimal working dilution should be determined by the end user.					371.2	Notch Signaling, EGFR Signaling Pathway, Neurotrophin Signaling Pathway, Response to Growth Hormone Stimulus	Image no. 2 for anti-ADAM Metallopeptidase Domain 17 (ADAM17) antibody (ABIN5571982) [https://i1.abocdn.com/productimage/vd07aeb1f/b6k99m3m9q5i/];;Image no. 1 for anti-ADAM Metallopeptidase Domain 17 (ADAM17) antibody (ABIN5571982) [https://i1.abocdn.com/productimage/vc009e2c5/j4e92y5g9x5q/]	1000	10000	Image no. 2 for anti-ADAM Metallopeptidase Domain 17 (ADAM17) antibody (ABIN5571982)	https://i1.abocdn.com/productimage/vd07aeb1f/b6k99m3m9q5i/	Image no. 1 for anti-ADAM Metallopeptidase Domain 17 (ADAM17) antibody (ABIN5571982)	https://i1.abocdn.com/productimage/vc009e2c5/j4e92y5g9x5q/
ADAM17	ABIN790990	https://www.antibodypedia.com/gene/2540/ADAM17/antibody/806236/ABIN790990	https://www.antibodies-online.com/antibody/790990/anti-ADAM+Metallopeptidase+Domain+17+ADAM17+C-Term+antibody/?utm_source=partner&utm_medium=antibodypedia&utm_campaign=listing&utm_content=147	Rabbit	Human	Polyclonal		Immunohistochemistry (IHC), ELISA, Western Blotting (WB)	Approved: ELISA (1:1000 - 1:10000), IHC (1:100 - 1:500), WB (1:200 - 1:1000)		Affinity purified			456.66	Notch Signaling, EGFR Signaling Pathway, Neurotrophin Signaling Pathway, Response to Growth Hormone Stimulus	Image no. 1 for anti-ADAM Metallopeptidase Domain 17 (ADAM17) (C-Term) antibody (ABIN790990) [https://i1.abocdn.com/productimage/v5efc8665/w3v63w3s7y3c/]	1000	10000	Image no. 1 for anti-ADAM Metallopeptidase Domain 17 (ADAM17) (C-Term) antibody (ABIN790990)	https://i1.abocdn.com/productimage/v5efc8665/w3v63w3s7y3c/
ADAM17	LS-C137039	https://www.antibodypedia.com/gene/2540/ADAM17/antibody/1050110/LS-C137039	https://www.lsbio.com/antibodies/adam17-antibody-tace-antibody-c-terminus-elisa-ihc-wb-western-ls-c137039/141622?trid=259	Rabbit	Human	Polyclonal		IHC (1:100 - 1:500). Western blot (1:200 - 1:1000). ELISA (1:1000 - 1:10000)			Affinity purified			Unavailable		ADAM17 / TACE Antibody [https://lsbio-7d62.kxcdn.com/image2/adam17-tace-antibody-c-terminus-ls-c137039/58028_173200.jpg]	1000	10000	ADAM17 / TACE Antibody	https://lsbio-7d62.kxcdn.com/image2/adam17-tace-antibody-c-terminus-ls-c137039/58028_173200.jpg
ADAM17	orb519809	https://www.antibodypedia.com/gene/2540/ADAM17/antibody/4626997/orb519809	https://www.biorbyt.com/adam17-antibody-orb519809.html	Rabbit	Human, Mouse, Rat	Polyclonal	Unconjugated	ELISA, IHC-P	ELISA:1:1000-1:2000, IHC-P:1:15-1:50	878.67 g/mol (free acid)	Antigen affinity purification			$457.30		Immunohistochemistry of paraffin-embedded Human lung cancer tissue using ADAM17 antibody [https://www.biorbyt.com/pub/media/catalog/product/a/d/adam17-antibody_orb519809_ihc_1.jpg];;Immunohistochemistry of paraffin-embedded Human thyroid cancer tissue using ADAM17 antibody [https://www.biorbyt.com/pub/media/catalog/product/a/d/adam17-antibody_orb519809_ihc_2.jpg]	1000	2000	Immunohistochemistry of paraffin-embedded Human lung cancer tissue using ADAM17 antibody	https://www.biorbyt.com/pub/media/catalog/product/a/d/adam17-antibody_orb519809_ihc_1.jpg	Immunohistochemistry of paraffin-embedded Human thyroid cancer tissue using ADAM17 antibody	https://www.biorbyt.com/pub/media/catalog/product/a/d/adam17-antibody_orb519809_ihc_2.jpg
ADAM17	ABIN1532496	https://www.antibodypedia.com/gene/2540/ADAM17/antibody/2000617/ABIN1532496	https://www.antibodies-online.com/antibody/1532496/anti-ADAM+Metallopeptidase+Domain+17+ADAM17+AA+701-750+antibody/?utm_source=partner&utm_medium=antibodypedia&utm_campaign=listing&utm_content=166	Rabbit	Human, Mouse, Rat	Polyclonal		Immunofluorescence (IF), ELISA	IF: 1:100~1:500 ELISA: 1:1000		The antibody was purified from rabbit antiserum by affinity-chromatography using immunogen.			349.09	Notch Signaling, EGFR Signaling Pathway, Neurotrophin Signaling Pathway, Response to Growth Hormone Stimulus	Image no. 1 for anti-ADAM Metallopeptidase Domain 17 (ADAM17) (AA 701-750) antibody (ABIN1532496) [https://i1.abocdn.com/productimage/vecdbbc02/j0e40p7y7f2b/]	1000		Image no. 1 for anti-ADAM Metallopeptidase Domain 17 (ADAM17) (AA 701-750) antibody (ABIN1532496)	https://i1.abocdn.com/productimage/vecdbbc02/j0e40p7y7f2b/
ADAM17	ABIN2614373	https://www.antibodypedia.com/gene/2540/ADAM17/antibody/2344960/ABIN2614373	https://www.antibodies-online.com/antibody/2614373/anti-ADAM+Metallopeptidase+Domain+17+ADAM17+AA+794-823+antibody/?utm_source=partner&utm_medium=antibodypedia&utm_campaign=listing&utm_content=117	Rabbit	Human	Polyclonal		ELISA, Western Blotting (WB)	Approved: ELISA (1:1000), WB (1:50 - 1:100)		Affinity purified			998.34	Notch Signaling, EGFR Signaling Pathway, Neurotrophin Signaling Pathway, Response to Growth Hormone Stimulus		1000
ADAM17	ABIN2614374	https://www.antibodypedia.com/gene/2540/ADAM17/antibody/2344961/ABIN2614374	https://www.antibodies-online.com/antibody/2614374/anti-ADAM+Metallopeptidase+Domain+17+ADAM17+AA+195-224+antibody/?utm_source=partner&utm_medium=antibodypedia&utm_campaign=listing&utm_content=117	Rabbit	Human	Polyclonal		ELISA, Flow Cytometry (FACS), Western Blotting (WB)	Approved: ELISA (1:1000), Flo (1:10 - 1:50), WB (1:50 - 1:100)		Affinity purified			998.34	Notch Signaling, EGFR Signaling Pathway, Neurotrophin Signaling Pathway, Response to Growth Hormone Stimulus		1000
ADAM17	ABIN2883439	https://www.antibodypedia.com/gene/2540/ADAM17/antibody/4086881/ABIN2883439	https://www.antibodies-online.com/antibody/2883439/anti-ADAM+Metallopeptidase+Domain+17+ADAM17+AA+701-750+antibody/?utm_source=partner&utm_medium=antibodypedia&utm_campaign=listing&utm_content=127	Rabbit	Human, Mouse, Rat	Polyclonal		ELISA, Immunofluorescence (IF)	Approved: IF (1:100 - 1:500), Peptide-ELISA (1:1000)		Immunoaffinity purified			556.66	Notch Signaling, EGFR Signaling Pathway, Neurotrophin Signaling Pathway, Response to Growth Hormone Stimulus		1000
ADAM17	ABIN483112	https://www.antibodypedia.com/gene/2540/ADAM17/antibody/508629/ABIN483112	https://www.antibodies-online.com/antibody/483112/anti-ADAM+Metallopeptidase+Domain+17+ADAM17+AA+701-750+antibody/?utm_source=partner&utm_medium=antibodypedia&utm_campaign=listing&utm_content=166	Rabbit	Human, Mouse, Rat	Polyclonal		Immunofluorescence (IF), ELISA	IF: 1:100~1:500 ELISA: 1:1000		The antibody was purified from rabbit antiserum by affinity-chromatography using immunogen.			240	Notch Signaling, EGFR Signaling Pathway, Neurotrophin Signaling Pathway, Response to Growth Hormone Stimulus	Image no. 1 for anti-ADAM Metallopeptidase Domain 17 (ADAM17) (AA 701-750) antibody (ABIN483112) [https://i1.abocdn.com/productimage/vecdbbc02/j0e40p7y7f2b/]	1000		Image no. 1 for anti-ADAM Metallopeptidase Domain 17 (ADAM17) (AA 701-750) antibody (ABIN483112)	https://i1.abocdn.com/productimage/vecdbbc02/j0e40p7y7f2b/
ADAM17	LS-C328833	https://www.antibodypedia.com/gene/2540/ADAM17/antibody/1689185/LS-C328833	https://www.lsbio.com/antibodies/adam17-antibody-tace-antibody-aa794-823-elisa-wb-western-ls-c328833/339039?trid=259	Rabbit	Human	Polyclonal		Western blot (1:50 - 1:100). ELISA (1:1000)			Affinity purified			Unavailable			1000
ADAM17	LS-C329200	https://www.antibodypedia.com/gene/2540/ADAM17/antibody/1689528/LS-C329200	https://www.lsbio.com/antibodies/adam17-antibody-tace-antibody-aa195-224-elisa-flow-wb-western-ls-c329200/339406?trid=259	Rabbit	Human	Polyclonal		Western blot (1:50 - 1:100). Flow Cytometry (1:10 - 1:50). ELISA (1:1000)			Affinity purified			Unavailable			1000
ADAM17	LS-C822096	https://www.antibodypedia.com/gene/2540/ADAM17/antibody/4938366/LS-C822096	https://www.lsbio.com/antibodies/adam17-antibody-tace-antibody-elisa-if-immunofluorescence-ls-c822096/848946?trid=259	Rabbit	Human, Mouse, Rat	Polyclonal		Immunofluorescence (1:100 - 1:500). ELISA (1:1000)			Affinity purified			Unavailable		ADAM17 / TACE Antibody - Peptide - + Immunofluorescence analysis of NIH/3T3 cells, using ADAM 17 antibody. [https://lsbio-7d62.kxcdn.com/image2/adam17-tace-antibody-ls-c822096/595717_5395011.jpg]	1000		ADAM17 / TACE Antibody - Peptide - + Immunofluorescence analysis of NIH/3T3 cells, using ADAM 17 antibody.	https://lsbio-7d62.kxcdn.com/image2/adam17-tace-antibody-ls-c822096/595717_5395011.jpg
ADAM17	orb155594	https://www.antibodypedia.com/gene/2540/ADAM17/antibody/2071068/orb155594	https://www.biorbyt.com/adam17-phospho-thr735-antibo-orb155594.html	Rabbit	Human, Mouse, Rat	Polyclonal	Unconjugated	ELISA, ICC, IF, IHC-P, WB	WB: 1:500-2000, ELISA: 1:500-1000, IHC-P: 1:100-500, ICC: 1:100-500, IF: 1:100-500	68/91 kDa	Affinity purified by Protein A			$430.10			500	1000
ADAM17	ABIN4357502	https://www.antibodypedia.com/gene/2540/ADAM17/antibody/4216263/ABIN4357502	https://www.antibodies-online.com/antibody/4357502/anti-ADAM+Metallopeptidase+Domain+17+ADAM17+antibody/?utm_source=partner&utm_medium=antibodypedia&utm_campaign=listing&utm_content=174	Rabbit	Human, Mouse, Rat	Polyclonal		ELISA, Flow Cytometry (FACS), Immunocytochemistry (ICC), Immunofluorescence (IF), Western Blotting (WB)	Western Blot 1:100-1:2000, Flow Cytometry, ELISA 1:100-1:2000, Immunocytochemistry/Immunofluorescence 1:10-1:2000TACE antibody can be used for detection of TACE by Western blot at 1:500 to 1:2000 dilution. 80 to 130 kDa bands can be detected, which may represent mature protein, precursor, and glycosylated TACE.		Immunogen affinity purified		Lemjabbar, Li, Gallup, Sidhu, Drori, Basbaum: "Tobacco smoke-induced lung cell proliferation mediated by tumor necrosis factor alpha-converting enzyme and amphiregulin." in: The Journal of biological chemistry, Vol. 278, Issue 28, pp. 26202-7, 2003 (PubMed).		Notch Signaling, EGFR Signaling Pathway, Neurotrophin Signaling Pathway, Response to Growth Hormone Stimulus	Image no. 1 for anti-ADAM Metallopeptidase Domain 17 (ADAM17) antibody (ABIN4357502) [https://i1.abocdn.com/productimage/v84449f03/f9m69r9i3e7c/]	100	2000	Image no. 1 for anti-ADAM Metallopeptidase Domain 17 (ADAM17) antibody (ABIN4357502)	https://i1.abocdn.com/productimage/v84449f03/f9m69r9i3e7c/
ADAM17	NBP1-77044	https://www.antibodypedia.com/gene/2540/ADAM17/antibody/572583/NBP1-77044	https://www.novusbio.com/products/tace-adam17-antibody_nbp1-77044?utm_source=antibodypedia&utm_medium=referral&utm_campaign=product&utm_term=primaryantibodies	Rabbit	Human, Rat	Polyclonal		WB, ELISA, ICC/IF	Western Blot 0.5 ug/ml; ELISA 1:100-1:2000; Immunocytochemistry/Immunofluorescence 10 ug/ml		Peptide affinity purified		Lemjabbar H, Li D, Gallup M et al. Tobacco smoke-induced lung cell proliferation mediated by tumor necrosis factor alpha-converting enzyme and amphiregulin. J Biol Chem. 2003 Jul 11 [PMID: 12711607]			Immunocytochemistry/Immunofluorescence: TACE/ADAM17 Antibody [NBP1-77044] - HeLa cells with ADAM17 antibody at 10 ug/ml. [https://images.novusbio.com/fullsize2/TACE-ADAM17-Antibody-Immunocytochemistry-NBP1-77044-img0002.jpg];;Western Blot: TACE/ADAM17 Antibody [NBP1-77044] - IAV via Protein Expression Profile in Cells Lines. Antibodies: TACE and GAPDH. Secondary: Goat anti-rabbit IgG HRP conjugat…	100	2000	Immunocytochemistry/Immunofluorescence: TACE/ADAM17 Antibody [NBP1-77044] - HeLa cells with ADAM17 antibody at 10 ug/ml.	https://images.novusbio.com/fullsize2/TACE-ADAM17-Antibody-Immunocytochemistry-NBP1-77044-img0002.jpg	Western Blot: TACE/ADAM17 Antibody [NBP1-77044] - IAV via Protein Expression Profile in Cells Lines. Antibodies: TACE and GAPDH. Secondary: Goat anti-rabbit IgG HRP conjugate.	https://images.novusbio.com/fullsize2/TACE-ADAM17-Antibody-Western-Blot-NBP1-77044-img0007.jpg	Western Blot: TACE/ADAM17 Antibody [NBP1-77044] - HeLa whole cell lysate. Image from verified customer review.	https://images.novusbio.com/fullsize2/TACE-ADAM17-Antibody-Western-Blot-NBP1-77044-img0003.jpg	Immunocytochemistry/Immunofluorescence: TACE/ADAM17 Antibody [NBP1-77044] - HeLa cells with TACE antibody at 10 ug/mL.	https://images.novusbio.com/fullsize2/TACE-ADAM17-Antibody-Immunofluorescence-NBP1-77044-img0004.jpg	Western Blot: TACE/ADAM17 Antibody [NBP1-77044] - KO Validation in HeLa Cells. Loading: 10 ug of HeLa WT cell lysates or TACE KO celllysates. Antibodies: TACE/ADAM17 NBP1-77044 (0.25 ug/mL) and beta-actin NBP1-76692 (1 ug/mL), 1 h incubation at RT in 5% NFDM/TBST. Secondary: Goat Anti-Rabbit IgG HRP conjugate at 1:10000 dilution.	https://images.novusbio.com/fullsize2/TACE-ADAM17-Antibody-Western-Blot-NBP1-77044-img0008.jpg	Western Blot: TACE/ADAM17 Antibody [NBP1-77044] - Analysis of TACE in HeLa (A, D), Jurkat (B, E) and Raji (C,F) cell lysate in (A-C) the absence or (D-F) the presence of blocking peptide with TACE antibody at 0.5 ug/mL.	https://images.novusbio.com/fullsize2/TACE-ADAM17-Antibody-Western-Blot-NBP1-77044-img0006.jpg
ADAM17	orb458563	https://www.antibodypedia.com/gene/2540/ADAM17/antibody/4625347/orb458563	https://www.biorbyt.com/adam17-antibody-biotin-orb458563.html	Rabbit	Human, Mouse, Rat	Polyclonal	Biotin	ELISA, IF, IHC-P, WB	WB: 1:50-200, ELISA: 1:100-1000, IHC-P: 1:50-200, IF: 1:50-200	68/93 kDa	Affinity purified by Protein A			$515.10			100	1000
ADAM17	orb480412	https://www.antibodypedia.com/gene/2540/ADAM17/antibody/4573353/orb480412	https://www.biorbyt.com/adam17-antibody-hrp-orb480412.html	Rabbit	Human, Mouse, Rat	Polyclonal	Horseradish Peroxidase	ELISA, IHC-P, WB	WB: 1:50-200, ELISA: 1:100-1000, IHC-P: 1:50-200	68/93 kDa	Affinity purified by Protein A			$515.10			100	1000
ADAM17	orb502052	https://www.antibodypedia.com/gene/2540/ADAM17/antibody/4573356/orb502052	https://www.biorbyt.com/phospho-adam17-thr735-antibody-orb502052.html	Rabbit	Human, Mouse, Rat	Polyclonal	Biotin	ELISA, ICC, IF, IHC-P, WB	WB: 1:50-200, ELISA: 1:100-1000, IHC-P: 1:50-200, ICC: 1:50-200, IF: 1:50-200	68 kDa	Affinity purified by Protein A			$515.10			100	1000
ADAM17	orb503967	https://www.antibodypedia.com/gene/2540/ADAM17/antibody/4573358/orb503967	https://www.biorbyt.com/phospho-adam17-thr735-antibody-orb503967.html	Rabbit	Human, Mouse, Rat	Polyclonal	Horseradish Peroxidase	ELISA, ICC, IHC-P, WB	WB: 1:50-200, ELISA: 1:100-1000, IHC-P: 1:50-200, ICC: 1:50-200	68 kDa	Affinity purified by Protein A			$515.10			100	1000
ADAM17	ABIN1891325	https://www.antibodypedia.com/gene/2540/ADAM17/antibody/2033248/ABIN1891325	https://www.antibodies-online.com/antibody/1891325/anti-ADAM+Metallopeptidase+Domain+17+ADAM17+AA+794-823+antibody+Alkaline+Phosphatase+AP/?utm_source=partner&utm_medium=antibodypedia&utm_campaign=listing&utm_content=123	Rabbit	Human	Polyclonal		ELISA, Western Blotting (WB)	Approved: ELISA, WB; ; Usage: The applications listed have been tested for the unconjugated form of this product. Other forms have not been tested.		Ammonium sulfate precipitation			1.248,34 €	Notch Signaling, EGFR Signaling Pathway, Neurotrophin Signaling Pathway, Response to Growth Hormone Stimulus
ADAM17	ABIN1891326	https://www.antibodypedia.com/gene/2540/ADAM17/antibody/2033249/ABIN1891326	https://www.antibodies-online.com/antibody/1891326/anti-ADAM+Metallopeptidase+Domain+17+ADAM17+AA+794-823+antibody+APC/?utm_source=partner&utm_medium=antibodypedia&utm_campaign=listing&utm_content=123	Rabbit	Human	Polyclonal		ELISA, Western Blotting (WB)	Approved: ELISA, WB; ; Usage: The applications listed have been tested for the unconjugated form of this product. Other forms have not been tested.		Ammonium sulfate precipitation			1.248,34 €	Notch Signaling, EGFR Signaling Pathway, Neurotrophin Signaling Pathway, Response to Growth Hormone Stimulus
ADAM17	ABIN1891327	https://www.antibodypedia.com/gene/2540/ADAM17/antibody/2033250/ABIN1891327	https://www.antibodies-online.com/antibody/1891327/anti-ADAM+Metallopeptidase+Domain+17+ADAM17+AA+794-823+antibody+FITC/?utm_source=partner&utm_medium=antibodypedia&utm_campaign=listing&utm_content=123	Rabbit	Human	Polyclonal	Green dye	ELISA, Western Blotting (WB)	Approved: ELISA, WB; ; Usage: The applications listed have been tested for the unconjugated form of this product. Other forms have not been tested.		Ammonium sulfate precipitation			1.248,34 €	Notch Signaling, EGFR Signaling Pathway, Neurotrophin Signaling Pathway, Response to Growth Hormone Stimulus
ADAM17	ABIN1891328	https://www.antibodypedia.com/gene/2540/ADAM17/antibody/2033251/ABIN1891328	https://www.antibodies-online.com/antibody/1891328/anti-ADAM+Metallopeptidase+Domain+17+ADAM17+AA+794-823+antibody+Biotin/?utm_source=partner&utm_medium=antibodypedia&utm_campaign=listing&utm_content=123	Rabbit	Human	Polyclonal	Biotin	ELISA, Western Blotting (WB)	Approved: ELISA, WB; ; Usage: The applications listed have been tested for the unconjugated form of this product. Other forms have not been tested.		Ammonium sulfate precipitation			1.248,34 €	Notch Signaling, EGFR Signaling Pathway, Neurotrophin Signaling Pathway, Response to Growth Hormone Stimulus
ADAM17	ABIN1891329	https://www.antibodypedia.com/gene/2540/ADAM17/antibody/2033252/ABIN1891329	https://www.antibodies-online.com/antibody/1891329/anti-ADAM+Metallopeptidase+Domain+17+ADAM17+AA+794-823+antibody+PE/?utm_source=partner&utm_medium=antibodypedia&utm_campaign=listing&utm_content=123	Rabbit	Human	Polyclonal	Yellow dye	ELISA, Western Blotting (WB)	Approved: ELISA, WB; ; Usage: The applications listed have been tested for the unconjugated form of this product. Other forms have not been tested.		Ammonium sulfate precipitation			1.248,34 €	Notch Signaling, EGFR Signaling Pathway, Neurotrophin Signaling Pathway, Response to Growth Hormone Stimulus
ADAM17	ABIN1891331	https://www.antibodypedia.com/gene/2540/ADAM17/antibody/2033253/ABIN1891331	https://www.antibodies-online.com/antibody/1891331/anti-ADAM+Metallopeptidase+Domain+17+ADAM17+AA+794-823+antibody+HRP/?utm_source=partner&utm_medium=antibodypedia&utm_campaign=listing&utm_content=118	Rabbit	Human	Polyclonal	Horseradish Peroxidase	ELISA, Western Blotting (WB)	Approved: ELISA, WB; ; Usage: The applications listed have been tested for the base form of this product. Alternate forms, such as conjugated, azide-free, or ready-to-use, have not been tested.		Ammonium sulfate precipitation			1.248,34 €	Notch Signaling, EGFR Signaling Pathway, Neurotrophin Signaling Pathway, Response to Growth Hormone Stimulus
ADAM17	ABIN1891332	https://www.antibodypedia.com/gene/2540/ADAM17/antibody/2033254/ABIN1891332	https://www.antibodies-online.com/antibody/1891332/anti-ADAM+Metallopeptidase+Domain+17+ADAM17+AA+195-224+antibody+Alkaline+Phosphatase+AP/?utm_source=partner&utm_medium=antibodypedia&utm_campaign=listing&utm_content=118	Rabbit	Human	Polyclonal		Flow Cytometry (FACS), ELISA, Western Blotting (WB)	Approved: ELISA, Flo, WB; ; Usage: The applications listed have been tested for the unconjugated form of this product. Other forms have not been tested.		Immunoaffinity purified			1.248,34 €	Notch Signaling, EGFR Signaling Pathway, Neurotrophin Signaling Pathway, Response to Growth Hormone Stimulus
ADAM17	ABIN1891333	https://www.antibodypedia.com/gene/2540/ADAM17/antibody/2033255/ABIN1891333	https://www.antibodies-online.com/antibody/1891333/anti-ADAM+Metallopeptidase+Domain+17+ADAM17+AA+195-224+antibody+Biotin/?utm_source=partner&utm_medium=antibodypedia&utm_campaign=listing&utm_content=118	Rabbit	Human	Polyclonal	Biotin	Flow Cytometry (FACS), ELISA, Western Blotting (WB)	Approved: ELISA, Flo, WB; ; Usage: The applications listed have been tested for the unconjugated form of this product. Other forms have not been tested.		Immunoaffinity purified			1.248,34 €	Notch Signaling, EGFR Signaling Pathway, Neurotrophin Signaling Pathway, Response to Growth Hormone Stimulus
ADAM17	ABIN1891334	https://www.antibodypedia.com/gene/2540/ADAM17/antibody/2033256/ABIN1891334	https://www.antibodies-online.com/antibody/1891334/anti-ADAM+Metallopeptidase+Domain+17+ADAM17+AA+195-224+antibody+APC/?utm_source=partner&utm_medium=antibodypedia&utm_campaign=listing&utm_content=113	Rabbit	Human	Polyclonal		Flow Cytometry (FACS), ELISA, Western Blotting (WB)	Approved: ELISA, Flo, WB; ; Usage: The applications listed have been tested for the unconjugated form of this product. Other forms have not been tested.		Immunoaffinity purified			1.248,34 €	Notch Signaling, EGFR Signaling Pathway, Neurotrophin Signaling Pathway, Response to Growth Hormone Stimulus
ADAM17	ABIN1891335	https://www.antibodypedia.com/gene/2540/ADAM17/antibody/2033257/ABIN1891335	https://www.antibodies-online.com/antibody/1891335/anti-ADAM+Metallopeptidase+Domain+17+ADAM17+AA+195-224+antibody+FITC/?utm_source=partner&utm_medium=antibodypedia&utm_campaign=listing&utm_content=118	Rabbit	Human	Polyclonal	Green dye	Flow Cytometry (FACS), ELISA, Western Blotting (WB)	Approved: ELISA, Flo, WB; ; Usage: The applications listed have been tested for the unconjugated form of this product. Other forms have not been tested.		Immunoaffinity purified			1.248,34 €	Notch Signaling, EGFR Signaling Pathway, Neurotrophin Signaling Pathway, Response to Growth Hormone Stimulus
ADAM17	ABIN1891336	https://www.antibodypedia.com/gene/2540/ADAM17/antibody/2033258/ABIN1891336	https://www.antibodies-online.com/antibody/1891336/anti-ADAM+Metallopeptidase+Domain+17+ADAM17+AA+195-224+antibody+PE/?utm_source=partner&utm_medium=antibodypedia&utm_campaign=listing&utm_content=118	Rabbit	Human	Polyclonal	Yellow dye	Flow Cytometry (FACS), ELISA, Western Blotting (WB)	Approved: ELISA, Flo, WB; ; Usage: The applications listed have been tested for the unconjugated form of this product. Other forms have not been tested.		Immunoaffinity purified			1.248,34 €	Notch Signaling, EGFR Signaling Pathway, Neurotrophin Signaling Pathway, Response to Growth Hormone Stimulus
ADAM17	ABIN1891337	https://www.antibodypedia.com/gene/2540/ADAM17/antibody/2033259/ABIN1891337	https://www.antibodies-online.com/antibody/1891337/anti-ADAM+Metallopeptidase+Domain+17+ADAM17+AA+195-224+antibody+HRP/?utm_source=partner&utm_medium=antibodypedia&utm_campaign=listing&utm_content=118	Rabbit	Human	Polyclonal	Horseradish Peroxidase	Flow Cytometry (FACS), ELISA, Western Blotting (WB)	Approved: ELISA, Flo, WB; ; Usage: The applications listed have been tested for the base form of this product. Alternate forms, such as conjugated, azide-free, or ready-to-use, have not been tested.		Immunoaffinity purified			1.248,34 €	Notch Signaling, EGFR Signaling Pathway, Neurotrophin Signaling Pathway, Response to Growth Hormone Stimulus
ADAM17	ABIN207356	https://www.antibodypedia.com/gene/2540/ADAM17/antibody/768318/ABIN207356	https://www.antibodies-online.com/antibody/207356/anti-ADAM+Metallopeptidase+Domain+17+ADAM17+C-Term+antibody/?utm_source=partner&utm_medium=antibodypedia&utm_campaign=listing&utm_content=117	Rabbit	Human	Polyclonal		ELISA, Western Blotting (WB)	Approved: ELISA (1 μg/mL), WB (1 μg/mL)		Immunoaffinity purified			473.34	Notch Signaling, EGFR Signaling Pathway, Neurotrophin Signaling Pathway, Response to Growth Hormone Stimulus
ADAM17	ABIN2196010	https://www.antibodypedia.com/gene/2540/ADAM17/antibody/2809196/ABIN2196010	https://www.antibodies-online.com/antibody/2196010/anti-ADAM+Metallopeptidase+Domain+17+ADAM17+AA+202-232+N-Term/?utm_source=partner&utm_medium=antibodypedia&utm_campaign=listing&utm_content=100	Rabbit	Human	Polyclonal		Flow Cytometry (FACS), ELISA, Western Blotting (WB)	Optimal working conditions should be determined by the investigator.		Purified by peptide immunoaffinity chromatography.			708.6	Notch Signaling, EGFR Signaling Pathway, Neurotrophin Signaling Pathway, Response to Growth Hormone Stimulus
ADAM17	ABIN2196011	https://www.antibodypedia.com/gene/2540/ADAM17/antibody/2809197/ABIN2196011	https://www.antibodies-online.com/antibody/2196011/anti-ADAM+Metallopeptidase+Domain+17+ADAM17+AA+202-232+N-Term+HRP/?utm_source=partner&utm_medium=antibodypedia&utm_campaign=listing&utm_content=100	Rabbit	Human	Polyclonal	Horseradish Peroxidase	ELISA, Western Blotting (WB)	Optimal working conditions should be determined by the investigator.		Purified by peptide immunoaffinity chromatography.			869.32	Notch Signaling, EGFR Signaling Pathway, Neurotrophin Signaling Pathway, Response to Growth Hormone Stimulus
ADAM17	ABIN2196016	https://www.antibodypedia.com/gene/2540/ADAM17/antibody/2809199/ABIN2196016	https://www.antibodies-online.com/antibody/2196016/anti-ADAM+Metallopeptidase+Domain+17+ADAM17+C-Term/?utm_source=partner&utm_medium=antibodypedia&utm_campaign=listing&utm_content=100	Goat	Human	Polyclonal		Immunohistochemistry (IHC), ELISA, Western Blotting (WB)	Optimal working conditions should be determined by the investigator.		Purified by immunoaffinity chromatography.			815.75	Notch Signaling, EGFR Signaling Pathway, Neurotrophin Signaling Pathway, Response to Growth Hormone Stimulus
ADAM17	ABIN2370986	https://www.antibodypedia.com/gene/2540/ADAM17/antibody/2827895/ABIN2370986	https://www.antibodies-online.com/antibody/2370986/anti-ADAM+Metallopeptidase+Domain+17+ADAM17+C-Term/?utm_source=partner&utm_medium=antibodypedia&utm_campaign=listing&utm_content=100	Goat	Human	Polyclonal		ELISA, Western Blotting (WB)	Optimal working conditions should be determined by the investigator.		Purified by immunoaffinity chromatography.			801.14	Notch Signaling, EGFR Signaling Pathway, Neurotrophin Signaling Pathway, Response to Growth Hormone Stimulus
ADAM17	ABIN2465164	https://www.antibodypedia.com/gene/2540/ADAM17/antibody/2310044/ABIN2465164	https://www.antibodies-online.com/antibody/2465164/anti-ADAM+Metallopeptidase+Domain+17+ADAM17+C-Term+antibody/?utm_source=partner&utm_medium=antibodypedia&utm_campaign=listing&utm_content=145	Goat	Human	Polyclonal		ELISA, Western Blotting (WB)	ELISA: Antibody detection limit dilution 1:128,000. Western Blot: Approximately 100 kDa band observed in human testis lysates (calculated MW of 93.0 kDa according to NP_003174.3). Recommended concentration: 0.1-0.3 μg/mL.		ADAM17 antibody was purified from goat serum by ammonium sulphate precipitation followed by antigen affinity chromatography using the immunizing peptide.			545	Notch Signaling, EGFR Signaling Pathway, Neurotrophin Signaling Pathway, Response to Growth Hormone Stimulus	Image no. 1 for anti-ADAM Metallopeptidase Domain 17 (ADAM17) (C-Term) antibody (ABIN2465164) [https://i1.abocdn.com/productimage/v3f44d211/m5i57c8l8p4k/]			Image no. 1 for anti-ADAM Metallopeptidase Domain 17 (ADAM17) (C-Term) antibody (ABIN2465164)	https://i1.abocdn.com/productimage/v3f44d211/m5i57c8l8p4k/
ADAM17	ABIN2469853	https://www.antibodypedia.com/gene/2540/ADAM17/antibody/2312694/ABIN2469853	https://www.antibodies-online.com/antibody/2469853/anti-ADAM+Metallopeptidase+Domain+17+ADAM17+C-Term+antibody/?utm_source=partner&utm_medium=antibodypedia&utm_campaign=listing&utm_content=135	Rabbit	Human	Polyclonal		Immunohistochemistry (IHC), ELISA, Western Blotting (WB)	ADAM17 antibody can be used in Western Blot, and immunohistochemistry starting at 5 μg/mL.		Immunoaffinity Chromatography			607.5	Notch Signaling, EGFR Signaling Pathway, Neurotrophin Signaling Pathway, Response to Growth Hormone Stimulus	Image no. 1 for anti-ADAM Metallopeptidase Domain 17 (ADAM17) (C-Term) antibody (ABIN2469853) [https://i1.abocdn.com/productimage/vf629ec1a/t2w58e2z8m8r/]			Image no. 1 for anti-ADAM Metallopeptidase Domain 17 (ADAM17) (C-Term) antibody (ABIN2469853)	https://i1.abocdn.com/productimage/vf629ec1a/t2w58e2z8m8r/
ADAM17	ABIN249487	https://www.antibodypedia.com/gene/2540/ADAM17/antibody/509559/ABIN249487	https://www.antibodies-online.com/antibody/249487/anti-ADAM+Metallopeptidase+Domain+17+ADAM17+C-Term,+Isoform+1+antibody/?utm_source=partner&utm_medium=antibodypedia&utm_campaign=listing&utm_content=149	Goat	Human	Polyclonal		ELISA, Western Blotting (WB)	Western Blot 0.1 - 0.3 μg/mL, Peptide ELISA Detection limit 1:128000WB: Approx. 100 kDa band observed in human testis lysates and approx. 125 kDa band in Daudi, HeLa and Jurkat lysates is reported in scientific literature (PMID: 20980382).		Immunogen affinity purified		Black, Rauch, Kozlosky, Peschon, Slack, Wolfson, Castner, Stocking, Reddy, Srinivasan, Nelson, Boiani, Schooley, Gerhart, Davis, Fitzner, Johnson, Paxton, March, Cerretti: "A metalloproteinase disintegrin that releases tumour-necrosis factor-alpha from cells." in: Nature, Vol. 385, Issue 6618, pp. 729-33, 1997 (PubMed).		Notch Signaling, EGFR Signaling Pathway, Neurotrophin Signaling Pathway, Response to Growth Hormone Stimulus	Image no. 3 for anti-ADAM Metallopeptidase Domain 17 (ADAM17) (C-Term), (Isoform 1) antibody (ABIN249487) [https://i1.abocdn.com/productimage/v217fa679/o9u29a4k8o0f/];;Image no. 1 for anti-ADAM Metallopeptidase Domain 17 (ADAM17) (C-Term), (Isoform 1) antibody (ABIN249487) [https://i1.abocdn.com/productimage/v81a93014/b0b25m3l8l1r/];;Image no. 2 for anti-ADAM Metallopeptidase Domain 17 (ADAM17) (…			Image no. 3 for anti-ADAM Metallopeptidase Domain 17 (ADAM17) (C-Term), (Isoform 1) antibody (ABIN249487)	https://i1.abocdn.com/productimage/v217fa679/o9u29a4k8o0f/	Image no. 1 for anti-ADAM Metallopeptidase Domain 17 (ADAM17) (C-Term), (Isoform 1) antibody (ABIN249487)	https://i1.abocdn.com/productimage/v81a93014/b0b25m3l8l1r/	Image no. 2 for anti-ADAM Metallopeptidase Domain 17 (ADAM17) (C-Term), (Isoform 1) antibody (ABIN249487)	https://i1.abocdn.com/productimage/va9e5e5e6/d6p15x2d8u1u/
ADAM17	ABIN2560939	https://www.antibodypedia.com/gene/2540/ADAM17/antibody/2852850/ABIN2560939	https://www.antibodies-online.com/antibody/2560939/anti-ADAM+Metallopeptidase+Domain+17+ADAM17+C-Term/?utm_source=partner&utm_medium=antibodypedia&utm_campaign=listing&utm_content=100	Goat	Human, Mouse, Rat	Polyclonal		ELISA, Western Blotting (WB)	Optimal working dilution should be determined by the investigator.		Affinity purification			348.84	Notch Signaling, EGFR Signaling Pathway, Neurotrophin Signaling Pathway, Response to Growth Hormone Stimulus	Image no. 2 for anti-ADAM Metallopeptidase Domain 17 (ADAM17) (C-Term) antibody (ABIN2560939) [https://i1.abocdn.com/productimage/v5346d90f/u1c51v4m012v/];;Image no. 1 for anti-ADAM Metallopeptidase Domain 17 (ADAM17) (C-Term) antibody (ABIN2560939) [https://i1.abocdn.com/productimage/v155a4113/f1u51d7z012m/]			Image no. 2 for anti-ADAM Metallopeptidase Domain 17 (ADAM17) (C-Term) antibody (ABIN2560939)	https://i1.abocdn.com/productimage/v5346d90f/u1c51v4m012v/	Image no. 1 for anti-ADAM Metallopeptidase Domain 17 (ADAM17) (C-Term) antibody (ABIN2560939)	https://i1.abocdn.com/productimage/v155a4113/f1u51d7z012m/
ADAM17	ABIN290260	https://www.antibodypedia.com/gene/2540/ADAM17/antibody/774802/ABIN290260	https://www.antibodies-online.com/antibody/290260/anti-ADAM+Metallopeptidase+Domain+17+ADAM17+C-Term+antibody/?utm_source=partner&utm_medium=antibodypedia&utm_campaign=listing&utm_content=152	Rabbit	Human	Polyclonal		ELISA, Immunohistochemistry (IHC), Immunohistochemistry (Paraffin-embedded Sections) (IHC (p)), Western Blotting (WB)	Approved: ELISA (1 μg/mL), IHC, IHC-P (20 μg/mL), WB (1 μg/mL); ; Usage: Immunohistochemistry: This antibody was validated for use in immunohistochemistry on a panel of 21 formalin-fixed, paraffin-embedded (FFPE) human tissues after heat induced antigen retrieval in pH 6.0 citrate buffer. After incubation with the primary antibody, slides were incubated with biotinylated secondary antibody, follo…		Immunoaffinity purified			512.22	Notch Signaling, EGFR Signaling Pathway, Neurotrophin Signaling Pathway, Response to Growth Hormone Stimulus	Image no. 1 for anti-ADAM Metallopeptidase Domain 17 (ADAM17) (C-Term) antibody (ABIN290260) [https://i1.abocdn.com/productimage/v09a57b11/s7h65x6c116h/]			Image no. 1 for anti-ADAM Metallopeptidase Domain 17 (ADAM17) (C-Term) antibody (ABIN290260)	https://i1.abocdn.com/productimage/v09a57b11/s7h65x6c116h/
ADAM17	ABIN2925329	https://www.antibodypedia.com/gene/2540/ADAM17/antibody/4098268/ABIN2925329	https://www.antibodies-online.com/antibody/2925329/anti-ADAM+Metallopeptidase+Domain+17+ADAM17+antibody/?utm_source=partner&utm_medium=antibodypedia&utm_campaign=listing&utm_content=102	Rabbit	Human, Mouse, Rat	Polyclonal		ELISA, Western Blotting (WB)	Optimal working dilution should be determined by the investigator.		Antigen Affinity Chromatography			390.12	Notch Signaling, EGFR Signaling Pathway, Neurotrophin Signaling Pathway, Response to Growth Hormone Stimulus
ADAM17	ABIN3012551	https://www.antibodypedia.com/gene/2540/ADAM17/antibody/4114766/ABIN3012551	https://www.antibodies-online.com/antibody/3012551/anti-ADAM+Metallopeptidase+Domain+17+ADAM17+antibody/?utm_source=partner&utm_medium=antibodypedia&utm_campaign=listing&utm_content=102	Rabbit	Human, Mouse, Rat	Polyclonal		ELISA, Western Blotting (WB)	Optimal working dilution should be determined by the investigator.		Antigen Affinity Chromatography			741.86	Notch Signaling, EGFR Signaling Pathway, Neurotrophin Signaling Pathway, Response to Growth Hormone Stimulus
ADAM17	ABIN5518969	https://www.antibodypedia.com/gene/2540/ADAM17/antibody/3990475/ABIN5518969	https://www.antibodies-online.com/antibody/5518969/anti-ADAM+Metallopeptidase+Domain+17+ADAM17+AA+215-433+antibody/?utm_source=partner&utm_medium=antibodypedia&utm_campaign=listing&utm_content=156	Rabbit	Human, Mouse, Rat	Polyclonal		ELISA, Western Blotting (WB)	Notes: Tested Species: Species with positive results.; Other applications have not been tested. Optimal dilutions should be determined by end users.		Immunogen affinity purified.			325	Notch Signaling, EGFR Signaling Pathway, Neurotrophin Signaling Pathway, Response to Growth Hormone Stimulus	Image no. 1 for anti-ADAM Metallopeptidase Domain 17 (ADAM17) (AA 215-433) antibody (ABIN5518969) [https://i1.abocdn.com/productimage/vddf4ddd1/o1sa8j7cil9m/]			Image no. 1 for anti-ADAM Metallopeptidase Domain 17 (ADAM17) (AA 215-433) antibody (ABIN5518969)	https://i1.abocdn.com/productimage/vddf4ddd1/o1sa8j7cil9m/
ADAM17	ABIN5702018	https://www.antibodypedia.com/gene/2540/ADAM17/antibody/3862580/ABIN5702018	https://www.antibodies-online.com/antibody/5702018/anti-ADAM+Metallopeptidase+Domain+17+ADAM17+antibody/?utm_source=partner&utm_medium=antibodypedia&utm_campaign=listing&utm_content=116	Rabbit	Human	Polyclonal		ELISA, Western Blotting (WB)	WB :1:200-1:2000,IHC:1:20-1:200					345.45	Notch Signaling, EGFR Signaling Pathway, Neurotrophin Signaling Pathway, Response to Growth Hormone Stimulus
ADAM17	ABIN5911647	https://www.antibodypedia.com/gene/2540/ADAM17/antibody/4350411/ABIN5911647	https://www.antibodies-online.com/antibody/5911647/anti-ADAM+Metallopeptidase+Domain+17+ADAM17+pThr735+antibody/?utm_source=partner&utm_medium=antibodypedia&utm_campaign=listing&utm_content=112	Rabbit	Human, Mouse, Rat	Polyclonal		ELISA, Immunohistochemistry (IHC), Western Blotting (WB)	Optimal working dilution should be determined by the investigator.		Affinity Chromatography			230.23	Notch Signaling, EGFR Signaling Pathway, Neurotrophin Signaling Pathway, Response to Growth Hormone Stimulus
ADAM17	ABIN5911648	https://www.antibodypedia.com/gene/2540/ADAM17/antibody/4350412/ABIN5911648	https://www.antibodies-online.com/antibody/5911648/anti-ADAM+Metallopeptidase+Domain+17+ADAM17+antibody/?utm_source=partner&utm_medium=antibodypedia&utm_campaign=listing&utm_content=107	Rabbit	Human, Mouse, Rat	Polyclonal		ELISA, Immunohistochemistry (IHC)	Optimal working dilution should be determined by the investigator.		Antigen Affinity Chromatography			287.79	Notch Signaling, EGFR Signaling Pathway, Neurotrophin Signaling Pathway, Response to Growth Hormone Stimulus
ADAM17	ABIN5911650	https://www.antibodypedia.com/gene/2540/ADAM17/antibody/4350413/ABIN5911650	https://www.antibodies-online.com/antibody/5911650/anti-ADAM+Metallopeptidase+Domain+17+ADAM17+Thr735+antibody/?utm_source=partner&utm_medium=antibodypedia&utm_campaign=listing&utm_content=112	Rabbit	Human, Mouse, Rat	Polyclonal		ELISA, Immunofluorescence (fixed cells) (IF/ICC)	Optimal working dilution should be determined by the investigator.		Affinity Chromatography			230.23	Notch Signaling, EGFR Signaling Pathway, Neurotrophin Signaling Pathway, Response to Growth Hormone Stimulus
ADAM17	ABIN5911651	https://www.antibodypedia.com/gene/2540/ADAM17/antibody/4350414/ABIN5911651	https://www.antibodies-online.com/antibody/5911651/anti-ADAM+Metallopeptidase+Domain+17+ADAM17+antibody/?utm_source=partner&utm_medium=antibodypedia&utm_campaign=listing&utm_content=107	Goat	Human	Polyclonal		ELISA, Immunohistochemistry (IHC), Western Blotting (WB)	Optimal working dilution should be determined by the investigator.		Purified from goat serum by ammonium sulphate precipitation followed by antigen affinity chromatography using the immunizing peptide			390.12	Notch Signaling, EGFR Signaling Pathway, Neurotrophin Signaling Pathway, Response to Growth Hormone Stimulus	Image no. 4 for anti-ADAM Metallopeptidase Domain 17 (ADAM17) antibody (ABIN5911651) [https://i1.abocdn.com/productimage/v67800dc0/g1d91d4b5o2j/];;Image no. 1 for anti-ADAM Metallopeptidase Domain 17 (ADAM17) antibody (ABIN5911651) [https://i1.abocdn.com/productimage/v5e972a9c/d2e90y6c5k2l/];;Image no. 2 for anti-ADAM Metallopeptidase Domain 17 (ADAM17) antibody (ABIN5911651) [https://i1.abocdn.c…			Image no. 4 for anti-ADAM Metallopeptidase Domain 17 (ADAM17) antibody (ABIN5911651)	https://i1.abocdn.com/productimage/v67800dc0/g1d91d4b5o2j/	Image no. 1 for anti-ADAM Metallopeptidase Domain 17 (ADAM17) antibody (ABIN5911651)	https://i1.abocdn.com/productimage/v5e972a9c/d2e90y6c5k2l/	Image no. 2 for anti-ADAM Metallopeptidase Domain 17 (ADAM17) antibody (ABIN5911651)	https://i1.abocdn.com/productimage/v2c64b7cb/t1w92a7x5o2g/	Image no. 3 for anti-ADAM Metallopeptidase Domain 17 (ADAM17) antibody (ABIN5911651)	https://i1.abocdn.com/productimage/vb5a8167e/m1i92z2a5b2x/
ADAM17	ABIN5911653	https://www.antibodypedia.com/gene/2540/ADAM17/antibody/4350415/ABIN5911653	https://www.antibodies-online.com/antibody/5911653/anti-ADAM+Metallopeptidase+Domain+17+ADAM17+Internal+Region+antibody/?utm_source=partner&utm_medium=antibodypedia&utm_campaign=listing&utm_content=112	Rabbit	Human	Polyclonal		ELISA, Western Blotting (WB)	Optimal working dilution should be determined by the investigator.		Affinity Chromatography			230.23	Notch Signaling, EGFR Signaling Pathway, Neurotrophin Signaling Pathway, Response to Growth Hormone Stimulus
ADAM17	ABIN6041798	https://www.antibodypedia.com/gene/2540/ADAM17/antibody/4393614/ABIN6041798	https://www.antibodies-online.com/antibody/6041798/anti-ADAM+Metallopeptidase+Domain+17+ADAM17+antibody/?utm_source=partner&utm_medium=antibodypedia&utm_campaign=listing&utm_content=107	Rabbit	Human, Mouse, Rat	Polyclonal		ELISA, Immunohistochemistry (IHC)	Optimal working dilution should be determined by the investigator.		Antigen Affinity Chromatography			396.51	Notch Signaling, EGFR Signaling Pathway, Neurotrophin Signaling Pathway, Response to Growth Hormone Stimulus
ADAM17	ABIN6099903	https://www.antibodypedia.com/gene/2540/ADAM17/antibody/4426083/ABIN6099903	https://www.antibodies-online.com/antibody/6099903/anti-ADAM+Metallopeptidase+Domain+17+ADAM17+Internal+Region+antibody/?utm_source=partner&utm_medium=antibodypedia&utm_campaign=listing&utm_content=112	Rabbit	Human	Polyclonal		ELISA, Western Blotting (WB)	Optimal working dilution should be determined by the investigator.		Affinity Chromatography			294.19	Notch Signaling, EGFR Signaling Pathway, Neurotrophin Signaling Pathway, Response to Growth Hormone Stimulus
ADAM17	ABIN6102458	https://www.antibodypedia.com/gene/2540/ADAM17/antibody/4027561/ABIN6102458	https://www.antibodies-online.com/antibody/6102458/anti-ADAM+Metallopeptidase+Domain+17+ADAM17+Thr735+antibody/?utm_source=partner&utm_medium=antibodypedia&utm_campaign=listing&utm_content=112	Rabbit	Human, Mouse, Rat	Polyclonal		ELISA, Immunofluorescence (fixed cells) (IF/ICC)	Optimal working dilution should be determined by the investigator.		Affinity Chromatography			294.19	Notch Signaling, EGFR Signaling Pathway, Neurotrophin Signaling Pathway, Response to Growth Hormone Stimulus
ADAM17	ABIN6104569	https://www.antibodypedia.com/gene/2540/ADAM17/antibody/4427743/ABIN6104569	https://www.antibodies-online.com/antibody/6104569/anti-ADAM+Metallopeptidase+Domain+17+ADAM17+pThr735+antibody/?utm_source=partner&utm_medium=antibodypedia&utm_campaign=listing&utm_content=112	Rabbit	Human, Mouse, Rat	Polyclonal		ELISA, Immunohistochemistry (IHC), Western Blotting (WB)	Optimal working dilution should be determined by the investigator.		Affinity Chromatography			294.19	Notch Signaling, EGFR Signaling Pathway, Neurotrophin Signaling Pathway, Response to Growth Hormone Stimulus
ADAM17	LS-B1821	https://www.antibodypedia.com/gene/2540/ADAM17/antibody/109209/LS-B1821	https://www.lsbio.com/antibodies/ihc-plus-adam17-antibody-tace-antibody-c-terminus-elisa-ihc-wb-western-ls-b1821/48230?trid=259	Rabbit	Human	Polyclonal		IHC. IHC - Paraffin (20 µg/ml). Western blot (1 µg/ml). ELISA (1 µg/ml)			Immunoaffinity purified			Unavailable		ADAM17 / TACE Antibody - Anti-ADAM17 antibody IHC of human skeletal muscle. Immunohistochemistry of formalin-fixed, paraffin-embedded tissue after heat-induced antigen retrieval. Antibody concentration 20 ug/ml. [https://lsbio-7d62.kxcdn.com/image2/ihc-plus-adam17-tace-antibody-c-terminus-ls-b1821/11396_325735.jpg]			ADAM17 / TACE Antibody - Anti-ADAM17 antibody IHC of human skeletal muscle. Immunohistochemistry of formalin-fixed, paraffin-embedded tissue after heat-induced antigen retrieval. Antibody concentration 20 ug/ml.	https://lsbio-7d62.kxcdn.com/image2/ihc-plus-adam17-tace-antibody-c-terminus-ls-b1821/11396_325735.jpg
ADAM17	LS-C18008	https://www.antibodypedia.com/gene/2540/ADAM17/antibody/2484969/LS-C18008	https://www.lsbio.com/antibodies/adam17-antibody-tace-antibody-c-terminus-elisa-wb-western-ls-c18008/18749?trid=259	Rabbit	Mouse, Rat	Polyclonal		Western blot (1 - 10 µg/ml). ELISA			Immunoaffinity purified			Unavailable
ADAM17	LS-C212597	https://www.antibodypedia.com/gene/2540/ADAM17/antibody/1329140/LS-C212597	https://www.lsbio.com/antibodies/adam17-antibody-tace-antibody-aa195-224-ap-elisa-flow-wb-western-ls-c212597/221260?trid=259	Rabbit	Human	Polyclonal	Alkaline Phosphatase	Western blot. Flow Cytometry. ELISA. Applications tested for the base form of this product only			Immunoaffinity purified			Unavailable
ADAM17	LS-C212598	https://www.antibodypedia.com/gene/2540/ADAM17/antibody/1329141/LS-C212598	https://www.lsbio.com/antibodies/adam17-antibody-tace-antibody-aa195-224-biotin-elisa-flow-wb-western-ls-c212598/221261?trid=259	Rabbit	Human	Polyclonal	Biotin	Western blot. Flow Cytometry. ELISA. Applications tested for the base form of this product only			Immunoaffinity purified			Unavailable
ADAM17	LS-C212599	https://www.antibodypedia.com/gene/2540/ADAM17/antibody/1329142/LS-C212599	https://www.lsbio.com/antibodies/adam17-antibody-tace-antibody-aa195-224-apc-elisa-flow-wb-western-ls-c212599/221262?trid=259	Rabbit	Human	Polyclonal	Red dye	Western blot. Flow Cytometry. ELISA. Applications tested for the base form of this product only			Immunoaffinity purified			Unavailable
ADAM17	LS-C212600	https://www.antibodypedia.com/gene/2540/ADAM17/antibody/1329143/LS-C212600	https://www.lsbio.com/antibodies/adam17-antibody-tace-antibody-aa195-224-fitc-elisa-flow-wb-western-ls-c212600/221263?trid=259	Rabbit	Human	Polyclonal	Green dye	Western blot. Flow Cytometry. ELISA. Applications tested for the base form of this product only			Immunoaffinity purified			Unavailable
ADAM17	LS-C212601	https://www.antibodypedia.com/gene/2540/ADAM17/antibody/1329144/LS-C212601	https://www.lsbio.com/antibodies/adam17-antibody-tace-antibody-aa195-224-azide-free-hrp-elisa-flow-wb-western-ls-c212601/221264?trid=259	Rabbit	Human	Polyclonal	Horseradish Peroxidase	Western blot. Flow Cytometry. ELISA. Applications tested for the base form of this product only			Immunoaffinity purified			Unavailable
ADAM17	LS-C212604	https://www.antibodypedia.com/gene/2540/ADAM17/antibody/1329147/LS-C212604	https://www.lsbio.com/antibodies/adam17-antibody-tace-antibody-aa195-224-pe-elisa-flow-wb-western-ls-c212604/221267?trid=259	Rabbit	Human	Polyclonal		Western blot. Flow Cytometry. ELISA. Applications tested for the base form of this product only			Immunoaffinity purified			Unavailable
ADAM17	LS-C220829	https://www.antibodypedia.com/gene/2540/ADAM17/antibody/1336683/LS-C220829	https://www.lsbio.com/antibodies/adam17-antibody-tace-antibody-aa794-823-ap-elisa-wb-western-ls-c220829/229493?trid=259	Rabbit	Human	Polyclonal	Alkaline Phosphatase	Western blot. ELISA. Applications tested for the base form of this product only			Ammonium sulfate precipitation			Unavailable
ADAM17	LS-C220830	https://www.antibodypedia.com/gene/2540/ADAM17/antibody/1336684/LS-C220830	https://www.lsbio.com/antibodies/adam17-antibody-tace-antibody-aa794-823-apc-elisa-wb-western-ls-c220830/229494?trid=259	Rabbit	Human	Polyclonal	Red dye	Western blot. ELISA. Applications tested for the base form of this product only			Ammonium sulfate precipitation			Unavailable
ADAM17	LS-C220831	https://www.antibodypedia.com/gene/2540/ADAM17/antibody/1336685/LS-C220831	https://www.lsbio.com/antibodies/adam17-antibody-tace-antibody-aa794-823-fitc-elisa-wb-western-ls-c220831/229495?trid=259	Rabbit	Human	Polyclonal	Green dye	Western blot. ELISA. Applications tested for the base form of this product only			Ammonium sulfate precipitation			Unavailable
ADAM17	LS-C220832	https://www.antibodypedia.com/gene/2540/ADAM17/antibody/1336686/LS-C220832	https://www.lsbio.com/antibodies/adam17-antibody-tace-antibody-aa794-823-biotin-elisa-wb-western-ls-c220832/229496?trid=259	Rabbit	Human	Polyclonal	Biotin	Western blot. ELISA. Applications tested for the base form of this product only			Ammonium sulfate precipitation			Unavailable
ADAM17	LS-C220833	https://www.antibodypedia.com/gene/2540/ADAM17/antibody/1336687/LS-C220833	https://www.lsbio.com/antibodies/adam17-antibody-tace-antibody-aa794-823-azide-free-hrp-elisa-wb-western-ls-c220833/229497?trid=259	Rabbit	Human	Polyclonal	Horseradish Peroxidase	Western blot. ELISA. Applications tested for the base form of this product only			Ammonium sulfate precipitation			Unavailable
ADAM17	LS-C220834	https://www.antibodypedia.com/gene/2540/ADAM17/antibody/1336688/LS-C220834	https://www.lsbio.com/antibodies/adam17-antibody-tace-antibody-aa794-823-pe-elisa-wb-western-ls-c220834/229498?trid=259	Rabbit	Human	Polyclonal		Western blot. ELISA. Applications tested for the base form of this product only			Ammonium sulfate precipitation			Unavailable
ADAM17	LS-C263	https://www.antibodypedia.com/gene/2540/ADAM17/antibody/124986/LS-C263	https://www.lsbio.com/antibodies/adam17-antibody-tace-antibody-elisa-flow-icc-if-immunofluorescence-wb-western-ls-c263/2485?trid=259	Rabbit	Human, Mouse, Rat	Polyclonal		ICC. Immunofluorescence. Western blot (1:500 - 1:2000). ELISA			Peptide Column Affinity Chromatography			Unavailable		ADAM17 / TACE Antibody - Immunocytochemistry of TACE in HeLa cells with TACE antibody at 10 µg/ml. [https://lsbio-7d62.kxcdn.com/image2/adam17-tace-antibody-ls-c263/2477_8775.jpg];;ADAM17 / TACE Antibody - Immunofluorescence of TACE in HeLa cells with TACE antibody at 10 ug/ml. [https://lsbio-7d62.kxcdn.com/image2/adam17-tace-antibody-ls-c263/159213_3637652.jpg];;ADAM17 / TACE Antibody - Western …			ADAM17 / TACE Antibody - Immunocytochemistry of TACE in HeLa cells with TACE antibody at 10 µg/ml.	https://lsbio-7d62.kxcdn.com/image2/adam17-tace-antibody-ls-c263/2477_8775.jpg	ADAM17 / TACE Antibody - Immunofluorescence of TACE in HeLa cells with TACE antibody at 10 ug/ml.	https://lsbio-7d62.kxcdn.com/image2/adam17-tace-antibody-ls-c263/159213_3637652.jpg	ADAM17 / TACE Antibody - Western blot of TACE in HeLa (1,3) and Jurkat (2,4) whole cell lysate in the absence (1,2) or presence (3,4) of blocking peptide with TACE antibody at 1 ug/ml.	https://lsbio-7d62.kxcdn.com/image2/adam17-tace-antibody-ls-c263/2476_8774.jpg
ADAM17	LS-C46888	https://www.antibodypedia.com/gene/2540/ADAM17/antibody/132324/LS-C46888	https://www.lsbio.com/antibodies/adam17-antibody-tace-antibody-c-terminus-elisa-wb-western-ls-c46888/46704?trid=259	Rabbit	Human	Polyclonal		Western blot (1 µg/ml). ELISA (1 µg/ml)			Immunoaffinity purified			Unavailable
ADAM17	LS-C483225	https://www.antibodypedia.com/gene/2540/ADAM17/antibody/3063425/LS-C483225	https://www.lsbio.com/antibodies/adam17-antibody-tace-antibody-elisa-ls-c483225/496136?trid=259	Rabbit	Rat	Polyclonal		ELISA						Unavailable
ADAM17	LS-C659620	https://www.antibodypedia.com/gene/2540/ADAM17/antibody/3462573/LS-C659620	https://www.lsbio.com/antibodies/adam17-antibody-tace-antibody-elisa-ihc-wb-western-ls-c659620/673428?trid=259	Rabbit	Human	Polyclonal		IHC. Western blot. ELISA			Immunogen affinity purified			Unavailable
ADAM17	LS-C659623	https://www.antibodypedia.com/gene/2540/ADAM17/antibody/3462576/LS-C659623	https://www.lsbio.com/antibodies/adam17-antibody-tace-antibody-elisa-wb-western-ls-c659623/673431?trid=259	Rabbit	Human	Polyclonal		Western blot. ELISA			Immunogen affinity purified			Unavailable
ADAM17	LS-C661994	https://www.antibodypedia.com/gene/2540/ADAM17/antibody/3619497/LS-C661994	https://www.lsbio.com/antibodies/adam17-antibody-tace-antibody-elisa-wb-western-ls-c661994/676148?trid=259	Rabbit	Human	Polyclonal		Western blot. ELISA			Immunogen affinity purified			Unavailable		ADAM17 / TACE Antibody - Western blot - Anti-ADAM17/Tace Picoband Antibody [https://lsbio-7d62.kxcdn.com/image2/adam17-tace-antibody-ls-c661994/360133_3669836.jpg]			ADAM17 / TACE Antibody - Western blot - Anti-ADAM17/Tace Picoband Antibody	https://lsbio-7d62.kxcdn.com/image2/adam17-tace-antibody-ls-c661994/360133_3669836.jpg
ADAM17	NB100-1012	https://www.antibodypedia.com/gene/2540/ADAM17/antibody/63220/NB100-1012	https://www.novusbio.com/products/tace-adam17-antibody_nb100-1012?utm_source=antibodypedia&utm_medium=referral&utm_campaign=product&utm_term=primaryantibodies	Goat	Human	Polyclonal		WB, IHC, IHC-P, PEP-ELISA	Western Blot 0.1 - 0.3 ug/ml; Immunohistochemistry; Immunohistochemistry-Paraffin 3.75 ug/ml; Peptide ELISA Detection limit 1:128000		Immunogen affinity purified		Black RA, Rauch CT, Kozlosky CJ et al. A metalloproteinase disintegrin that releases tumour-necrosis factor-alpha from cells. Nature 1997 Feb 20 [PMID: 9034190]			Western Blot: TACE/ADAM17 Antibody [NB100-1012] - staining (0.2ug/ml) of Human Testis lysate (RIPA buffer, 35ug total protein per lane). Detected by chemiluminescence [https://images.novusbio.com/fullsize2/TACE-ADAM17-Antibody-Western-Blot-NB100-1012-img0005.jpg];;Immunohistochemistry-Paraffin: TACE/ADAM17 Antibody [NB100-1012] - (3.75ug/ml) staining of Human Thyroid. Steamed antigen retrieval wi…			Western Blot: TACE/ADAM17 Antibody [NB100-1012] - staining (0.2ug/ml) of Human Testis lysate (RIPA buffer, 35ug total protein per lane). Detected by chemiluminescence	https://images.novusbio.com/fullsize2/TACE-ADAM17-Antibody-Western-Blot-NB100-1012-img0005.jpg	Immunohistochemistry-Paraffin: TACE/ADAM17 Antibody [NB100-1012] - (3.75ug/ml) staining of Human Thyroid. Steamed antigen retrieval with citrate buffer pH 6, AP-staining.	https://images.novusbio.com/fullsize2/TACE-ADAM17-Antibody-Immunohistochemistry-Paraffin-NB100-1012-img0004.jpg	Western Blot: TACE/ADAM17 Antibody [NB100-1012] - (0.3ug/ml) of Daudi (A), Jurkat (B) and HeLa (C) lysates (35ug total protein in RIPA buffer). Detected by chemiluminescence.	https://images.novusbio.com/fullsize2/TACE-ADAM17-Antibody-Western-Blot-NB100-1012-img0002.jpg	Immunohistochemistry-Paraffin: TACE/ADAM17 Antibody [NB100-1012] - (3.75ug/ml) staining of Human Skin. Steamed antigen retrieval with citrate buffer pH 6, AP-staining.	https://images.novusbio.com/fullsize2/TACE-ADAM17-Antibody-Immunohistochemistry-Paraffin-NB100-1012-img0003.jpg
ADAM17	orb33177	https://www.antibodypedia.com/gene/2540/ADAM17/antibody/1610498/orb33177	https://www.biorbyt.com/adam17-antibody-orb33177.html	Rabbit	Human	Polyclonal	Unconjugated	ELISA, FACS, WB	WB: 1:1000, FACS: 1:10-50	93.021 kDa	Peptide Affinity purified			$584.80		[https://www.biorbyt.com/pub/media/catalog/product/a/d/adam17_antibody_orb33177_1.jpg];;Flow cytometric analysis of ADAM17 antibody in CEM cell line lysates [https://www.biorbyt.com/pub/media/catalog/product/a/d/adam17_antibody_orb33177_2.jpg]				https://www.biorbyt.com/pub/media/catalog/product/a/d/adam17_antibody_orb33177_1.jpg	Flow cytometric analysis of ADAM17 antibody in CEM cell line lysates	https://www.biorbyt.com/pub/media/catalog/product/a/d/adam17_antibody_orb33177_2.jpg
ADAM17	orb33178	https://www.antibodypedia.com/gene/2540/ADAM17/antibody/1609757/orb33178	https://www.biorbyt.com/adam17-antibody-orb33178.html	Rabbit	Human	Polyclonal	Unconjugated	ELISA, WB	WB: 1:1000	93.021 kDa	Peptide Affinity purified			$584.80		[https://www.biorbyt.com/pub/media/catalog/product/a/d/adam17_antibody_orb33178.jpg]				https://www.biorbyt.com/pub/media/catalog/product/a/d/adam17_antibody_orb33178.jpg
ADAM17	orb394667	https://www.antibodypedia.com/gene/2540/ADAM17/antibody/4573354/orb394667	https://www.biorbyt.com/adam17-specific-antibody-orb394667.html	Rabbit	Human	Polyclonal	Unconjugated	ELISA, WB	WB:1:200-1:2000, IHC:1:20-1:200	93kDa	>95% as determined by SDS-PAGE, Immunogen affinity purified			$447.10		Western blot analysis of human placenta tissue using ADAM17-Specific antibody [https://www.biorbyt.com/pub/media/catalog/product/a/d/adam17-specific-antibody_wb_1.jpg];;Immunohistochemical staining of paraffin embedded human pancreas cancer tissue using ADAM17-Specific antibody [https://www.biorbyt.com/pub/media/catalog/product/a/d/adam17-specific-antibody_ihc-p_1.jpg]			Western blot analysis of human placenta tissue using ADAM17-Specific antibody	https://www.biorbyt.com/pub/media/catalog/product/a/d/adam17-specific-antibody_wb_1.jpg	Immunohistochemical staining of paraffin embedded human pancreas cancer tissue using ADAM17-Specific antibody	https://www.biorbyt.com/pub/media/catalog/product/a/d/adam17-specific-antibody_ihc-p_1.jpg
ADAM17	orb402383	https://www.antibodypedia.com/gene/2540/ADAM17/antibody/4573355/orb402383	https://www.biorbyt.com/adam17-antibody-orb402383.html	Rabbit	Human, Mouse, Rat	Polyclonal	Unconjugated	ELISA, WB	WB: 0.1-0.5μg/ml, ELISA: 0.1-0.5μg/ml		Immunogen affinity purified.			$523.60
ADAM17	orb87669	https://www.antibodypedia.com/gene/2540/ADAM17/antibody/1646505/orb87669	https://www.biorbyt.com/adam17-antibody-orb87669.html	Rabbit	Human	Polyclonal	Unconjugated	ELISA, IHC-P, WB	ELISA:1 μg/ml,IHC-P:20 μg/ml,WB:1 μg/ml		Immunoaffinity Chromatography			$725.90		Immunohistochemical staining of paraffin embedded human skeletal muscle tissue using ADAM17 antibody (primary antibody at 1:200) [https://www.biorbyt.com/pub/media/catalog/product/a/d/adam17_antibody_orb87669_ihc-p_1.jpg]			Immunohistochemical staining of paraffin embedded human skeletal muscle tissue using ADAM17 antibody (primary antibody at 1:200)	https://www.biorbyt.com/pub/media/catalog/product/a/d/adam17_antibody_orb87669_ihc-p_1.jpg
ADAM17	PTM-CBPAB-0067YC	https://www.antibodypedia.com/gene/2540/ADAM17/antibody/4728524/PTM-CBPAB-0067YC	https://www.antibody-creativebiolabs.com/anti-adam17-antibody-ptm-cbpab-0067yc-443572.htm	Rabbit	Human	Polyclonal		ELISA, IHC, WB
ADAM17	CBMAB-A1124-YC	https://www.antibodypedia.com/gene/2540/ADAM17/antibody/4689357/CBMAB-A1124-YC	https://www.antibody-creativebiolabs.com/anti-adam17-antibody-1f6-179762.htm	Mouse	Human	Recombinant		ELISA, IHC, WB
ADAM17	CBMAB-A1126-YC	https://www.antibodypedia.com/gene/2540/ADAM17/antibody/4689359/CBMAB-A1126-YC	https://www.antibody-creativebiolabs.com/anti-adam17-antibody-cbyc-a300-179764.htm	Mouse	Human	Recombinant		ELISA, IHC-P, PLA, WB
ADAM17	CBMAB-A1128-YC	https://www.antibodypedia.com/gene/2540/ADAM17/antibody/4689361/CBMAB-A1128-YC	https://www.antibody-creativebiolabs.com/anti-adam17-antibody-cbyc-a302-179766.htm	Mouse	Human	Recombinant		ELISA, FC, WB
ADAM17	CBMAB-A1130-YC	https://www.antibodypedia.com/gene/2540/ADAM17/antibody/4689363/CBMAB-A1130-YC	https://www.antibody-creativebiolabs.com/anti-adam17-antibody-cbyc-a304-179768.htm	Mouse	Human	Recombinant		ELISA
ADAM17	CBMAB-C0609-FY	https://www.antibodypedia.com/gene/2540/ADAM17/antibody/4703977/CBMAB-C0609-FY	https://www.antibody-creativebiolabs.com/anti-adam17-antibody-cbfyc-0556-335763.htm	Mouse	Human	Recombinant		ELISA, IHC-P, WB
ADAM17	CBMAB-T0016-YJ	https://www.antibodypedia.com/gene/2540/ADAM17/antibody/4706866/CBMAB-T0016-YJ	https://www.antibody-creativebiolabs.com/anti-adam17-antibody-cbyjt-1012-347943.htm	Mouse	Human	Recombinant		ELISA(Cap)
ADAM17	CBMAB-T0020-YJ	https://www.antibodypedia.com/gene/2540/ADAM17/antibody/4706870/CBMAB-T0020-YJ	https://www.antibody-creativebiolabs.com/anti-adam17-antibody-cbyjt-1016-347947.htm	Mouse	Human	Recombinant		ELISA, FC, WB
ADAM17	CBMAB-T0023-YJ	https://www.antibodypedia.com/gene/2540/ADAM17/antibody/4706873/CBMAB-T0023-YJ	https://www.antibody-creativebiolabs.com/anti-adam17-antibody-cbyjt-1019-347950.htm	Mouse	Human	Recombinant		ELISA(Det)
AXIN1	LS-C682465	https://www.antibodypedia.com/gene/22635/AXIN1/antibody/3682388/LS-C682465	https://www.lsbio.com/antibodies/axin1-antibody-axin-1-antibody-clone-4e9f1-elisa-flow-icc-ihc-wb-western-ls-c682465/697366?trid=259	Mouse	Human	Monoclonal		IHC. ICC (1:50 - 1:250). Western blot (1:500 - 1:2000). Flow Cytometry (1:200 - 1:400). ELISA (1:10000)			Purified			Unavailable		AXIN1 / Axin-1 Antibody - Western blot analysis using AXIN1 mAb against human AXIN1 (AA: 546-752) recombinant protein. (Expected MW is 48.7 kDa) [https://lsbio-7d62.kxcdn.com/image2/axin1-axin-1-antibody-clone-4e9f1-ls-c682465/384963_3070601.jpg];;AXIN1 / Axin-1 Antibody - Immunofluorescence analysis of Hela cells using AXIN1 mouse mAb (green). Blue: DRAQ5 fluorescent DNA dye. Red: Actin filament…	10000		AXIN1 / Axin-1 Antibody - Western blot analysis using AXIN1 mAb against human AXIN1 (AA: 546-752) recombinant protein. (Expected MW is 48.7 kDa)	https://lsbio-7d62.kxcdn.com/image2/axin1-axin-1-antibody-clone-4e9f1-ls-c682465/384963_3070601.jpg	AXIN1 / Axin-1 Antibody - Immunofluorescence analysis of Hela cells using AXIN1 mouse mAb (green). Blue: DRAQ5 fluorescent DNA dye. Red: Actin filaments have been labeled with Alexa Fluor- 555 phalloidin. Secondary antibody from Fisher	https://lsbio-7d62.kxcdn.com/image2/axin1-axin-1-antibody-clone-4e9f1-ls-c682465/384962_3070600.jpg	AXIN1 / Axin-1 Antibody - Western blot analysis using AXIN1 mAb against HEK293 (1) and AXIN1 (AA: 546-752)-hIgGFc transfected HEK293 (2) cell lysate.	https://lsbio-7d62.kxcdn.com/image2/axin1-axin-1-antibody-clone-4e9f1-ls-c682465/384964_3070602.jpg	AXIN1 / Axin-1 Antibody - Black line: Control Antigen (100 ng);Purple line: Antigen (10ng); Blue line: Antigen (50 ng); Red line:Antigen (100 ng)	https://lsbio-7d62.kxcdn.com/image2/axin1-axin-1-antibody-clone-4e9f1-ls-c682465/384960_3070598.jpg	AXIN1 / Axin-1 Antibody - Flow cytometric analysis of Hela cells using AXIN1 mouse mAb (green) and negative control (red).	https://lsbio-7d62.kxcdn.com/image2/axin1-axin-1-antibody-clone-4e9f1-ls-c682465/384961_3070599.jpg
AXIN1	LS-C682472	https://www.antibodypedia.com/gene/22635/AXIN1/antibody/3682387/LS-C682472	https://www.lsbio.com/antibodies/axin1-antibody-axin-1-antibody-clone-4f10g1-elisa-wb-western-ls-c682472/697373?trid=259	Mouse	Human	Monoclonal		Western blot (1:500 - 1:2000). ELISA (1:10000)			Purified			Unavailable		AXIN1 / Axin-1 Antibody - Western blot analysis using AXIN1 mAb against HEK293 (1) and AXIN1 (AA: 546-752)-hIgGFc transfected HEK293 (2) cell lysate. [https://lsbio-7d62.kxcdn.com/image2/axin1-axin-1-antibody-clone-4f10g1-ls-c682472/384994_3070632.jpg];;AXIN1 / Axin-1 Antibody - Black line: Control Antigen (100 ng);Purple line: Antigen (10ng); Blue line: Antigen (50 ng); Red line:Antigen (100 ng)…	10000		AXIN1 / Axin-1 Antibody - Western blot analysis using AXIN1 mAb against HEK293 (1) and AXIN1 (AA: 546-752)-hIgGFc transfected HEK293 (2) cell lysate.	https://lsbio-7d62.kxcdn.com/image2/axin1-axin-1-antibody-clone-4f10g1-ls-c682472/384994_3070632.jpg	AXIN1 / Axin-1 Antibody - Black line: Control Antigen (100 ng);Purple line: Antigen (10ng); Blue line: Antigen (50 ng); Red line:Antigen (100 ng)	https://lsbio-7d62.kxcdn.com/image2/axin1-axin-1-antibody-clone-4f10g1-ls-c682472/384993_3070631.jpg	AXIN1 / Axin-1 Antibody - Western blot analysis using AXIN1 mAb against human AXIN1 (AA: 546-752) recombinant protein. (Expected MW is 48.7 kDa)	https://lsbio-7d62.kxcdn.com/image2/axin1-axin-1-antibody-clone-4f10g1-ls-c682472/384995_3070633.jpg
AXIN1	NBP2-61695	https://www.antibodypedia.com/gene/22635/AXIN1/antibody/3648817/NBP2-61695	https://www.novusbio.com/products/axin-1-antibody-4e9f1_nbp2-61695?utm_source=antibodypedia&utm_medium=referral&utm_campaign=product&utm_term=primaryantibodies	Mouse	Human	Monoclonal		WB, ELISA, Flow, ICC/IF	Western Blot 1:500-1:2000; ELISA 1:10000; Flow Cytometry 1:200-1:400; Immunocytochemistry/Immunofluorescence 1:50-1:250	95.6 kDa. Disclaimer note: The observed molecular weight of the protein may vary from the listed predicted molecular weight due to post translational modifications, post translation cleavages, relative charges, and other experimental factors.	Protein G purified						10000
AXIN1	ABIN5682027	https://www.antibodypedia.com/gene/22635/AXIN1/antibody/4313460/ABIN5682027	https://www.antibodies-online.com/antibody/5682027/anti-Axin+1+AXIN1+AA+546-752+antibody/?utm_source=partner&utm_medium=antibodypedia&utm_campaign=listing&utm_content=123	Mouse	Human	Monoclonal		ELISA, Flow Cytometry (FACS), Immunocytochemistry (ICC), Immunofluorescence (IF), Immunohistochemistry (IHC), Western Blotting (WB)	Western Blot 1:100-1:2000, Flow Cytometry 1:10-1:1000, ELISA 1:100-1:2000, Immunohistochemistry 1:10-1:500, Immunocytochemistry/Immunofluorescence 1:10-1:500		Protein G purified				WNT Signaling, Sensory Perception of Sound, Regulation of G-Protein Coupled Receptor Protein Signaling	Image no. 5 for anti-Axin 1 (AXIN1) (AA 546-752) antibody (ABIN5682027) [https://i1.abocdn.com/productimage/v9d0e0299/x9o24h2i4v7g/];;Image no. 1 for anti-Axin 1 (AXIN1) (AA 546-752) antibody (ABIN5682027) [https://i1.abocdn.com/productimage/v0b792ecd/b7r24v6d4y7a/];;Image no. 4 for anti-Axin 1 (AXIN1) (AA 546-752) antibody (ABIN5682027) [https://i1.abocdn.com/productimage/v07a9f073/v9a23x6t4s7z/…	100	2000	Image no. 5 for anti-Axin 1 (AXIN1) (AA 546-752) antibody (ABIN5682027)	https://i1.abocdn.com/productimage/v9d0e0299/x9o24h2i4v7g/	Image no. 1 for anti-Axin 1 (AXIN1) (AA 546-752) antibody (ABIN5682027)	https://i1.abocdn.com/productimage/v0b792ecd/b7r24v6d4y7a/	Image no. 4 for anti-Axin 1 (AXIN1) (AA 546-752) antibody (ABIN5682027)	https://i1.abocdn.com/productimage/v07a9f073/v9a23x6t4s7z/	Image no. 3 for anti-Axin 1 (AXIN1) (AA 546-752) antibody (ABIN5682027)	https://i1.abocdn.com/productimage/v591d12b3/s8o26h4v4c7l/	Image no. 2 for anti-Axin 1 (AXIN1) (AA 546-752) antibody (ABIN5682027)	https://i1.abocdn.com/productimage/v80d7f8ba/t7s22r4d4n7v/
AXIN1	ABIN5682028	https://www.antibodypedia.com/gene/22635/AXIN1/antibody/4313461/ABIN5682028	https://www.antibodies-online.com/antibody/5682028/anti-Axin+1+AXIN1+AA+546-752+antibody/?utm_source=partner&utm_medium=antibodypedia&utm_campaign=listing&utm_content=123	Mouse	Human	Monoclonal		ELISA, Flow Cytometry (FACS), Immunocytochemistry (ICC), Immunofluorescence (IF), Immunohistochemistry (IHC), Western Blotting (WB)	Western Blot 1:100-1:2000, Flow Cytometry 1:10-1:1000, ELISA 1:100-1:2000, Immunohistochemistry 1:10-1:500, Immunocytochemistry/Immunofluorescence 1:10-1:500		Protein G purified				WNT Signaling, Sensory Perception of Sound, Regulation of G-Protein Coupled Receptor Protein Signaling	Image no. 1 for anti-Axin 1 (AXIN1) (AA 546-752) antibody (ABIN5682028) [https://i1.abocdn.com/productimage/v0b792ecd/b7r24v6d4y7a/];;Image no. 2 for anti-Axin 1 (AXIN1) (AA 546-752) antibody (ABIN5682028) [https://i1.abocdn.com/productimage/v80d7f8ba/t7s22r4d4n7v/];;Image no. 4 for anti-Axin 1 (AXIN1) (AA 546-752) antibody (ABIN5682028) [https://i1.abocdn.com/productimage/v07a9f073/v9a23x6t4s7z/…	100	2000	Image no. 1 for anti-Axin 1 (AXIN1) (AA 546-752) antibody (ABIN5682028)	https://i1.abocdn.com/productimage/v0b792ecd/b7r24v6d4y7a/	Image no. 2 for anti-Axin 1 (AXIN1) (AA 546-752) antibody (ABIN5682028)	https://i1.abocdn.com/productimage/v80d7f8ba/t7s22r4d4n7v/	Image no. 4 for anti-Axin 1 (AXIN1) (AA 546-752) antibody (ABIN5682028)	https://i1.abocdn.com/productimage/v07a9f073/v9a23x6t4s7z/	Image no. 5 for anti-Axin 1 (AXIN1) (AA 546-752) antibody (ABIN5682028)	https://i1.abocdn.com/productimage/v9d0e0299/x9o24h2i4v7g/	Image no. 3 for anti-Axin 1 (AXIN1) (AA 546-752) antibody (ABIN5682028)	https://i1.abocdn.com/productimage/v591d12b3/s8o26h4v4c7l/
AXIN1	ABIN1829231	https://www.antibodypedia.com/gene/22635/AXIN1/antibody/1527459/ABIN1829231	https://www.antibodies-online.com/antibody/1829231/anti-Axin+1+AXIN1+AA+643-740+antibody/?utm_source=partner&utm_medium=antibodypedia&utm_campaign=listing&utm_content=128	Mouse	Human	Monoclonal		Immunofluorescence (IF), ELISA, Western Blotting (WB)	Approved: ELISA, IF (10 μg/mL), WB; ; Usage: Sandwich ELISA: Recombinant protein. Western Blot: Recombinant protein.		Purified from ascites by Protein A			623.34	WNT Signaling, Sensory Perception of Sound, Regulation of G-Protein Coupled Receptor Protein Signaling
AXIN1	ABIN563582	https://www.antibodypedia.com/gene/22635/AXIN1/antibody/480043/ABIN563582	https://www.antibodies-online.com/antibody/563582/anti-Axin+1+AXIN1+AA+643-740,+partial+antibody/?utm_source=partner&utm_medium=antibodypedia&utm_campaign=listing&utm_content=146	Mouse	Human	Monoclonal		Immunofluorescence (IF), Proximity Ligation Assay (PLA), ELISA, Western Blotting (WB)	Optimal working dilution should be determined by the investigator.					379.2	WNT Signaling, Sensory Perception of Sound, Regulation of G-Protein Coupled Receptor Protein Signaling	Image no. 4 for anti-Axin 1 (AXIN1) (AA 643-740) antibody (ABIN563582) [https://i1.abocdn.com/productimage/v13ffa36e/h9f78y8r7n5a/];;Image no. 2 for anti-Axin 1 (AXIN1) (AA 643-740) antibody (ABIN563582) [https://i1.abocdn.com/productimage/v0f6bdc72/t8s77e7m7z5t/];;Image no. 1 for anti-Axin 1 (AXIN1) (AA 643-740) antibody (ABIN563582) [https://i1.abocdn.com/productimage/vb0f23a51/c9n79x6p7z5a/];;…			Image no. 4 for anti-Axin 1 (AXIN1) (AA 643-740) antibody (ABIN563582)	https://i1.abocdn.com/productimage/v13ffa36e/h9f78y8r7n5a/	Image no. 2 for anti-Axin 1 (AXIN1) (AA 643-740) antibody (ABIN563582)	https://i1.abocdn.com/productimage/v0f6bdc72/t8s77e7m7z5t/	Image no. 1 for anti-Axin 1 (AXIN1) (AA 643-740) antibody (ABIN563582)	https://i1.abocdn.com/productimage/vb0f23a51/c9n79x6p7z5a/	Image no. 3 for anti-Axin 1 (AXIN1) (AA 643-740) antibody (ABIN563582)	https://i1.abocdn.com/productimage/v7117f8b3/m9h77p7e7z5p/
AXIN1	H00008312-M01	https://www.antibodypedia.com/gene/22635/AXIN1/antibody/39864/H00008312-M01	https://www.novusbio.com/products/axin-1-antibody-2b11_h00008312-m01?utm_source=antibodypedia&utm_medium=referral&utm_campaign=product&utm_term=primaryantibodies	Mouse	Human	Monoclonal		WB, ELISA, ICC/IF, PLA, S-ELISA	Western Blot; ELISA; Immunocytochemistry/Immunofluorescence; Proximity Ligation Assay; Sandwich ELISA		IgG purified					Immunocytochemistry/Immunofluorescence: Axin-1 Antibody (2B11) [H00008312-M01] - Analysis of monoclonal antibody to AXIN1 on HeLa cell. Antibody concentration 10 ug/ml. [https://images.novusbio.com/fullsize2/Axin-1-Antibody-(2B11)-Immunocytochemistry-Immunofluorescence-H00008312-M01-img0004.jpg];;Proximity Ligation Assay: Axin-1 Antibody (2B11) [H00008312-M01] - Analysis of protein-protein intera…			Immunocytochemistry/Immunofluorescence: Axin-1 Antibody (2B11) [H00008312-M01] - Analysis of monoclonal antibody to AXIN1 on HeLa cell. Antibody concentration 10 ug/ml.	https://images.novusbio.com/fullsize2/Axin-1-Antibody-(2B11)-Immunocytochemistry-Immunofluorescence-H00008312-M01-img0004.jpg	Proximity Ligation Assay: Axin-1 Antibody (2B11) [H00008312-M01] - Analysis of protein-protein interactions between GSK3B and AXIN1. HeLa cells were stained with anti-GSK3B rabbit purified polyclonal 1:1200 and anti-AXIN1 mouse monoclonal antibody 1:50. Each red dot represents the detection of protein-protein interaction complex, and nuclei were counterstained with DAPI (blue).	https://images.novusbio.com/fullsize2/Axin-1-Antibody-(2B11)-Proximity-Ligation-Assay-H00008312-M01-img0002.jpg	Sandwich ELISA: Axin-1 Antibody (2B11) [H00008312-M01] - Detection limit for recombinant GST tagged AXIN1 is approximately 0.3ng/ml as a capture antibody.	https://images.novusbio.com/fullsize2/Axin-1 Antibody (2B11)-Sandwich ELISA-H00008312-M01-img0005.jpg
AXIN1	LS-C198545	https://www.antibodypedia.com/gene/22635/AXIN1/antibody/1249472/LS-C198545	https://www.lsbio.com/antibodies/axin1-antibody-axin-1-antibody-clone-2b11-elisa-if-immunofluorescence-wb-western-ls-c198545/206601?trid=259	Mouse	Human	Monoclonal		Immunofluorescence (10 µg/ml). Western blot. ELISA			Purified from ascites by Protein A			Unavailable		AXIN1 / Axin-1 Antibody - Immunofluorescence of monoclonal antibody to AXIN1 on HeLa cell . [antibody concentration 10 ug/ml] [https://lsbio-7d62.kxcdn.com/image2/axin1-axin-1-antibody-clone-2b11-ls-c198545/147151_165068.jpg];;AXIN1 / Axin-1 Antibody - Detection limit for recombinant GST tagged AXIN1 is approximately 0.3 ng/ml as a capture antibody. [https://lsbio-7d62.kxcdn.com/image2/axin1-axin…			AXIN1 / Axin-1 Antibody - Immunofluorescence of monoclonal antibody to AXIN1 on HeLa cell . [antibody concentration 10 ug/ml]	https://lsbio-7d62.kxcdn.com/image2/axin1-axin-1-antibody-clone-2b11-ls-c198545/147151_165068.jpg	AXIN1 / Axin-1 Antibody - Detection limit for recombinant GST tagged AXIN1 is approximately 0.3 ng/ml as a capture antibody.	https://lsbio-7d62.kxcdn.com/image2/axin1-axin-1-antibody-clone-2b11-ls-c198545/147152_165069.jpg
AXIN1	ABIN184720	https://www.antibodypedia.com/gene/22635/AXIN1/antibody/425974/ABIN184720	https://www.antibodies-online.com/antibody/184720/anti-Axin+1+AXIN1+C-Term+antibody/?utm_source=partner&utm_medium=antibodypedia&utm_campaign=listing&utm_content=170	Goat	Human	Polyclonal		ELISA, Immunohistochemistry (IHC)	DS WB Results: Preliminary experiments gave bands at approx 150 kDa and 22-24 kDa in Human Brain (Hippocampus) lysates after 0.1 μg/mL antibody staining. Please note that currently we cannot find an explanation in the literature for the bands we observe given the calculated size of 95.6 kDa according to NP_003493.1 and 91.7 kDa according to NP_851393.1. The detected bands were successfully blocke…		Purified from goat serum by ammonium sulphate precipitation followed by antigen affinity chromatography using the immunizing peptide.			436.99	WNT Signaling, Sensory Perception of Sound, Regulation of G-Protein Coupled Receptor Protein Signaling	Image no. 1 for anti-Axin 1 (AXIN1) (C-Term) antibody (ABIN184720) [https://i1.abocdn.com/productimage/vb2ed0b78/n5q36h1i217r/]	128000		Image no. 1 for anti-Axin 1 (AXIN1) (C-Term) antibody (ABIN184720)	https://i1.abocdn.com/productimage/vb2ed0b78/n5q36h1i217r/
AXIN1	ABIN351463	https://www.antibodypedia.com/gene/22635/AXIN1/antibody/781753/ABIN351463	https://www.antibodies-online.com/antibody/351463/anti-Axin+1+AXIN1+AA+850-862+antibody/?utm_source=partner&utm_medium=antibodypedia&utm_campaign=listing&utm_content=162	Goat	Human, Mouse, Rat, Bovine, Hamster, Horse, Simian, Zebrafish	Polyclonal		ELISA, Immunohistochemistry (IHC), Immunohistochemistry (Paraffin-embedded Sections) (IHC (p))	Approved: IHC, IHC-P (3.75 μg/mL), Peptide-ELISA (1:128000); ; Usage: Immunohistochemistry: This antibody was validated for use in immunohistochemistry on a panel of 21 formalin-fixed, paraffin-embedded (FFPE) human tissues after heat induced antigen retrieval in pH 6.0 citrate buffer. After incubation with the primary antibody, slides were incubated with biotinylated secondary antibody, followed…		Immunoaffinity purified			512.22	WNT Signaling, Sensory Perception of Sound, Regulation of G-Protein Coupled Receptor Protein Signaling	Image no. 1 for anti-Axin 1 (AXIN1) (AA 850-862) antibody (ABIN351463) [https://i1.abocdn.com/productimage/vb75ed49e/u5p61g7m117u/]	128000		Image no. 1 for anti-Axin 1 (AXIN1) (AA 850-862) antibody (ABIN351463)	https://i1.abocdn.com/productimage/vb75ed49e/u5p61g7m117u/
AXIN1	ABIN4950278	https://www.antibodypedia.com/gene/22635/AXIN1/antibody/4235891/ABIN4950278	https://www.antibodies-online.com/antibody/4950278/anti-Axin+1+AXIN1+antibody/?utm_source=partner&utm_medium=antibodypedia&utm_campaign=listing&utm_content=103	Goat	Human	Polyclonal		ELISA, Immunohistochemistry (IHC)	Optimal dilution of the AXIN1 antibody should be determined by the researcher.\. Immunohistochemistry (FFPE): 3-5 μg/mL,ELISA (peptide) LOD: 1:128000		Antigen affinity			436.25	WNT Signaling, Sensory Perception of Sound, Regulation of G-Protein Coupled Receptor Protein Signaling	Image no. 1 for anti-Axin 1 (AXIN1) antibody (ABIN4950278) [https://i1.abocdn.com/productimage/v25bfabd6/g1y52a8o3u8n/]	128000		Image no. 1 for anti-Axin 1 (AXIN1) antibody (ABIN4950278)	https://i1.abocdn.com/productimage/v25bfabd6/g1y52a8o3u8n/
AXIN1	orb18464	https://www.antibodypedia.com/gene/22635/AXIN1/antibody/1606960/orb18464	https://www.biorbyt.com/axin1-antibody-orb18464.html	Goat	Human	Polyclonal	Unconjugated	ELISA, IHC-P	P-ELISA: 1:128000, IHC-P: 3-5 μg/ml	150 kDa	Purified from goat serum by ammonium sulphate precipitation followed by antigen affinity chromatography using the immunizing peptide.			$499.80		orb18464 (3.8ug/ml) staining of paraffin embedded Human Adrenal Cortex. Steamed antigen retrieval with citrate buffer pH 6, AP-staining. [https://www.biorbyt.com/pub/media/catalog/product/a/x/axin1_antibody_orb18464.jpg]	128000		orb18464 (3.8ug/ml) staining of paraffin embedded Human Adrenal Cortex. Steamed antigen retrieval with citrate buffer pH 6, AP-staining.	https://www.biorbyt.com/pub/media/catalog/product/a/x/axin1_antibody_orb18464.jpg
AXIN1	orb88423	https://www.antibodypedia.com/gene/22635/AXIN1/antibody/2087431/orb88423	https://www.biorbyt.com/axin-antibody-orb88423.html	Goat	Human, Mouse, Rat, Bovine, Canine	Polyclonal	Unconjugated	ELISA, IHC-P	ELISA:1:128000,IHC-P:3.75 μg/ml		Immunoaffinity Chromatography			$725.90		Immunohistochemical staining of paraffin embedded human adrenal tissue using AXIN antibody (primary antibody at 1:200) [https://www.biorbyt.com/pub/media/catalog/product/a/x/axin_antibody_orb88423_ihc-p_1.jpg]	128000		Immunohistochemical staining of paraffin embedded human adrenal tissue using AXIN antibody (primary antibody at 1:200)	https://www.biorbyt.com/pub/media/catalog/product/a/x/axin_antibody_orb88423_ihc-p_1.jpg
AXIN1	LS-C807795	https://www.antibodypedia.com/gene/22635/AXIN1/antibody/4836693/LS-C807795	https://www.lsbio.com/antibodies/axin1-antibody-axin-1-antibody-elisa-wb-western-ls-c807795/834360?trid=259	Rabbit	Human, Mouse, Rat	Polyclonal		Western blot (1:1000 - 1:3000). ELISA (1:20000 - 1:40000)			Peptide affinity chromatography.			Unavailable		AXIN1 / Axin-1 Antibody - Western blot analysis of AXIN1 using HT29 whole cells lysates [https://lsbio-7d62.kxcdn.com/image2/axin1-axin-1-antibody-ls-c807795/556840_4723400.jpg]	20000	40000	AXIN1 / Axin-1 Antibody - Western blot analysis of AXIN1 using HT29 whole cells lysates	https://lsbio-7d62.kxcdn.com/image2/axin1-axin-1-antibody-ls-c807795/556840_4723400.jpg
AXIN1	LS-C779396	https://www.antibodypedia.com/gene/22635/AXIN1/antibody/4763491/LS-C779396	https://www.lsbio.com/antibodies/axin1-antibody-axin-1-antibody-elisa-wb-western-ls-c779396/805911?trid=259	Rabbit	Human, Mouse, Rat	Polyclonal		Western blot (1:500 - 1:2000). ELISA (1:5000 - 1:20000)			The antibody was affinity-purified from rabbit antiserum by affinity-chromatography using epitope-specific immunogen.			Unavailable			5000	20000
AXIN1	orb525505	https://www.antibodypedia.com/gene/22635/AXIN1/antibody/4628309/orb525505	https://www.biorbyt.com/axin1-antibody-orb525505.html	Rabbit	Human, Mouse, Rat	Polyclonal	Unconjugated	ELISA, IHC-P	ELISA:1:2000-1:5000, IHC-P:1:25-1:100	878.67 g/mol (free acid)	Antigen affinity purification			$457.30		Immunohistochemistry of paraffin-embedded Human liver cancer tissue using AXIN1 antibody [https://www.biorbyt.com/pub/media/catalog/product/a/x/axin1-antibody_orb525505_ihc_2.jpg];;Immunohistochemistry of paraffin-embedded Human lung cancer tissue using AXIN1 antibody [https://www.biorbyt.com/pub/media/catalog/product/a/x/axin1-antibody_orb525505_ihc_1.jpg]	2000	5000	Immunohistochemistry of paraffin-embedded Human liver cancer tissue using AXIN1 antibody	https://www.biorbyt.com/pub/media/catalog/product/a/x/axin1-antibody_orb525505_ihc_2.jpg	Immunohistochemistry of paraffin-embedded Human lung cancer tissue using AXIN1 antibody	https://www.biorbyt.com/pub/media/catalog/product/a/x/axin1-antibody_orb525505_ihc_1.jpg
AXIN1	orb525506	https://www.antibodypedia.com/gene/22635/AXIN1/antibody/4628310/orb525506	https://www.biorbyt.com/axin1-antibody-orb525506.html	Rabbit	Human, Mouse, Rat	Polyclonal	Unconjugated	ELISA, IHC-P	ELISA:1:2000-1:5000, IHC-P:1:25-1:100	878.67 g/mol (free acid)	Antigen affinity purification			$457.30		Immunohistochemistry of paraffin-embedded Human thyroid cancer tissue using AXIN1 antibody [https://www.biorbyt.com/pub/media/catalog/product/a/x/axin1-antibody_orb525506_ihc_1.jpg]	2000	5000	Immunohistochemistry of paraffin-embedded Human thyroid cancer tissue using AXIN1 antibody	https://www.biorbyt.com/pub/media/catalog/product/a/x/axin1-antibody_orb525506_ihc_1.jpg
AXIN1	ABIN2589543	https://www.antibodypedia.com/gene/22635/AXIN1/antibody/2333818/ABIN2589543	https://www.antibodies-online.com/antibody/2589543/anti-Axin+1+AXIN1+AA+330-359+antibody/?utm_source=partner&utm_medium=antibodypedia&utm_campaign=listing&utm_content=117	Rabbit	Human	Polyclonal		ELISA, Western Blotting (WB)	Approved: ELISA (1:1000), WB (1:100 - 1:500)		Affinity purified			998.34	WNT Signaling, Sensory Perception of Sound, Regulation of G-Protein Coupled Receptor Protein Signaling		1000
AXIN1	ABIN2589544	https://www.antibodypedia.com/gene/22635/AXIN1/antibody/2333819/ABIN2589544	https://www.antibodies-online.com/antibody/2589544/anti-Axin+1+AXIN1+AA+710-738+antibody/?utm_source=partner&utm_medium=antibodypedia&utm_campaign=listing&utm_content=117	Rabbit	Human	Polyclonal		ELISA, Immunohistochemistry (IHC), Western Blotting (WB)	Approved: ELISA (1:1000), IHC (1:10 - 1:50), WB (1:100 - 1:500)		Affinity purified			998.34	WNT Signaling, Sensory Perception of Sound, Regulation of G-Protein Coupled Receptor Protein Signaling		1000
AXIN1	LS-C319730	https://www.antibodypedia.com/gene/22635/AXIN1/antibody/1680423/LS-C319730	https://www.lsbio.com/antibodies/anti-axin1-antibody-axin-1-antibody-aa329-359-elisa-wb-western-ls-c319730/329935?trid=259	Rabbit	Human	Polyclonal		Western blot (1:100 - 1:500). ELISA (1:1000)			Affinity purified			Unavailable			1000
AXIN1	LS-C329246	https://www.antibodypedia.com/gene/22635/AXIN1/antibody/1689571/LS-C329246	https://www.lsbio.com/antibodies/anti-axin1-antibody-axin-1-antibody-aa717-746-elisa-ihc-wb-western-ls-c329246/339452?trid=259	Rabbit	Human	Polyclonal		IHC (1:10 - 1:50). Western blot (1:100 - 1:500). ELISA (1:1000)			Affinity purified			Unavailable			1000
AXIN1	orb13266	https://www.antibodypedia.com/gene/22635/AXIN1/antibody/1628520/orb13266	https://www.biorbyt.com/axin-1-antibody-orb13266.html	Rabbit	Human, Mouse, Rat	Polyclonal	Unconjugated	ELISA, IF, IHC-P	ELISA: 1:500-1000, IHC-P: 1:100-500, IF: 1:100-500	99 kDa	Affinity purified by Protein A			$421.60		Immunohistochemical staining of human esophageal carcinoma tissue using Axin 1 antibody. [https://www.biorbyt.com/pub/media/catalog/product/a/x/axin_1_antibody_orb13266_human_4.jpg];;Western blot analysis of mouse heart Cell using Axin 1 antibody. [https://www.biorbyt.com/pub/media/catalog/product/a/x/axin_1_antibody_orb13266_wb_1_1.jpg];;Immunohistochemical staining of human esophageal carcinoma…	500	1000	Immunohistochemical staining of human esophageal carcinoma tissue using Axin 1 antibody.	https://www.biorbyt.com/pub/media/catalog/product/a/x/axin_1_antibody_orb13266_human_4.jpg	Western blot analysis of mouse heart Cell using Axin 1 antibody.	https://www.biorbyt.com/pub/media/catalog/product/a/x/axin_1_antibody_orb13266_wb_1_1.jpg	Immunohistochemical staining of human esophageal carcinoma tissue using Axin 1 antibody.	https://www.biorbyt.com/pub/media/catalog/product/a/x/axin_1_antibody_orb13266_human_2.jpg	Immunohistochemical staining of human esophageal carcinoma tissue using Axin 1 antibody.	https://www.biorbyt.com/pub/media/catalog/product/a/x/axin_1_antibody_orb13266_human_3.jpg
AXIN1	orb544554	https://www.antibodypedia.com/gene/22635/AXIN1/antibody/4745068/orb544554	https://www.biorbyt.com/axin1-antibody-orb544554.html	Rabbit	Human, Mouse, Rat	Polyclonal	Unconjugated	ELISA, ICC, IF, IHC-P	ELISA: 1:500-1000, IHC-P: 1:100-500, ICC: 1:100-500, IF: 1:100-500	99 kDa	Affinity purified by Protein A			$421.60			500	1000
AXIN1	orb544699	https://www.antibodypedia.com/gene/22635/AXIN1/antibody/4745195/orb544699	https://www.biorbyt.com/axin1-antibody-orb544699.html	Rabbit	Human, Mouse, Rat	Polyclonal	Unconjugated	ELISA, ICC, IF, IHC-P, WB	WB: 1:500-2000, ELISA: 1:500-1000, IHC-P: 1:100-500, ICC: 1:100-500, IF: 1:100-500	99 kDa	Affinity purified by Protein A			$421.60			500	1000
AXIN1	ABIN4282522	https://www.antibodypedia.com/gene/22635/AXIN1/antibody/3899184/ABIN4282522	https://www.antibodies-online.com/antibody/4282522/anti-Axin+1+AXIN1+C-Term+antibody/?utm_source=partner&utm_medium=antibodypedia&utm_campaign=listing&utm_content=115	Rabbit	Human, Mouse, Rat	Polyclonal		ELISA, Immunocytochemistry (ICC), Immunofluorescence (IF), Western Blotting (WB)	Western Blot 1:100-1:2000, ELISA 1:100-1:2000, Immunocytochemistry/Immunofluorescence 20 μg/mL		Immunogen affinity purified				WNT Signaling, Sensory Perception of Sound, Regulation of G-Protein Coupled Receptor Protein Signaling	Image no. 2 for anti-Axin 1 (AXIN1) (C-Term) antibody (ABIN4282522) [https://i1.abocdn.com/productimage/v96c5bdee/h2k45e5f4e3f/];;Image no. 1 for anti-Axin 1 (AXIN1) (C-Term) antibody (ABIN4282522) [https://i1.abocdn.com/productimage/v64520111/m3h42r4n4n3t/]	100	2000	Image no. 2 for anti-Axin 1 (AXIN1) (C-Term) antibody (ABIN4282522)	https://i1.abocdn.com/productimage/v96c5bdee/h2k45e5f4e3f/	Image no. 1 for anti-Axin 1 (AXIN1) (C-Term) antibody (ABIN4282522)	https://i1.abocdn.com/productimage/v64520111/m3h42r4n4n3t/
AXIN1	NBP1-76483	https://www.antibodypedia.com/gene/22635/AXIN1/antibody/572051/NBP1-76483	https://www.novusbio.com/products/axin-1-antibody_nbp1-76483?utm_source=antibodypedia&utm_medium=referral&utm_campaign=product&utm_term=primaryantibodies	Rabbit	Human, Mouse, Rat	Polyclonal		WB, ELISA, ICC/IF	Western Blot 1-2 ug/ml; ELISA 1:100-1:2000; Immunocytochemistry/Immunofluorescence 20 ug/ml		Peptide affinity purified					Immunocytochemistry/Immunofluorescence: Axin-1 Antibody [NBP1-76483] - Immunofluorescence of AXIN1 in human brain tissue with AXIN1 antibody at 20 ug/mL. [https://images.novusbio.com/fullsize2/Axin-1-Antibody-Immunocytochemistry-Immunofluorescence-NBP1-76483-img0002.jpg];;Western Blot: Axin-1 Antibody [NBP1-76483] - SK-N-SH cell lysate with AXIN1 antibody at 1 ug/mL. [https://images.novusbio.com/…	100	2000	Immunocytochemistry/Immunofluorescence: Axin-1 Antibody [NBP1-76483] - Immunofluorescence of AXIN1 in human brain tissue with AXIN1 antibody at 20 ug/mL.	https://images.novusbio.com/fullsize2/Axin-1-Antibody-Immunocytochemistry-Immunofluorescence-NBP1-76483-img0002.jpg	Western Blot: Axin-1 Antibody [NBP1-76483] - SK-N-SH cell lysate with AXIN1 antibody at 1 ug/mL.	https://images.novusbio.com/fullsize2/Axin-1-Antibody-Western-Blot-NBP1-76483-img0001.jpg
AXIN1	orb447620	https://www.antibodypedia.com/gene/22635/AXIN1/antibody/4614771/orb447620	https://www.biorbyt.com/axin-1-antibody-biotin-orb447620.html	Rabbit	Human, Mouse, Rat	Polyclonal	Biotin	ELISA, IF, IHC-P	ELISA: 1:100-1000, IHC-P: 1:50-200, IF: 1:50-200	99 kDa	Affinity purified by Protein A			$515.10			100	1000
AXIN1	orb469416	https://www.antibodypedia.com/gene/22635/AXIN1/antibody/4553093/orb469416	https://www.biorbyt.com/axin-1-antibody-hrp-orb469416.html	Rabbit	Human, Mouse, Rat	Polyclonal	Horseradish Peroxidase	ELISA, IHC-P	ELISA: 1:100-1000, IHC-P: 1:50-200	99 kDa	Affinity purified by Protein A			$515.10			100	1000
AXIN1	ABIN1961043	https://www.antibodypedia.com/gene/22635/AXIN1/antibody/1948519/ABIN1961043	https://www.antibodies-online.com/antibody/1961043/anti-Axin+1+AXIN1+AA+710-738+antibody+Alkaline+Phosphatase+AP/?utm_source=partner&utm_medium=antibodypedia&utm_campaign=listing&utm_content=118	Rabbit	Human	Polyclonal		Immunohistochemistry (IHC), ELISA, Western Blotting (WB)	Approved: ELISA, IHC, WB; ; Usage: The applications listed have been tested for the unconjugated form of this product. Other forms have not been tested.		Affinity purified			1.248,34 €	WNT Signaling, Sensory Perception of Sound, Regulation of G-Protein Coupled Receptor Protein Signaling
AXIN1	ABIN1961044	https://www.antibodypedia.com/gene/22635/AXIN1/antibody/1948520/ABIN1961044	https://www.antibodies-online.com/antibody/1961044/anti-Axin+1+AXIN1+AA+330-359+antibody+Alkaline+Phosphatase+AP/?utm_source=partner&utm_medium=antibodypedia&utm_campaign=listing&utm_content=118	Rabbit	Human	Polyclonal		ELISA, Western Blotting (WB)	Approved: ELISA, WB; ; Usage: The applications listed have been tested for the unconjugated form of this product. Other forms have not been tested.		Affinity purified			1.248,34 €	WNT Signaling, Sensory Perception of Sound, Regulation of G-Protein Coupled Receptor Protein Signaling
AXIN1	ABIN1963418	https://www.antibodypedia.com/gene/22635/AXIN1/antibody/1950470/ABIN1963418	https://www.antibodies-online.com/antibody/1963418/anti-Axin+1+AXIN1+AA+710-738+antibody+APC/?utm_source=partner&utm_medium=antibodypedia&utm_campaign=listing&utm_content=118	Rabbit	Human	Polyclonal		Immunohistochemistry (IHC), ELISA, Western Blotting (WB)	Approved: ELISA, IHC, WB; ; Usage: The applications listed have been tested for the unconjugated form of this product. Other forms have not been tested.		Affinity purified			1.248,34 €	WNT Signaling, Sensory Perception of Sound, Regulation of G-Protein Coupled Receptor Protein Signaling
AXIN1	ABIN1963419	https://www.antibodypedia.com/gene/22635/AXIN1/antibody/1950471/ABIN1963419	https://www.antibodies-online.com/antibody/1963419/anti-Axin+1+AXIN1+AA+330-359+antibody+APC/?utm_source=partner&utm_medium=antibodypedia&utm_campaign=listing&utm_content=118	Rabbit	Human	Polyclonal		ELISA, Western Blotting (WB)	Approved: ELISA, WB; ; Usage: The applications listed have been tested for the unconjugated form of this product. Other forms have not been tested.		Affinity purified			1.248,34 €	WNT Signaling, Sensory Perception of Sound, Regulation of G-Protein Coupled Receptor Protein Signaling
AXIN1	ABIN1966086	https://www.antibodypedia.com/gene/22635/AXIN1/antibody/1952516/ABIN1966086	https://www.antibodies-online.com/antibody/1966086/anti-Axin+1+AXIN1+AA+710-738+antibody+Biotin/?utm_source=partner&utm_medium=antibodypedia&utm_campaign=listing&utm_content=118	Rabbit	Human	Polyclonal	Biotin	Immunohistochemistry (IHC), ELISA, Western Blotting (WB)	Approved: ELISA, IHC, WB; ; Usage: The applications listed have been tested for the unconjugated form of this product. Other forms have not been tested.		Affinity purified			1.248,34 €	WNT Signaling, Sensory Perception of Sound, Regulation of G-Protein Coupled Receptor Protein Signaling
AXIN1	ABIN1966087	https://www.antibodypedia.com/gene/22635/AXIN1/antibody/1952517/ABIN1966087	https://www.antibodies-online.com/antibody/1966087/anti-Axin+1+AXIN1+AA+330-359+antibody+Biotin/?utm_source=partner&utm_medium=antibodypedia&utm_campaign=listing&utm_content=118	Rabbit	Human	Polyclonal	Biotin	ELISA, Western Blotting (WB)	Approved: ELISA, WB; ; Usage: The applications listed have been tested for the unconjugated form of this product. Other forms have not been tested.		Affinity purified			1.248,34 €	WNT Signaling, Sensory Perception of Sound, Regulation of G-Protein Coupled Receptor Protein Signaling
AXIN1	ABIN1969866	https://www.antibodypedia.com/gene/22635/AXIN1/antibody/1954502/ABIN1969866	https://www.antibodies-online.com/antibody/1969866/anti-Axin+1+AXIN1+AA+710-738+antibody+FITC/?utm_source=partner&utm_medium=antibodypedia&utm_campaign=listing&utm_content=118	Rabbit	Human	Polyclonal	Green dye	Immunohistochemistry (IHC), ELISA, Western Blotting (WB)	Approved: ELISA, IHC, WB; ; Usage: The applications listed have been tested for the unconjugated form of this product. Other forms have not been tested.		Affinity purified			1.248,34 €	WNT Signaling, Sensory Perception of Sound, Regulation of G-Protein Coupled Receptor Protein Signaling
AXIN1	ABIN1969867	https://www.antibodypedia.com/gene/22635/AXIN1/antibody/1954503/ABIN1969867	https://www.antibodies-online.com/antibody/1969867/anti-Axin+1+AXIN1+AA+330-359+antibody+FITC/?utm_source=partner&utm_medium=antibodypedia&utm_campaign=listing&utm_content=118	Rabbit	Human	Polyclonal	Green dye	ELISA, Western Blotting (WB)	Approved: ELISA, WB; ; Usage: The applications listed have been tested for the unconjugated form of this product. Other forms have not been tested.		Affinity purified			1.248,34 €	WNT Signaling, Sensory Perception of Sound, Regulation of G-Protein Coupled Receptor Protein Signaling
AXIN1	ABIN1972123	https://www.antibodypedia.com/gene/22635/AXIN1/antibody/1956374/ABIN1972123	https://www.antibodies-online.com/antibody/1972123/anti-Axin+1+AXIN1+AA+710-738+antibody+HRP/?utm_source=partner&utm_medium=antibodypedia&utm_campaign=listing&utm_content=118	Rabbit	Human	Polyclonal	Horseradish Peroxidase	Immunohistochemistry (IHC), ELISA, Western Blotting (WB)	Approved: ELISA, IHC, WB; ; Usage: The applications listed have been tested for the base form of this product. Alternate forms, such as conjugated, azide-free, or ready-to-use, have not been tested.		Affinity purified			1.248,34 €	WNT Signaling, Sensory Perception of Sound, Regulation of G-Protein Coupled Receptor Protein Signaling
AXIN1	ABIN1972124	https://www.antibodypedia.com/gene/22635/AXIN1/antibody/1956375/ABIN1972124	https://www.antibodies-online.com/antibody/1972124/anti-Axin+1+AXIN1+AA+330-359+antibody+HRP/?utm_source=partner&utm_medium=antibodypedia&utm_campaign=listing&utm_content=118	Rabbit	Human	Polyclonal	Horseradish Peroxidase	ELISA, Western Blotting (WB)	Approved: ELISA, WB; ; Usage: The applications listed have been tested for the base form of this product. Alternate forms, such as conjugated, azide-free, or ready-to-use, have not been tested.		Affinity purified			1.248,34 €	WNT Signaling, Sensory Perception of Sound, Regulation of G-Protein Coupled Receptor Protein Signaling
AXIN1	ABIN1974454	https://www.antibodypedia.com/gene/22635/AXIN1/antibody/1958311/ABIN1974454	https://www.antibodies-online.com/antibody/1974454/anti-Axin+1+AXIN1+AA+710-738+antibody+PE/?utm_source=partner&utm_medium=antibodypedia&utm_campaign=listing&utm_content=118	Rabbit	Human	Polyclonal	Yellow dye	Immunohistochemistry (IHC), ELISA, Western Blotting (WB)	Approved: ELISA, IHC, WB; ; Usage: The applications listed have been tested for the unconjugated form of this product. Other forms have not been tested.		Affinity purified			1.248,34 €	WNT Signaling, Sensory Perception of Sound, Regulation of G-Protein Coupled Receptor Protein Signaling
AXIN1	ABIN1974455	https://www.antibodypedia.com/gene/22635/AXIN1/antibody/1958312/ABIN1974455	https://www.antibodies-online.com/antibody/1974455/anti-Axin+1+AXIN1+AA+330-359+antibody+PE/?utm_source=partner&utm_medium=antibodypedia&utm_campaign=listing&utm_content=118	Rabbit	Human	Polyclonal	Yellow dye	ELISA, Western Blotting (WB)	Approved: ELISA, WB; ; Usage: The applications listed have been tested for the unconjugated form of this product. Other forms have not been tested.		Affinity purified			1.248,34 €	WNT Signaling, Sensory Perception of Sound, Regulation of G-Protein Coupled Receptor Protein Signaling
AXIN1	ABIN2207333	https://www.antibodypedia.com/gene/22635/AXIN1/antibody/2810672/ABIN2207333	https://www.antibodies-online.com/antibody/2207333/anti-Axin+1+AXIN1+AA+717-746+C-Term/?utm_source=partner&utm_medium=antibodypedia&utm_campaign=listing&utm_content=100	Rabbit	Human	Polyclonal		Immunohistochemistry (IHC), ELISA, Western Blotting (WB)	Optimal working conditions should be determined by the investigator.		Purified by Protein A affinity chromatography.			708.6	WNT Signaling, Sensory Perception of Sound, Regulation of G-Protein Coupled Receptor Protein Signaling
AXIN1	ABIN2207334	https://www.antibodypedia.com/gene/22635/AXIN1/antibody/2810673/ABIN2207334	https://www.antibodies-online.com/antibody/2207334/anti-Axin+1+AXIN1+AA+329-359+Internal+Region/?utm_source=partner&utm_medium=antibodypedia&utm_campaign=listing&utm_content=100	Rabbit	Human	Polyclonal		ELISA, Western Blotting (WB)	Optimal working conditions should be determined by the investigator.		Purified by Protein A affinity chromatography.			708.6	WNT Signaling, Sensory Perception of Sound, Regulation of G-Protein Coupled Receptor Protein Signaling
AXIN1	ABIN2207340	https://www.antibodypedia.com/gene/22635/AXIN1/antibody/2810674/ABIN2207340	https://www.antibodies-online.com/antibody/2207340/anti-Axin+1+AXIN1+AA+717-746+C-Term+HRP/?utm_source=partner&utm_medium=antibodypedia&utm_campaign=listing&utm_content=100	Rabbit	Human	Polyclonal	Horseradish Peroxidase	Immunohistochemistry (IHC), ELISA, Western Blotting (WB)	Optimal working conditions should be determined by the investigator.		Purified by Protein A affinity chromatography.			869.32	WNT Signaling, Sensory Perception of Sound, Regulation of G-Protein Coupled Receptor Protein Signaling
AXIN1	ABIN2207356	https://www.antibodypedia.com/gene/22635/AXIN1/antibody/2810675/ABIN2207356	https://www.antibodies-online.com/antibody/2207356/anti-Axin+1+AXIN1+AA+329-359+Internal+Region+HRP/?utm_source=partner&utm_medium=antibodypedia&utm_campaign=listing&utm_content=100	Rabbit	Human	Polyclonal	Horseradish Peroxidase	ELISA, Western Blotting (WB)	Optimal working conditions should be determined by the investigator.		Purified by Protein A affinity chromatography.			869.32	WNT Signaling, Sensory Perception of Sound, Regulation of G-Protein Coupled Receptor Protein Signaling
AXIN1	ABIN2465452	https://www.antibodypedia.com/gene/22635/AXIN1/antibody/2310285/ABIN2465452	https://www.antibodies-online.com/antibody/2465452/anti-Axin+1+AXIN1+C-Term+antibody/?utm_source=partner&utm_medium=antibodypedia&utm_campaign=listing&utm_content=140	Goat	Human	Polyclonal		Immunohistochemistry (IHC), ELISA	ELISA: Antibody detection limit dilution 1:128000. Western Blot: Approximately 150 kDa and 22-24 kDa in human hippocampus lysates after 0.1 μg/mL antibody staining.6 kDa according to NP_003493.1 and 91.7 kDa according to NP_851393.1. The detected bands were successfully blocked by incubation with the immunizing peptide (and BLAST results with the immunizing peptide sequence did not identify any o…		AXIN1 antibody was purified from goat serum by ammonium sulphate precipitation followed by antigen affinity chromatography using the immunizing peptide.			545	WNT Signaling, Sensory Perception of Sound, Regulation of G-Protein Coupled Receptor Protein Signaling	Image no. 1 for anti-Axin 1 (AXIN1) (C-Term) antibody (ABIN2465452) [https://i1.abocdn.com/productimage/v269ce51d/y7x58d3i8p4o/]			Image no. 1 for anti-Axin 1 (AXIN1) (C-Term) antibody (ABIN2465452)	https://i1.abocdn.com/productimage/v269ce51d/y7x58d3i8p4o/
AXIN1	ABIN249485	https://www.antibodypedia.com/gene/22635/AXIN1/antibody/480045/ABIN249485	https://www.antibodies-online.com/antibody/249485/anti-Axin+1+AXIN1+C-Term+antibody/?utm_source=partner&utm_medium=antibodypedia&utm_campaign=listing&utm_content=154	Goat	Human	Polyclonal		Immunohistochemistry (Paraffin-embedded Sections) (IHC (p)), Immunohistochemistry (IHC), ELISA	Immunohistochemistry 3 - 5 μg/mL, Immunohistochemistry-Paraffin 3 - 5 μg/mL, Peptide ELISA Detection limit 1:128000WB: Preliminary experiments gave bands at approx. 150 kDa band and 22-24 kDa band in human brain (hippocampus) lysates after 0.1 μg/mL antibody staining. Please note that currently we cannot find an explanation in the literature for the bands we observe given the calculated size of 9…		Immunogen affinity purified		Zeng, Fagotto, Zhang, Hsu, Vasicek, Perry, Lee, Tilghman, Gumbiner, Costantini: "The mouse Fused locus encodes Axin, an inhibitor of the Wnt signaling pathway that regulates embryonic axis formation." in: Cell, Vol. 90, Issue 1, pp. 181-92, 1997 (PubMed).		WNT Signaling, Sensory Perception of Sound, Regulation of G-Protein Coupled Receptor Protein Signaling	Image no. 1 for anti-Axin 1 (AXIN1) (C-Term) antibody (ABIN249485) [https://i1.abocdn.com/productimage/v01e3b960/a0m20p6z8g1o/]			Image no. 1 for anti-Axin 1 (AXIN1) (C-Term) antibody (ABIN249485)	https://i1.abocdn.com/productimage/v01e3b960/a0m20p6z8g1o/
AXIN1	ABIN5573237	https://www.antibodypedia.com/gene/22635/AXIN1/antibody/4282084/ABIN5573237	https://www.antibodies-online.com/antibody/5573237/anti-Axin+1+AXIN1+antibody/?utm_source=partner&utm_medium=antibodypedia&utm_campaign=listing&utm_content=90	Rabbit	Human	Polyclonal		ELISA, Immunofluorescence (IF), Western Blotting (WB)	Western Blot (1-2 μg/mL); Immunofluorescence (20 μg/mL); The optimal working dilution should be determined by the end user.					480	WNT Signaling, Sensory Perception of Sound, Regulation of G-Protein Coupled Receptor Protein Signaling	Image no. 2 for anti-Axin 1 (AXIN1) antibody (ABIN5573237) [https://i1.abocdn.com/productimage/v51d3b061/w7b11j8k7z9u/];;Image no. 1 for anti-Axin 1 (AXIN1) antibody (ABIN5573237) [https://i1.abocdn.com/productimage/vcae8b78c/p7b17c4e7s9b/]			Image no. 2 for anti-Axin 1 (AXIN1) antibody (ABIN5573237)	https://i1.abocdn.com/productimage/v51d3b061/w7b11j8k7z9u/	Image no. 1 for anti-Axin 1 (AXIN1) antibody (ABIN5573237)	https://i1.abocdn.com/productimage/vcae8b78c/p7b17c4e7s9b/
AXIN1	ABIN5699164	https://www.antibodypedia.com/gene/22635/AXIN1/antibody/4320543/ABIN5699164	https://www.antibodies-online.com/antibody/5699164/anti-Axin+1+AXIN1+antibody/?utm_source=partner&utm_medium=antibodypedia&utm_campaign=listing&utm_content=106	Rabbit	Human	Polyclonal		ELISA, Western Blotting (WB)	Optimal working dilution should be determined by the investigator.					345.45	WNT Signaling, Sensory Perception of Sound, Regulation of G-Protein Coupled Receptor Protein Signaling
AXIN1	ABIN5883330	https://www.antibodypedia.com/gene/22635/AXIN1/antibody/3970479/ABIN5883330	https://www.antibodies-online.com/antibody/5883330/anti-Axin+1+AXIN1+antibody/?utm_source=partner&utm_medium=antibodypedia&utm_campaign=listing&utm_content=102	Rabbit	Human, Mouse, Rat	Polyclonal		ELISA, Immunohistochemistry (IHC)	Optimal working dilution should be determined by the investigator.		Antigen Affinity Chromatography			287.79	WNT Signaling, Sensory Perception of Sound, Regulation of G-Protein Coupled Receptor Protein Signaling
AXIN1	ABIN5883331	https://www.antibodypedia.com/gene/22635/AXIN1/antibody/3970481/ABIN5883331	https://www.antibodies-online.com/antibody/5883331/anti-Axin+1+AXIN1+antibody/?utm_source=partner&utm_medium=antibodypedia&utm_campaign=listing&utm_content=102	Rabbit	Human, Mouse, Rat	Polyclonal		ELISA, Immunohistochemistry (IHC)	Optimal working dilution should be determined by the investigator.		Antigen Affinity Chromatography			287.79	WNT Signaling, Sensory Perception of Sound, Regulation of G-Protein Coupled Receptor Protein Signaling
AXIN1	ABIN5883332	https://www.antibodypedia.com/gene/22635/AXIN1/antibody/3970477/ABIN5883332	https://www.antibodies-online.com/antibody/5883332/anti-Axin+1+AXIN1+AA+418-707+antibody/?utm_source=partner&utm_medium=antibodypedia&utm_campaign=listing&utm_content=107	Rabbit	Human	Polyclonal		ELISA, Immunohistochemistry (IHC)	Optimal working dilution should be determined by the investigator.		Protein G			294.19	WNT Signaling, Sensory Perception of Sound, Regulation of G-Protein Coupled Receptor Protein Signaling
AXIN1	ABIN5883333	https://www.antibodypedia.com/gene/22635/AXIN1/antibody/3970478/ABIN5883333	https://www.antibodies-online.com/antibody/5883333/anti-Axin+1+AXIN1+antibody/?utm_source=partner&utm_medium=antibodypedia&utm_campaign=listing&utm_content=102	Goat	Human	Polyclonal		ELISA, Enzyme Immunoassay (EIA), Western Blotting (WB)	Optimal working dilution should be determined by the investigator.		Purified from goat serum by ammonium sulphate precipitation followed by antigen affinity chromatography using the immunizing peptide			390.12	WNT Signaling, Sensory Perception of Sound, Regulation of G-Protein Coupled Receptor Protein Signaling	Image no. 1 for anti-Axin 1 (AXIN1) antibody (ABIN5883333) [https://i1.abocdn.com/productimage/v600dc167/y2o82j9c2s1d/]			Image no. 1 for anti-Axin 1 (AXIN1) antibody (ABIN5883333)	https://i1.abocdn.com/productimage/v600dc167/y2o82j9c2s1d/
AXIN1	ABIN5883334	https://www.antibodypedia.com/gene/22635/AXIN1/antibody/3970472/ABIN5883334	https://www.antibodies-online.com/antibody/5883334/anti-Axin+1+AXIN1+AA+418-707+antibody+Biotin/?utm_source=partner&utm_medium=antibodypedia&utm_campaign=listing&utm_content=108	Rabbit	Human	Polyclonal	Biotin	ELISA	Optimal working dilution should be determined by the investigator.		Protein G			294.19	WNT Signaling, Sensory Perception of Sound, Regulation of G-Protein Coupled Receptor Protein Signaling
AXIN1	ABIN5883335	https://www.antibodypedia.com/gene/22635/AXIN1/antibody/3970474/ABIN5883335	https://www.antibodies-online.com/antibody/5883335/anti-Axin+1+AXIN1+AA+418-707+antibody+FITC/?utm_source=partner&utm_medium=antibodypedia&utm_campaign=listing&utm_content=108	Rabbit	Human	Polyclonal	Green dye	ELISA	Optimal working dilution should be determined by the investigator.		Protein G			294.19	WNT Signaling, Sensory Perception of Sound, Regulation of G-Protein Coupled Receptor Protein Signaling
AXIN1	ABIN5883336	https://www.antibodypedia.com/gene/22635/AXIN1/antibody/3970483/ABIN5883336	https://www.antibodies-online.com/antibody/5883336/anti-Axin+1+AXIN1+AA+418-707+antibody+HRP/?utm_source=partner&utm_medium=antibodypedia&utm_campaign=listing&utm_content=108	Rabbit	Human	Polyclonal	Horseradish Peroxidase	ELISA	Optimal working dilution should be determined by the investigator.		Protein G			294.19	WNT Signaling, Sensory Perception of Sound, Regulation of G-Protein Coupled Receptor Protein Signaling
AXIN1	ABIN6044158	https://www.antibodypedia.com/gene/22635/AXIN1/antibody/4395878/ABIN6044158	https://www.antibodies-online.com/antibody/6044158/anti-Axin+1+AXIN1+antibody/?utm_source=partner&utm_medium=antibodypedia&utm_campaign=listing&utm_content=102	Rabbit	Human, Mouse, Rat	Polyclonal		ELISA, Immunohistochemistry (IHC)	Optimal working dilution should be determined by the investigator.		Antigen Affinity Chromatography			396.51	WNT Signaling, Sensory Perception of Sound, Regulation of G-Protein Coupled Receptor Protein Signaling
AXIN1	ABIN6044159	https://www.antibodypedia.com/gene/22635/AXIN1/antibody/4395879/ABIN6044159	https://www.antibodies-online.com/antibody/6044159/anti-Axin+1+AXIN1+antibody/?utm_source=partner&utm_medium=antibodypedia&utm_campaign=listing&utm_content=102	Rabbit	Human, Mouse, Rat	Polyclonal		ELISA, Immunohistochemistry (IHC)	Optimal working dilution should be determined by the investigator.		Antigen Affinity Chromatography			396.51	WNT Signaling, Sensory Perception of Sound, Regulation of G-Protein Coupled Receptor Protein Signaling
AXIN1	ABIN6085006	https://www.antibodypedia.com/gene/22635/AXIN1/antibody/3988395/ABIN6085006	https://www.antibodies-online.com/antibody/6085006/anti-Axin+1+AXIN1+AA+418-707+antibody/?utm_source=partner&utm_medium=antibodypedia&utm_campaign=listing&utm_content=107	Rabbit	Human	Polyclonal		ELISA, Immunohistochemistry (IHC)	Optimal working dilution should be determined by the investigator.		Protein G			204.65	WNT Signaling, Sensory Perception of Sound, Regulation of G-Protein Coupled Receptor Protein Signaling
AXIN1	ABIN6085007	https://www.antibodypedia.com/gene/22635/AXIN1/antibody/3988385/ABIN6085007	https://www.antibodies-online.com/antibody/6085007/anti-Axin+1+AXIN1+AA+418-707+antibody/?utm_source=partner&utm_medium=antibodypedia&utm_campaign=listing&utm_content=107	Rabbit	Human	Polyclonal		ELISA, Immunohistochemistry (IHC)	Optimal working dilution should be determined by the investigator.		Protein G			409.3	WNT Signaling, Sensory Perception of Sound, Regulation of G-Protein Coupled Receptor Protein Signaling
[truncated: 20,071 more rows]
[truncated: 56 more columns]

## Sheet: flow
Target	Antibody	Source link	Provider link	Host	Reactivity	Type	Conjugate	Applications	Dilutions	Molecular weight	Purification	Protocol	Publications	Price	Pathways	Images	FLOW1	FLOW2	Image 1 caption	Image 1 link	Image 2 caption	Image 2 link	Image 3 caption	Image 3 link	Image 4 caption	Image 4 link	Image 5 caption	Image 5 link	Image 6 caption	Image 6 link	Image 7 caption	Image 7 link	Image 8 caption	Image 8 link	Image 9 caption	Image 9 link
[truncated: 19,392 more rows]
[truncated: 14 more columns]

[truncated: 8 more sheets: icc, id, if_icc, if, ihc, ip, wb, DTree]
