# Supplementary material for: Diagnostic and Prognostic Markers for Pancreatitis and Pancreatic Ductal Adenocarcinoma
Source: Int J Mol Sci. 2024 Jun 16;25(12):6619. doi: 10.3390/ijms25126619 (PMC11204091; doi:10.3390/ijms25126619)
Supplement: Supplementary file 1 [file ijms-25-06619-s001.zip › Table S5B_result_antibody_provider_info_20200720_part2.xlsx]

## Sheet: elisa
Target	Antibody	Source link	Provider link	Host	Reactivity	Type	Conjugate	Applications	Dilutions	Molecular weight	Purification	Protocol	Publications	Price	Pathways	Images	ELISA1	ELISA2	Image 1 caption	Image 1 link	Image 2 caption	Image 2 link	Image 3 caption	Image 3 link	Image 4 caption	Image 4 link	Image 5 caption	Image 5 link	Image 6 caption	Image 6 link	Image 7 caption	Image 7 link	Image 8 caption	Image 8 link	Image 9 caption	Image 9 link
ANO1	ABIN4305815	https://www.antibodypedia.com/gene/30667/ANO1/antibody/4005655/ABIN4305815	https://www.antibodies-online.com/antibody/4305815/anti-Anoctamin+1,+Calcium+Activated+Chloride+Channel+ANO1+antibody+Alexa+Fluor+405/?utm_source=partner&utm_medium=antibodypedia&utm_campaign=listing&utm_content=105	Mouse	Human	Monoclonal	Blue dye	ELISA, Flow Cytometry (FACS), Immunocytochemistry (ICC), Immunofluorescence (IF), Immunohistochemistry (Frozen Sections) (IHC (fro)), Immunohistochemistry (Paraffin-embedded Sections) (IHC (p)), Immunoprecipitation (IP), Western Blotting (WB)	Western Blot, Flow Cytometry, ELISA 1-5 μg/mL for coating, Immunocytochemistry/Immunofluorescence, Immunoprecipitation, Immunohistochemistry-Paraffin, Immunohistochemistry-FrozenImmunohistochemistry (Staining of formalin-fixed tissues requires boiling tissue sections in 10 mM citrate buffer, pH 6.0, for 10-20 min followed by cooling at RT for 20 minutes)		Protein A or G purified						5
ANO1	ABIN4305816	https://www.antibodypedia.com/gene/30667/ANO1/antibody/4005658/ABIN4305816	https://www.antibodies-online.com/antibody/4305816/anti-Anoctamin+1,+Calcium+Activated+Chloride+Channel+ANO1+antibody+Alexa+Fluor+488/?utm_source=partner&utm_medium=antibodypedia&utm_campaign=listing&utm_content=105	Mouse	Human	Monoclonal	Green dye	ELISA, Flow Cytometry (FACS), Immunocytochemistry (ICC), Immunofluorescence (IF), Immunohistochemistry (Frozen Sections) (IHC (fro)), Immunohistochemistry (Paraffin-embedded Sections) (IHC (p)), Immunoprecipitation (IP), Western Blotting (WB)	Western Blot, Flow Cytometry, ELISA 1-5 μg/mL for coating, Immunocytochemistry/Immunofluorescence, Immunoprecipitation, Immunohistochemistry-Paraffin, Immunohistochemistry-FrozenImmunohistochemistry (Staining of formalin-fixed tissues requires boiling tissue sections in 10 mM citrate buffer, pH 6.0, for 10-20 min followed by cooling at RT for 20 minutes)		Protein A or G purified						5
ANO1	ABIN4305817	https://www.antibodypedia.com/gene/30667/ANO1/antibody/4005661/ABIN4305817	https://www.antibodies-online.com/antibody/4305817/anti-Anoctamin+1,+Calcium+Activated+Chloride+Channel+ANO1+antibody+Alexa+Fluor+647/?utm_source=partner&utm_medium=antibodypedia&utm_campaign=listing&utm_content=105	Mouse	Human	Monoclonal	Red dye	ELISA, Flow Cytometry (FACS), Immunocytochemistry (ICC), Immunofluorescence (IF), Immunohistochemistry (Frozen Sections) (IHC (fro)), Immunohistochemistry (Paraffin-embedded Sections) (IHC (p)), Immunoprecipitation (IP), Western Blotting (WB)	Western Blot, Flow Cytometry, ELISA 1-5 μg/mL for coating, Immunocytochemistry/Immunofluorescence, Immunoprecipitation, Immunohistochemistry-Paraffin, Immunohistochemistry-FrozenImmunohistochemistry (Staining of formalin-fixed tissues requires boiling tissue sections in 10 mM citrate buffer, pH 6.0, for 10-20 min followed by cooling at RT for 20 minutes)		Protein A or G purified						5
ANO1	ABIN4305818	https://www.antibodypedia.com/gene/30667/ANO1/antibody/4005666/ABIN4305818	https://www.antibodies-online.com/antibody/4305818/anti-Anoctamin+1,+Calcium+Activated+Chloride+Channel+ANO1+antibody+Alexa+Fluor+700/?utm_source=partner&utm_medium=antibodypedia&utm_campaign=listing&utm_content=105	Mouse	Human	Monoclonal	Near infrared dye	ELISA, Flow Cytometry (FACS), Immunocytochemistry (ICC), Immunofluorescence (IF), Immunohistochemistry (Frozen Sections) (IHC (fro)), Immunohistochemistry (Paraffin-embedded Sections) (IHC (p)), Immunoprecipitation (IP), Western Blotting (WB)	Western Blot, Flow Cytometry, ELISA 1-5 μg/mL for coating, Immunocytochemistry/Immunofluorescence, Immunoprecipitation, Immunohistochemistry-Paraffin, Immunohistochemistry-FrozenImmunohistochemistry (Staining of formalin-fixed tissues requires boiling tissue sections in 10 mM citrate buffer, pH 6.0, for 10-20 min followed by cooling at RT for 20 minutes)		Protein A or G purified						5
ANO1	ABIN4305820	https://www.antibodypedia.com/gene/30667/ANO1/antibody/4005701/ABIN4305820	https://www.antibodies-online.com/antibody/4305820/anti-Anoctamin+1,+Calcium+Activated+Chloride+Channel+ANO1+antibody+Biotin/?utm_source=partner&utm_medium=antibodypedia&utm_campaign=listing&utm_content=105	Mouse	Human	Monoclonal	Biotin	ELISA, Flow Cytometry (FACS), Immunocytochemistry (ICC), Immunofluorescence (IF), Immunohistochemistry (Frozen Sections) (IHC (fro)), Immunohistochemistry (Paraffin-embedded Sections) (IHC (p)), Immunoprecipitation (IP), Western Blotting (WB)	Western Blot, Flow Cytometry, ELISA 1-5 μg/mL for coating, Immunocytochemistry/Immunofluorescence, Immunoprecipitation, Immunohistochemistry-Paraffin, Immunohistochemistry-FrozenImmunohistochemistry (Staining of formalin-fixed tissues requires boiling tissue sections in 10 mM citrate buffer, pH 6.0, for 10-20 min followed by cooling at RT for 20 minutes)		Protein A or G purified						5
ANO1	ABIN4305821	https://www.antibodypedia.com/gene/30667/ANO1/antibody/4005703/ABIN4305821	https://www.antibodies-online.com/antibody/4305821/anti-Anoctamin+1,+Calcium+Activated+Chloride+Channel+ANO1+antibody+DyLight+650/?utm_source=partner&utm_medium=antibodypedia&utm_campaign=listing&utm_content=105	Mouse	Human	Monoclonal	Red dye	ELISA, Flow Cytometry (FACS), Immunocytochemistry (ICC), Immunofluorescence (IF), Immunohistochemistry (Frozen Sections) (IHC (fro)), Immunohistochemistry (Paraffin-embedded Sections) (IHC (p)), Immunoprecipitation (IP), Western Blotting (WB)	Western Blot, Flow Cytometry, ELISA 1-5 μg/mL for coating, Immunocytochemistry/Immunofluorescence, Immunoprecipitation, Immunohistochemistry-Paraffin, Immunohistochemistry-FrozenImmunohistochemistry (Staining of formalin-fixed tissues requires boiling tissue sections in 10 mM citrate buffer, pH 6.0, for 10-20 min followed by cooling at RT for 20 minutes)		Protein A or G purified						5
ANO1	ABIN4305822	https://www.antibodypedia.com/gene/30667/ANO1/antibody/4005705/ABIN4305822	https://www.antibodies-online.com/antibody/4305822/anti-Anoctamin+1,+Calcium+Activated+Chloride+Channel+ANO1+antibody+DyLight+680/?utm_source=partner&utm_medium=antibodypedia&utm_campaign=listing&utm_content=105	Mouse	Human	Monoclonal	Near infrared dye	ELISA, Flow Cytometry (FACS), Immunocytochemistry (ICC), Immunofluorescence (IF), Immunohistochemistry (Frozen Sections) (IHC (fro)), Immunohistochemistry (Paraffin-embedded Sections) (IHC (p)), Immunoprecipitation (IP), Western Blotting (WB)	Western Blot, Flow Cytometry, ELISA 1-5 μg/mL for coating, Immunocytochemistry/Immunofluorescence, Immunoprecipitation, Immunohistochemistry-Paraffin, Immunohistochemistry-FrozenImmunohistochemistry (Staining of formalin-fixed tissues requires boiling tissue sections in 10 mM citrate buffer, pH 6.0, for 10-20 min followed by cooling at RT for 20 minutes)		Protein A or G purified						5
ANO1	ABIN4305823	https://www.antibodypedia.com/gene/30667/ANO1/antibody/4005707/ABIN4305823	https://www.antibodies-online.com/antibody/4305823/anti-Anoctamin+1,+Calcium+Activated+Chloride+Channel+ANO1+antibody+DyLight+488/?utm_source=partner&utm_medium=antibodypedia&utm_campaign=listing&utm_content=105	Mouse	Human	Monoclonal	Green dye	ELISA, Flow Cytometry (FACS), Immunocytochemistry (ICC), Immunofluorescence (IF), Immunohistochemistry (Frozen Sections) (IHC (fro)), Immunohistochemistry (Paraffin-embedded Sections) (IHC (p)), Immunoprecipitation (IP), Western Blotting (WB)	Western Blot, Flow Cytometry, ELISA 1-5 μg/mL for coating, Immunocytochemistry/Immunofluorescence, Immunoprecipitation, Immunohistochemistry-Paraffin, Immunohistochemistry-FrozenImmunohistochemistry (Staining of formalin-fixed tissues requires boiling tissue sections in 10 mM citrate buffer, pH 6.0, for 10-20 min followed by cooling at RT for 20 minutes)		Protein A or G purified						5
ANO1	ABIN4305824	https://www.antibodypedia.com/gene/30667/ANO1/antibody/4005708/ABIN4305824	https://www.antibodies-online.com/antibody/4305824/anti-Anoctamin+1,+Calcium+Activated+Chloride+Channel+ANO1+antibody+HRP/?utm_source=partner&utm_medium=antibodypedia&utm_campaign=listing&utm_content=100	Mouse	Human	Monoclonal	Horseradish Peroxidase	ELISA, Flow Cytometry (FACS), Immunocytochemistry (ICC), Immunofluorescence (IF), Immunohistochemistry (Frozen Sections) (IHC (fro)), Immunohistochemistry (Paraffin-embedded Sections) (IHC (p)), Immunoprecipitation (IP), Western Blotting (WB)	Western Blot, Flow Cytometry, ELISA 1-5 μg/mL for coating, Immunocytochemistry/Immunofluorescence, Immunoprecipitation, Immunohistochemistry-Paraffin, Immunohistochemistry-FrozenImmunohistochemistry (Staining of formalin-fixed tissues requires boiling tissue sections in 10 mM citrate buffer, pH 6.0, for 10-20 min followed by cooling at RT for 20 minutes)		Protein A or G purified						5
ANO1	ABIN4305825	https://www.antibodypedia.com/gene/30667/ANO1/antibody/4005709/ABIN4305825	https://www.antibodies-online.com/antibody/4305825/anti-Anoctamin+1,+Calcium+Activated+Chloride+Channel+ANO1+antibody+DyLight+755/?utm_source=partner&utm_medium=antibodypedia&utm_campaign=listing&utm_content=105	Mouse	Human	Monoclonal	Near infrared dye	ELISA, Flow Cytometry (FACS), Immunocytochemistry (ICC), Immunofluorescence (IF), Immunohistochemistry (Frozen Sections) (IHC (fro)), Immunohistochemistry (Paraffin-embedded Sections) (IHC (p)), Immunoprecipitation (IP), Western Blotting (WB)	Western Blot, Flow Cytometry, ELISA 1-5 μg/mL for coating, Immunocytochemistry/Immunofluorescence, Immunoprecipitation, Immunohistochemistry-Paraffin, Immunohistochemistry-FrozenImmunohistochemistry (Staining of formalin-fixed tissues requires boiling tissue sections in 10 mM citrate buffer, pH 6.0, for 10-20 min followed by cooling at RT for 20 minutes)		Protein A or G purified						5
ANO1	ABIN4305826	https://www.antibodypedia.com/gene/30667/ANO1/antibody/4005686/ABIN4305826	https://www.antibodies-online.com/antibody/4305826/anti-Anoctamin+1,+Calcium+Activated+Chloride+Channel+ANO1+antibody+PerCP/?utm_source=partner&utm_medium=antibodypedia&utm_campaign=listing&utm_content=105	Mouse	Human	Monoclonal	Red dye	ELISA, Flow Cytometry (FACS), Immunocytochemistry (ICC), Immunofluorescence (IF), Immunohistochemistry (Frozen Sections) (IHC (fro)), Immunohistochemistry (Paraffin-embedded Sections) (IHC (p)), Immunoprecipitation (IP), Western Blotting (WB)	Western Blot, Flow Cytometry, ELISA 1-5 μg/mL for coating, Immunocytochemistry/Immunofluorescence, Immunoprecipitation, Immunohistochemistry-Paraffin, Immunohistochemistry-FrozenImmunohistochemistry (Staining of formalin-fixed tissues requires boiling tissue sections in 10 mM citrate buffer, pH 6.0, for 10-20 min followed by cooling at RT for 20 minutes)		Protein A or G purified						5
ANO1	ABIN4305828	https://www.antibodypedia.com/gene/30667/ANO1/antibody/4005694/ABIN4305828	https://www.antibodies-online.com/antibody/4305828/anti-Anoctamin+1,+Calcium+Activated+Chloride+Channel+ANO1+antibody+DyLight+550/?utm_source=partner&utm_medium=antibodypedia&utm_campaign=listing&utm_content=105	Mouse	Human	Monoclonal	Yellow dye	ELISA, Flow Cytometry (FACS), Immunocytochemistry (ICC), Immunofluorescence (IF), Immunohistochemistry (Frozen Sections) (IHC (fro)), Immunohistochemistry (Paraffin-embedded Sections) (IHC (p)), Immunoprecipitation (IP), Western Blotting (WB)	Western Blot, Flow Cytometry, ELISA 1-5 μg/mL for coating, Immunocytochemistry/Immunofluorescence, Immunoprecipitation, Immunohistochemistry-Paraffin, Immunohistochemistry-FrozenImmunohistochemistry (Staining of formalin-fixed tissues requires boiling tissue sections in 10 mM citrate buffer, pH 6.0, for 10-20 min followed by cooling at RT for 20 minutes)		Protein A or G purified						5
ANO1	ABIN4305829	https://www.antibodypedia.com/gene/30667/ANO1/antibody/4005697/ABIN4305829	https://www.antibodies-online.com/antibody/4305829/anti-Anoctamin+1,+Calcium+Activated+Chloride+Channel+ANO1+antibody+DyLight+350/?utm_source=partner&utm_medium=antibodypedia&utm_campaign=listing&utm_content=105	Mouse	Human	Monoclonal	Blue dye	ELISA, Flow Cytometry (FACS), Immunocytochemistry (ICC), Immunofluorescence (IF), Immunohistochemistry (Frozen Sections) (IHC (fro)), Immunohistochemistry (Paraffin-embedded Sections) (IHC (p)), Immunoprecipitation (IP), Western Blotting (WB)	Western Blot, Flow Cytometry, ELISA 1-5 μg/mL for coating, Immunocytochemistry/Immunofluorescence, Immunoprecipitation, Immunohistochemistry-Paraffin, Immunohistochemistry-FrozenImmunohistochemistry (Staining of formalin-fixed tissues requires boiling tissue sections in 10 mM citrate buffer, pH 6.0, for 10-20 min followed by cooling at RT for 20 minutes)		Protein A or G purified						5
ANO1	ABIN4305830	https://www.antibodypedia.com/gene/30667/ANO1/antibody/4005717/ABIN4305830	https://www.antibodies-online.com/antibody/4305830/anti-Anoctamin+1,+Calcium+Activated+Chloride+Channel+ANO1+antibody+DyLight+405/?utm_source=partner&utm_medium=antibodypedia&utm_campaign=listing&utm_content=105	Mouse	Human	Monoclonal	Blue dye	ELISA, Flow Cytometry (FACS), Immunocytochemistry (ICC), Immunofluorescence (IF), Immunohistochemistry (Frozen Sections) (IHC (fro)), Immunohistochemistry (Paraffin-embedded Sections) (IHC (p)), Immunoprecipitation (IP), Western Blotting (WB)	Western Blot, Flow Cytometry, ELISA 1-5 μg/mL for coating, Immunocytochemistry/Immunofluorescence, Immunoprecipitation, Immunohistochemistry-Paraffin, Immunohistochemistry-FrozenImmunohistochemistry (Staining of formalin-fixed tissues requires boiling tissue sections in 10 mM citrate buffer, pH 6.0, for 10-20 min followed by cooling at RT for 20 minutes)		Protein A or G purified						5
ANO1	ABIN4305849	https://www.antibodypedia.com/gene/30667/ANO1/antibody/4005732/ABIN4305849	https://www.antibodies-online.com/antibody/4305849/anti-Anoctamin+1,+Calcium+Activated+Chloride+Channel+ANO1+antibody+Alexa+Fluor+405/?utm_source=partner&utm_medium=antibodypedia&utm_campaign=listing&utm_content=115	Mouse	Human	Monoclonal	Blue dye	ELISA, Flow Cytometry (FACS), Immunocytochemistry (ICC), Immunofluorescence (IF), Immunohistochemistry (Frozen Sections) (IHC (fro)), Immunohistochemistry (Paraffin-embedded Sections) (IHC (p)), Immunoprecipitation (IP), Western Blotting (WB)	Western Blot, Flow Cytometry, ELISA 1-5 μg/mL for coating, Immunocytochemistry/Immunofluorescence, Immunoprecipitation, Immunohistochemistry-Paraffin, Immunohistochemistry-FrozenImmunohistochemistry (Staining of formalin-fixed tissues requires boiling tissue sections in 10 mM citrate buffer, pH 6.0, for 10-20 min followed by cooling at RT for 20 minutes)		Protein A or G purified						5
ANO1	ABIN4305850	https://www.antibodypedia.com/gene/30667/ANO1/antibody/4005578/ABIN4305850	https://www.antibodies-online.com/antibody/4305850/anti-Anoctamin+1,+Calcium+Activated+Chloride+Channel+ANO1+antibody+Alexa+Fluor+488/?utm_source=partner&utm_medium=antibodypedia&utm_campaign=listing&utm_content=115	Mouse	Human	Monoclonal	Green dye	ELISA, Flow Cytometry (FACS), Immunocytochemistry (ICC), Immunofluorescence (IF), Immunohistochemistry (Frozen Sections) (IHC (fro)), Immunohistochemistry (Paraffin-embedded Sections) (IHC (p)), Immunoprecipitation (IP), Western Blotting (WB)	Western Blot, Flow Cytometry, ELISA 1-5 μg/mL for coating, Immunocytochemistry/Immunofluorescence, Immunoprecipitation, Immunohistochemistry-Paraffin, Immunohistochemistry-FrozenImmunohistochemistry (Staining of formalin-fixed tissues requires boiling tissue sections in 10 mM citrate buffer, pH 6.0, for 10-20 min followed by cooling at RT for 20 minutes)		Protein A or G purified						5
ANO1	ABIN4305851	https://www.antibodypedia.com/gene/30667/ANO1/antibody/4005580/ABIN4305851	https://www.antibodies-online.com/antibody/4305851/anti-Anoctamin+1,+Calcium+Activated+Chloride+Channel+ANO1+antibody+Alexa+Fluor+647/?utm_source=partner&utm_medium=antibodypedia&utm_campaign=listing&utm_content=105	Mouse	Human	Monoclonal	Red dye	ELISA, Flow Cytometry (FACS), Immunocytochemistry (ICC), Immunofluorescence (IF), Immunohistochemistry (Frozen Sections) (IHC (fro)), Immunohistochemistry (Paraffin-embedded Sections) (IHC (p)), Immunoprecipitation (IP), Western Blotting (WB)	Western Blot, Flow Cytometry, ELISA 1-5 μg/mL for coating, Immunocytochemistry/Immunofluorescence, Immunoprecipitation, Immunohistochemistry-Paraffin, Immunohistochemistry-FrozenImmunohistochemistry (Staining of formalin-fixed tissues requires boiling tissue sections in 10 mM citrate buffer, pH 6.0, for 10-20 min followed by cooling at RT for 20 minutes)		Protein A or G purified						5
ANO1	ABIN4305852	https://www.antibodypedia.com/gene/30667/ANO1/antibody/4005582/ABIN4305852	https://www.antibodies-online.com/antibody/4305852/anti-Anoctamin+1,+Calcium+Activated+Chloride+Channel+ANO1+antibody+Alexa+Fluor+700/?utm_source=partner&utm_medium=antibodypedia&utm_campaign=listing&utm_content=115	Mouse	Human	Monoclonal	Near infrared dye	ELISA, Flow Cytometry (FACS), Immunocytochemistry (ICC), Immunofluorescence (IF), Immunohistochemistry (Frozen Sections) (IHC (fro)), Immunohistochemistry (Paraffin-embedded Sections) (IHC (p)), Immunoprecipitation (IP), Western Blotting (WB)	Western Blot, Flow Cytometry, ELISA 1-5 μg/mL for coating, Immunocytochemistry/Immunofluorescence, Immunoprecipitation, Immunohistochemistry-Paraffin, Immunohistochemistry-FrozenImmunohistochemistry (Staining of formalin-fixed tissues requires boiling tissue sections in 10 mM citrate buffer, pH 6.0, for 10-20 min followed by cooling at RT for 20 minutes)		Protein A or G purified						5
ANO1	ABIN4305854	https://www.antibodypedia.com/gene/30667/ANO1/antibody/4005583/ABIN4305854	https://www.antibodies-online.com/antibody/4305854/anti-Anoctamin+1,+Calcium+Activated+Chloride+Channel+ANO1+antibody+Biotin/?utm_source=partner&utm_medium=antibodypedia&utm_campaign=listing&utm_content=105	Mouse	Human	Monoclonal	Biotin	ELISA, Flow Cytometry (FACS), Immunocytochemistry (ICC), Immunofluorescence (IF), Immunohistochemistry (Frozen Sections) (IHC (fro)), Immunohistochemistry (Paraffin-embedded Sections) (IHC (p)), Immunoprecipitation (IP), Western Blotting (WB)	Western Blot, Flow Cytometry, ELISA 1-5 μg/mL for coating, Immunocytochemistry/Immunofluorescence, Immunoprecipitation, Immunohistochemistry-Paraffin, Immunohistochemistry-FrozenImmunohistochemistry (Staining of formalin-fixed tissues requires boiling tissue sections in 10 mM citrate buffer, pH 6.0, for 10-20 min followed by cooling at RT for 20 minutes)		Protein A or G purified						5
ANO1	ABIN4305855	https://www.antibodypedia.com/gene/30667/ANO1/antibody/4005584/ABIN4305855	https://www.antibodies-online.com/antibody/4305855/anti-Anoctamin+1,+Calcium+Activated+Chloride+Channel+ANO1+antibody+DyLight+650/?utm_source=partner&utm_medium=antibodypedia&utm_campaign=listing&utm_content=105	Mouse	Human	Monoclonal	Red dye	ELISA, Flow Cytometry (FACS), Immunocytochemistry (ICC), Immunofluorescence (IF), Immunohistochemistry (Frozen Sections) (IHC (fro)), Immunohistochemistry (Paraffin-embedded Sections) (IHC (p)), Immunoprecipitation (IP), Western Blotting (WB)	Western Blot, Flow Cytometry, ELISA 1-5 μg/mL for coating, Immunocytochemistry/Immunofluorescence, Immunoprecipitation, Immunohistochemistry-Paraffin, Immunohistochemistry-FrozenImmunohistochemistry (Staining of formalin-fixed tissues requires boiling tissue sections in 10 mM citrate buffer, pH 6.0, for 10-20 min followed by cooling at RT for 20 minutes)		Protein A or G purified						5
ANO1	ABIN4305856	https://www.antibodypedia.com/gene/30667/ANO1/antibody/4005585/ABIN4305856	https://www.antibodies-online.com/antibody/4305856/anti-Anoctamin+1,+Calcium+Activated+Chloride+Channel+ANO1+antibody+DyLight+680/?utm_source=partner&utm_medium=antibodypedia&utm_campaign=listing&utm_content=115	Mouse	Human	Monoclonal	Near infrared dye	ELISA, Flow Cytometry (FACS), Immunocytochemistry (ICC), Immunofluorescence (IF), Immunohistochemistry (Frozen Sections) (IHC (fro)), Immunohistochemistry (Paraffin-embedded Sections) (IHC (p)), Immunoprecipitation (IP), Western Blotting (WB)	Western Blot, Flow Cytometry, ELISA 1-5 μg/mL for coating, Immunocytochemistry/Immunofluorescence, Immunoprecipitation, Immunohistochemistry-Paraffin, Immunohistochemistry-FrozenImmunohistochemistry (Staining of formalin-fixed tissues requires boiling tissue sections in 10 mM citrate buffer, pH 6.0, for 10-20 min followed by cooling at RT for 20 minutes)		Protein A or G purified						5
ANO1	ABIN4305857	https://www.antibodypedia.com/gene/30667/ANO1/antibody/4005586/ABIN4305857	https://www.antibodies-online.com/antibody/4305857/anti-Anoctamin+1,+Calcium+Activated+Chloride+Channel+ANO1+antibody+DyLight+488/?utm_source=partner&utm_medium=antibodypedia&utm_campaign=listing&utm_content=115	Mouse	Human	Monoclonal	Green dye	ELISA, Flow Cytometry (FACS), Immunocytochemistry (ICC), Immunofluorescence (IF), Immunohistochemistry (Frozen Sections) (IHC (fro)), Immunohistochemistry (Paraffin-embedded Sections) (IHC (p)), Immunoprecipitation (IP), Western Blotting (WB)	Western Blot, Flow Cytometry, ELISA 1-5 μg/mL for coating, Immunocytochemistry/Immunofluorescence, Immunoprecipitation, Immunohistochemistry-Paraffin, Immunohistochemistry-FrozenImmunohistochemistry (Staining of formalin-fixed tissues requires boiling tissue sections in 10 mM citrate buffer, pH 6.0, for 10-20 min followed by cooling at RT for 20 minutes)		Protein A or G purified						5
ANO1	ABIN4305858	https://www.antibodypedia.com/gene/30667/ANO1/antibody/4005587/ABIN4305858	https://www.antibodies-online.com/antibody/4305858/anti-Anoctamin+1,+Calcium+Activated+Chloride+Channel+ANO1+antibody+HRP/?utm_source=partner&utm_medium=antibodypedia&utm_campaign=listing&utm_content=110	Mouse	Human	Monoclonal	Horseradish Peroxidase	ELISA, Flow Cytometry (FACS), Immunocytochemistry (ICC), Immunofluorescence (IF), Immunohistochemistry (Frozen Sections) (IHC (fro)), Immunohistochemistry (Paraffin-embedded Sections) (IHC (p)), Immunoprecipitation (IP), Western Blotting (WB)	Western Blot, Flow Cytometry, ELISA 1-5 μg/mL for coating, Immunocytochemistry/Immunofluorescence, Immunoprecipitation, Immunohistochemistry-Paraffin, Immunohistochemistry-FrozenImmunohistochemistry (Staining of formalin-fixed tissues requires boiling tissue sections in 10 mM citrate buffer, pH 6.0, for 10-20 min followed by cooling at RT for 20 minutes)		Protein A or G purified						5
ANO1	ABIN4305859	https://www.antibodypedia.com/gene/30667/ANO1/antibody/4005579/ABIN4305859	https://www.antibodies-online.com/antibody/4305859/anti-Anoctamin+1,+Calcium+Activated+Chloride+Channel+ANO1+antibody+DyLight+755/?utm_source=partner&utm_medium=antibodypedia&utm_campaign=listing&utm_content=115	Mouse	Human	Monoclonal	Near infrared dye	ELISA, Flow Cytometry (FACS), Immunocytochemistry (ICC), Immunofluorescence (IF), Immunohistochemistry (Frozen Sections) (IHC (fro)), Immunohistochemistry (Paraffin-embedded Sections) (IHC (p)), Immunoprecipitation (IP), Western Blotting (WB)	Western Blot, Flow Cytometry, ELISA 1-5 μg/mL for coating, Immunocytochemistry/Immunofluorescence, Immunoprecipitation, Immunohistochemistry-Paraffin, Immunohistochemistry-FrozenImmunohistochemistry (Staining of formalin-fixed tissues requires boiling tissue sections in 10 mM citrate buffer, pH 6.0, for 10-20 min followed by cooling at RT for 20 minutes)		Protein A or G purified						5
ANO1	ABIN4305860	https://www.antibodypedia.com/gene/30667/ANO1/antibody/4005589/ABIN4305860	https://www.antibodies-online.com/antibody/4305860/anti-Anoctamin+1,+Calcium+Activated+Chloride+Channel+ANO1+antibody+PerCP/?utm_source=partner&utm_medium=antibodypedia&utm_campaign=listing&utm_content=105	Mouse	Human	Monoclonal	Red dye	ELISA, Flow Cytometry (FACS), Immunocytochemistry (ICC), Immunofluorescence (IF), Immunohistochemistry (Frozen Sections) (IHC (fro)), Immunohistochemistry (Paraffin-embedded Sections) (IHC (p)), Immunoprecipitation (IP), Western Blotting (WB)	Western Blot, Flow Cytometry, ELISA 1-5 μg/mL for coating, Immunocytochemistry/Immunofluorescence, Immunoprecipitation, Immunohistochemistry-Paraffin, Immunohistochemistry-FrozenImmunohistochemistry (Staining of formalin-fixed tissues requires boiling tissue sections in 10 mM citrate buffer, pH 6.0, for 10-20 min followed by cooling at RT for 20 minutes)		Protein A or G purified						5
ANO1	ABIN4305862	https://www.antibodypedia.com/gene/30667/ANO1/antibody/4005591/ABIN4305862	https://www.antibodies-online.com/antibody/4305862/anti-Anoctamin+1,+Calcium+Activated+Chloride+Channel+ANO1+antibody+DyLight+550/?utm_source=partner&utm_medium=antibodypedia&utm_campaign=listing&utm_content=105	Mouse	Human	Monoclonal	Yellow dye	ELISA, Flow Cytometry (FACS), Immunocytochemistry (ICC), Immunofluorescence (IF), Immunohistochemistry (Frozen Sections) (IHC (fro)), Immunohistochemistry (Paraffin-embedded Sections) (IHC (p)), Immunoprecipitation (IP), Western Blotting (WB)	Western Blot, Flow Cytometry, ELISA 1-5 μg/mL for coating, Immunocytochemistry/Immunofluorescence, Immunoprecipitation, Immunohistochemistry-Paraffin, Immunohistochemistry-FrozenImmunohistochemistry (Staining of formalin-fixed tissues requires boiling tissue sections in 10 mM citrate buffer, pH 6.0, for 10-20 min followed by cooling at RT for 20 minutes)		Protein A or G purified						5
ANO1	ABIN4305863	https://www.antibodypedia.com/gene/30667/ANO1/antibody/4005594/ABIN4305863	https://www.antibodies-online.com/antibody/4305863/anti-Anoctamin+1,+Calcium+Activated+Chloride+Channel+ANO1+antibody+DyLight+350/?utm_source=partner&utm_medium=antibodypedia&utm_campaign=listing&utm_content=105	Mouse	Human	Monoclonal	Blue dye	ELISA, Flow Cytometry (FACS), Immunocytochemistry (ICC), Immunofluorescence (IF), Immunohistochemistry (Frozen Sections) (IHC (fro)), Immunohistochemistry (Paraffin-embedded Sections) (IHC (p)), Immunoprecipitation (IP), Western Blotting (WB)	Western Blot, Flow Cytometry, ELISA 1-5 μg/mL for coating, Immunocytochemistry/Immunofluorescence, Immunoprecipitation, Immunohistochemistry-Paraffin, Immunohistochemistry-FrozenImmunohistochemistry (Staining of formalin-fixed tissues requires boiling tissue sections in 10 mM citrate buffer, pH 6.0, for 10-20 min followed by cooling at RT for 20 minutes)		Protein A or G purified						5
ANO1	ABIN4305864	https://www.antibodypedia.com/gene/30667/ANO1/antibody/4005596/ABIN4305864	https://www.antibodies-online.com/antibody/4305864/anti-Anoctamin+1,+Calcium+Activated+Chloride+Channel+ANO1+antibody+DyLight+405/?utm_source=partner&utm_medium=antibodypedia&utm_campaign=listing&utm_content=115	Mouse	Human	Monoclonal	Blue dye	ELISA, Flow Cytometry (FACS), Immunocytochemistry (ICC), Immunofluorescence (IF), Immunohistochemistry (Frozen Sections) (IHC (fro)), Immunohistochemistry (Paraffin-embedded Sections) (IHC (p)), Immunoprecipitation (IP), Western Blotting (WB)	Western Blot, Flow Cytometry, ELISA 1-5 μg/mL for coating, Immunocytochemistry/Immunofluorescence, Immunoprecipitation, Immunohistochemistry-Paraffin, Immunohistochemistry-FrozenImmunohistochemistry (Staining of formalin-fixed tissues requires boiling tissue sections in 10 mM citrate buffer, pH 6.0, for 10-20 min followed by cooling at RT for 20 minutes)		Protein A or G purified						5
ANO1	NBP2-34603-0.1 mg	https://www.antibodypedia.com/gene/30667/ANO1/antibody/1575034/NBP2-34603-0.1 mg	https://www.novusbio.com/products/dog1-tmem16a-antibody-dg1-447_nbp2-34603?utm_source=antibodypedia&utm_medium=referral&utm_campaign=product&utm_term=primaryantibodies	Mouse	Human	Monoclonal		WB, ELISA, ICC/IF, IHC, IHC-Fr, IHC-P, IP	Western Blot 0.5-1.0ug/ml; ELISA 1-5ug/ml for coating; Immunocytochemistry/Immunofluorescence 0.5-1ug/ml; Immunohistochemistry; Immunohistochemistry-Frozen 0.5-1ug/ml; Immunohistochemistry-Paraffin 0.5-1ug/ml; Immunoprecipitation 0.5-1ug/500ug protein lysate		Protein A or G purified					Immunohistochemistry-Paraffin: DOG1/TMEM16A Antibody (DG1/447) - Azide and BSA Free [NBP2-34603] - Human GIST stained with DOG1 Monoclonal Antibody (DG1/447). [https://images.novusbio.com/fullsize2/DOG1-TMEM16A Antibody (DG1-447) - Azide and BSA Free-Immunohistochemistry-Paraffin-NBP2-34603-img0001.jpg]	5		Immunohistochemistry-Paraffin: DOG1/TMEM16A Antibody (DG1/447) - Azide and BSA Free [NBP2-34603] - Human GIST stained with DOG1 Monoclonal Antibody (DG1/447).	https://images.novusbio.com/fullsize2/DOG1-TMEM16A Antibody (DG1-447) - Azide and BSA Free-Immunohistochemistry-Paraffin-NBP2-34603-img0001.jpg
ANO1	NBP2-34603AF405	https://www.antibodypedia.com/gene/30667/ANO1/antibody/1574691/NBP2-34603AF405	https://www.novusbio.com/products/dog1-tmem16a-antibody-dg1-447_nbp2-34603af405?utm_source=antibodypedia&utm_medium=referral&utm_campaign=product&utm_term=primaryantibodies	Mouse	Human	Monoclonal	Blue dye	WB, ELISA, Flow, ICC/IF, IHC, IHC-Fr, IHC-P, IP	Western Blot; ELISA 1-5ug/ml for coating; Flow Cytometry; Immunocytochemistry/Immunofluorescence; Immunohistochemistry; Immunohistochemistry-Frozen; Immunohistochemistry-Paraffin; Immunoprecipitation		Protein A or G purified						5
ANO1	NBP2-34603AF488	https://www.antibodypedia.com/gene/30667/ANO1/antibody/1574692/NBP2-34603AF488	https://www.novusbio.com/products/dog1-tmem16a-antibody-dg1-447_nbp2-34603af488?utm_source=antibodypedia&utm_medium=referral&utm_campaign=product&utm_term=primaryantibodies	Mouse	Human	Monoclonal	Green dye	WB, ELISA, Flow, ICC/IF, IHC, IHC-Fr, IHC-P, IP	Western Blot; ELISA 1-5ug/ml for coating; Flow Cytometry; Immunocytochemistry/Immunofluorescence; Immunohistochemistry; Immunohistochemistry-Frozen; Immunohistochemistry-Paraffin; Immunoprecipitation		Protein A or G purified						5
ANO1	NBP2-34603AF647	https://www.antibodypedia.com/gene/30667/ANO1/antibody/1574693/NBP2-34603AF647	https://www.novusbio.com/products/dog1-tmem16a-antibody-dg1-447_nbp2-34603af647?utm_source=antibodypedia&utm_medium=referral&utm_campaign=product&utm_term=primaryantibodies	Mouse	Human	Monoclonal	Red dye	WB, ELISA, Flow, ICC/IF, IHC, IHC-Fr, IHC-P, IP	Western Blot; ELISA 1-5ug/ml for coating; Flow Cytometry; Immunocytochemistry/Immunofluorescence; Immunohistochemistry; Immunohistochemistry-Frozen; Immunohistochemistry-Paraffin; Immunoprecipitation		Protein A or G purified						5
ANO1	NBP2-34603AF700	https://www.antibodypedia.com/gene/30667/ANO1/antibody/1574694/NBP2-34603AF700	https://www.novusbio.com/products/dog1-tmem16a-antibody-dg1-447_nbp2-34603af700?utm_source=antibodypedia&utm_medium=referral&utm_campaign=product&utm_term=primaryantibodies	Mouse	Human	Monoclonal	Near infrared dye	WB, ELISA, Flow, ICC/IF, IHC, IHC-Fr, IHC-P, IP	Western Blot; ELISA 1-5ug/ml for coating; Flow Cytometry; Immunocytochemistry/Immunofluorescence; Immunohistochemistry; Immunohistochemistry-Frozen; Immunohistochemistry-Paraffin; Immunoprecipitation		Protein A or G purified						5
ANO1	NBP2-34603B	https://www.antibodypedia.com/gene/30667/ANO1/antibody/1574696/NBP2-34603B	https://www.novusbio.com/products/dog1-tmem16a-antibody-dg1-447_nbp2-34603b?utm_source=antibodypedia&utm_medium=referral&utm_campaign=product&utm_term=primaryantibodies	Mouse	Human	Monoclonal	Biotin	WB, ELISA, Flow, ICC/IF, IHC, IHC-Fr, IHC-P, IP	Western Blot; ELISA 1-5ug/ml for coating; Flow Cytometry; Immunocytochemistry/Immunofluorescence; Immunohistochemistry; Immunohistochemistry-Frozen; Immunohistochemistry-Paraffin; Immunoprecipitation		Protein A or G purified						5
ANO1	NBP2-34603C	https://www.antibodypedia.com/gene/30667/ANO1/antibody/1574697/NBP2-34603C	https://www.novusbio.com/products/dog1-tmem16a-antibody-dg1-447_nbp2-34603c?utm_source=antibodypedia&utm_medium=referral&utm_campaign=product&utm_term=primaryantibodies	Mouse	Human	Monoclonal	Red dye	WB, ELISA, Flow, ICC/IF, IHC, IHC-Fr, IHC-P, IP	Western Blot; ELISA 1-5ug/ml for coating; Flow Cytometry; Immunocytochemistry/Immunofluorescence; Immunohistochemistry; Immunohistochemistry-Frozen; Immunohistochemistry-Paraffin; Immunoprecipitation		Protein A or G purified						5
ANO1	NBP2-34603FR	https://www.antibodypedia.com/gene/30667/ANO1/antibody/1574698/NBP2-34603FR	https://www.novusbio.com/products/dog1-tmem16a-antibody-dg1-447_nbp2-34603fr?utm_source=antibodypedia&utm_medium=referral&utm_campaign=product&utm_term=primaryantibodies	Mouse	Human	Monoclonal	Near infrared dye	WB, ELISA, Flow, ICC/IF, IHC, IHC-Fr, IHC-P, IP	Western Blot; ELISA 1-5ug/ml for coating; Flow Cytometry; Immunocytochemistry/Immunofluorescence; Immunohistochemistry; Immunohistochemistry-Frozen; Immunohistochemistry-Paraffin; Immunoprecipitation		Protein A or G purified						5
ANO1	NBP2-34603G	https://www.antibodypedia.com/gene/30667/ANO1/antibody/1574699/NBP2-34603G	https://www.novusbio.com/products/dog1-tmem16a-antibody-dg1-447_nbp2-34603g?utm_source=antibodypedia&utm_medium=referral&utm_campaign=product&utm_term=primaryantibodies	Mouse	Human	Monoclonal	Green dye	WB, ELISA, Flow, ICC/IF, IHC, IHC-Fr, IHC-P, IP	Western Blot; ELISA 1-5ug/ml for coating; Flow Cytometry; Immunocytochemistry/Immunofluorescence; Immunohistochemistry; Immunohistochemistry-Frozen; Immunohistochemistry-Paraffin; Immunoprecipitation		Protein A or G purified						5
ANO1	NBP2-34603H	https://www.antibodypedia.com/gene/30667/ANO1/antibody/1574700/NBP2-34603H	https://www.novusbio.com/products/dog1-tmem16a-antibody-dg1-447_nbp2-34603h?utm_source=antibodypedia&utm_medium=referral&utm_campaign=product&utm_term=primaryantibodies	Mouse	Human	Monoclonal	Horseradish Peroxidase	WB, ELISA, Flow, ICC/IF, IHC, IHC-Fr, IHC-P, IP	Western Blot; ELISA 1-5ug/ml for coating; Flow Cytometry; Immunocytochemistry/Immunofluorescence; Immunohistochemistry; Immunohistochemistry-Frozen; Immunohistochemistry-Paraffin; Immunoprecipitation		Protein A or G purified						5
ANO1	NBP2-34603IR	https://www.antibodypedia.com/gene/30667/ANO1/antibody/1574701/NBP2-34603IR	https://www.novusbio.com/products/dog1-tmem16a-antibody-dg1-447_nbp2-34603ir?utm_source=antibodypedia&utm_medium=referral&utm_campaign=product&utm_term=primaryantibodies	Mouse	Human	Monoclonal	Near infrared dye	WB, ELISA, Flow, ICC/IF, IHC, IHC-Fr, IHC-P, IP	Western Blot; ELISA 1-5ug/ml for coating; Flow Cytometry; Immunocytochemistry/Immunofluorescence; Immunohistochemistry; Immunohistochemistry-Frozen; Immunohistochemistry-Paraffin; Immunoprecipitation		Protein A or G purified						5
ANO1	NBP2-34603PCP	https://www.antibodypedia.com/gene/30667/ANO1/antibody/1574702/NBP2-34603PCP	https://www.novusbio.com/products/dog1-tmem16a-antibody-dg1-447_nbp2-34603pcp?utm_source=antibodypedia&utm_medium=referral&utm_campaign=product&utm_term=primaryantibodies	Mouse	Human	Monoclonal	Red dye	WB, ELISA, Flow, ICC/IF, IHC, IHC-Fr, IHC-P, IP	Western Blot; ELISA 1-5ug/ml for coating; Flow Cytometry; Immunocytochemistry/Immunofluorescence; Immunohistochemistry; Immunohistochemistry-Frozen; Immunohistochemistry-Paraffin; Immunoprecipitation		Protein A or G purified						5
ANO1	NBP2-34603R	https://www.antibodypedia.com/gene/30667/ANO1/antibody/1574704/NBP2-34603R	https://www.novusbio.com/products/dog1-tmem16a-antibody-dg1-447_nbp2-34603r?utm_source=antibodypedia&utm_medium=referral&utm_campaign=product&utm_term=primaryantibodies	Mouse	Human	Monoclonal	Yellow dye	WB, ELISA, Flow, ICC/IF, IHC, IHC-Fr, IHC-P, IP	Western Blot; ELISA 1-5ug/ml for coating; Flow Cytometry; Immunocytochemistry/Immunofluorescence; Immunohistochemistry; Immunohistochemistry-Frozen; Immunohistochemistry-Paraffin; Immunoprecipitation		Protein A or G purified						5
ANO1	NBP2-34603UV	https://www.antibodypedia.com/gene/30667/ANO1/antibody/1574705/NBP2-34603UV	https://www.novusbio.com/products/dog1-tmem16a-antibody-dg1-447_nbp2-34603uv?utm_source=antibodypedia&utm_medium=referral&utm_campaign=product&utm_term=primaryantibodies	Mouse	Human	Monoclonal	Blue dye	WB, ELISA, Flow, ICC/IF, IHC, IHC-Fr, IHC-P, IP	Western Blot; ELISA 1-5ug/ml for coating; Flow Cytometry; Immunocytochemistry/Immunofluorescence; Immunohistochemistry; Immunohistochemistry-Frozen; Immunohistochemistry-Paraffin; Immunoprecipitation		Protein A or G purified						5
ANO1	NBP2-34603V	https://www.antibodypedia.com/gene/30667/ANO1/antibody/1574422/NBP2-34603V	https://www.novusbio.com/products/dog1-tmem16a-antibody-dg1-447_nbp2-34603v?utm_source=antibodypedia&utm_medium=referral&utm_campaign=product&utm_term=primaryantibodies	Mouse	Human	Monoclonal	Blue dye	WB, ELISA, Flow, ICC/IF, IHC, IHC-Fr, IHC-P, IP	Western Blot; ELISA 1-5ug/ml for coating; Flow Cytometry; Immunocytochemistry/Immunofluorescence; Immunohistochemistry; Immunohistochemistry-Frozen; Immunohistochemistry-Paraffin; Immunoprecipitation		Protein A or G purified						5
ANO1	NBP2-34606-0.1 mg	https://www.antibodypedia.com/gene/30667/ANO1/antibody/1574637/NBP2-34606-0.1 mg	https://www.novusbio.com/products/dog1-tmem16a-antibody-dog-11_nbp2-34606?utm_source=antibodypedia&utm_medium=referral&utm_campaign=product&utm_term=primaryantibodies	Mouse	Human	Monoclonal		WB, ELISA, ICC/IF, IHC, IHC-Fr, IHC-P, IP	Western Blot 0.5-1.0ug/ml; ELISA 1-5ug/ml for coating; Immunocytochemistry/Immunofluorescence 0.5-1ug/ml; Immunohistochemistry; Immunohistochemistry-Frozen 0.5-1ug/ml; Immunohistochemistry-Paraffin 0.5-1ug/ml; Immunoprecipitation 0.5-1ug/500ug protein lysate		Protein A or G purified					Immunohistochemistry-Paraffin: DOG1/TMEM16A Antibody (DOG-1.1) - Azide and BSA Free [NBP2-34606] - Human GIST stained with DOG1 Monoclonal Antibody (DOG1.1). [https://images.novusbio.com/fullsize2/DOG1-TMEM16A Antibody (DOG-1.1) - Azide and BSA Free-Immunohistochemistry-Paraffin-NBP2-34606-img0001.jpg]	5		Immunohistochemistry-Paraffin: DOG1/TMEM16A Antibody (DOG-1.1) - Azide and BSA Free [NBP2-34606] - Human GIST stained with DOG1 Monoclonal Antibody (DOG1.1).	https://images.novusbio.com/fullsize2/DOG1-TMEM16A Antibody (DOG-1.1) - Azide and BSA Free-Immunohistochemistry-Paraffin-NBP2-34606-img0001.jpg
ANO1	NBP2-34606AF405	https://www.antibodypedia.com/gene/30667/ANO1/antibody/1575365/NBP2-34606AF405	https://www.novusbio.com/products/dog1-tmem16a-antibody-dog-11_nbp2-34606af405?utm_source=antibodypedia&utm_medium=referral&utm_campaign=product&utm_term=primaryantibodies	Mouse	Human	Monoclonal	Blue dye	WB, ELISA, Flow, ICC/IF, IHC, IHC-Fr, IHC-P, IP	Western Blot; ELISA 1-5ug/ml for coating; Flow Cytometry; Immunocytochemistry/Immunofluorescence; Immunohistochemistry; Immunohistochemistry-Frozen; Immunohistochemistry-Paraffin; Immunoprecipitation		Protein A or G purified						5
ANO1	NBP2-34606AF488	https://www.antibodypedia.com/gene/30667/ANO1/antibody/1575366/NBP2-34606AF488	https://www.novusbio.com/products/dog1-tmem16a-antibody-dog-11_nbp2-34606af488?utm_source=antibodypedia&utm_medium=referral&utm_campaign=product&utm_term=primaryantibodies	Mouse	Human	Monoclonal	Green dye	WB, ELISA, Flow, ICC/IF, IHC, IHC-Fr, IHC-P, IP	Western Blot; ELISA 1-5ug/ml for coating; Flow Cytometry; Immunocytochemistry/Immunofluorescence; Immunohistochemistry; Immunohistochemistry-Frozen; Immunohistochemistry-Paraffin; Immunoprecipitation		Protein A or G purified						5
ANO1	NBP2-34606AF647	https://www.antibodypedia.com/gene/30667/ANO1/antibody/1574480/NBP2-34606AF647	https://www.novusbio.com/products/dog1-tmem16a-antibody-dog-11_nbp2-34606af647?utm_source=antibodypedia&utm_medium=referral&utm_campaign=product&utm_term=primaryantibodies	Mouse	Human	Monoclonal	Red dye	WB, ELISA, Flow, ICC/IF, IHC, IHC-Fr, IHC-P, IP	Western Blot; ELISA 1-5ug/ml for coating; Flow Cytometry; Immunocytochemistry/Immunofluorescence; Immunohistochemistry; Immunohistochemistry-Frozen; Immunohistochemistry-Paraffin; Immunoprecipitation		Protein A or G purified						5
ANO1	NBP2-34606AF700	https://www.antibodypedia.com/gene/30667/ANO1/antibody/1574481/NBP2-34606AF700	https://www.novusbio.com/products/dog1-tmem16a-antibody-dog-11_nbp2-34606af700?utm_source=antibodypedia&utm_medium=referral&utm_campaign=product&utm_term=primaryantibodies	Mouse	Human	Monoclonal	Near infrared dye	WB, ELISA, Flow, ICC/IF, IHC, IHC-Fr, IHC-P, IP	Western Blot; ELISA 1-5ug/ml for coating; Flow Cytometry; Immunocytochemistry/Immunofluorescence; Immunohistochemistry; Immunohistochemistry-Frozen; Immunohistochemistry-Paraffin; Immunoprecipitation		Protein A or G purified						5
ANO1	NBP2-34606B	https://www.antibodypedia.com/gene/30667/ANO1/antibody/1574483/NBP2-34606B	https://www.novusbio.com/products/dog1-tmem16a-antibody-dog-11_nbp2-34606b?utm_source=antibodypedia&utm_medium=referral&utm_campaign=product&utm_term=primaryantibodies	Mouse	Human	Monoclonal	Biotin	WB, ELISA, Flow, ICC/IF, IHC, IHC-Fr, IHC-P, IP	Western Blot; ELISA 1-5ug/ml for coating; Flow Cytometry; Immunocytochemistry/Immunofluorescence; Immunohistochemistry; Immunohistochemistry-Frozen; Immunohistochemistry-Paraffin; Immunoprecipitation		Protein A or G purified						5
ANO1	NBP2-34606C	https://www.antibodypedia.com/gene/30667/ANO1/antibody/1574484/NBP2-34606C	https://www.novusbio.com/products/dog1-tmem16a-antibody-dog-11_nbp2-34606c?utm_source=antibodypedia&utm_medium=referral&utm_campaign=product&utm_term=primaryantibodies	Mouse	Human	Monoclonal	Red dye	WB, ELISA, Flow, ICC/IF, IHC, IHC-Fr, IHC-P, IP	Western Blot; ELISA 1-5ug/ml for coating; Flow Cytometry; Immunocytochemistry/Immunofluorescence; Immunohistochemistry; Immunohistochemistry-Frozen; Immunohistochemistry-Paraffin; Immunoprecipitation		Protein A or G purified						5
ANO1	NBP2-34606FR	https://www.antibodypedia.com/gene/30667/ANO1/antibody/1574485/NBP2-34606FR	https://www.novusbio.com/products/dog1-tmem16a-antibody-dog-11_nbp2-34606fr?utm_source=antibodypedia&utm_medium=referral&utm_campaign=product&utm_term=primaryantibodies	Mouse	Human	Monoclonal	Near infrared dye	WB, ELISA, Flow, ICC/IF, IHC, IHC-Fr, IHC-P, IP	Western Blot; ELISA 1-5ug/ml for coating; Flow Cytometry; Immunocytochemistry/Immunofluorescence; Immunohistochemistry; Immunohistochemistry-Frozen; Immunohistochemistry-Paraffin; Immunoprecipitation		Protein A or G purified						5
ANO1	NBP2-34606G	https://www.antibodypedia.com/gene/30667/ANO1/antibody/1574486/NBP2-34606G	https://www.novusbio.com/products/dog1-tmem16a-antibody-dog-11_nbp2-34606g?utm_source=antibodypedia&utm_medium=referral&utm_campaign=product&utm_term=primaryantibodies	Mouse	Human	Monoclonal	Green dye	WB, ELISA, Flow, ICC/IF, IHC, IHC-Fr, IHC-P, IP	Western Blot; ELISA 1-5ug/ml for coating; Flow Cytometry; Immunocytochemistry/Immunofluorescence; Immunohistochemistry; Immunohistochemistry-Frozen; Immunohistochemistry-Paraffin; Immunoprecipitation		Protein A or G purified						5
ANO1	NBP2-34606H	https://www.antibodypedia.com/gene/30667/ANO1/antibody/1574487/NBP2-34606H	https://www.novusbio.com/products/dog1-tmem16a-antibody-dog-11_nbp2-34606h?utm_source=antibodypedia&utm_medium=referral&utm_campaign=product&utm_term=primaryantibodies	Mouse	Human	Monoclonal	Horseradish Peroxidase	WB, ELISA, Flow, ICC/IF, IHC, IHC-Fr, IHC-P, IP	Western Blot; ELISA 1-5ug/ml for coating; Flow Cytometry; Immunocytochemistry/Immunofluorescence; Immunohistochemistry; Immunohistochemistry-Frozen; Immunohistochemistry-Paraffin; Immunoprecipitation		Protein A or G purified						5
ANO1	NBP2-34606IR	https://www.antibodypedia.com/gene/30667/ANO1/antibody/1574488/NBP2-34606IR	https://www.novusbio.com/products/dog1-tmem16a-antibody-dog-11_nbp2-34606ir?utm_source=antibodypedia&utm_medium=referral&utm_campaign=product&utm_term=primaryantibodies	Mouse	Human	Monoclonal	Near infrared dye	WB, ELISA, Flow, ICC/IF, IHC, IHC-Fr, IHC-P, IP	Western Blot; ELISA 1-5ug/ml for coating; Flow Cytometry; Immunocytochemistry/Immunofluorescence; Immunohistochemistry; Immunohistochemistry-Frozen; Immunohistochemistry-Paraffin; Immunoprecipitation		Protein A or G purified						5
ANO1	NBP2-34606PCP	https://www.antibodypedia.com/gene/30667/ANO1/antibody/1574489/NBP2-34606PCP	https://www.novusbio.com/products/dog1-tmem16a-antibody-dog-11_nbp2-34606pcp?utm_source=antibodypedia&utm_medium=referral&utm_campaign=product&utm_term=primaryantibodies	Mouse	Human	Monoclonal	Red dye	WB, ELISA, Flow, ICC/IF, IHC, IHC-Fr, IHC-P, IP	Western Blot; ELISA 1-5ug/ml for coating; Flow Cytometry; Immunocytochemistry/Immunofluorescence; Immunohistochemistry; Immunohistochemistry-Frozen; Immunohistochemistry-Paraffin; Immunoprecipitation		Protein A or G purified						5
ANO1	NBP2-34606R	https://www.antibodypedia.com/gene/30667/ANO1/antibody/1574491/NBP2-34606R	https://www.novusbio.com/products/dog1-tmem16a-antibody-dog-11_nbp2-34606r?utm_source=antibodypedia&utm_medium=referral&utm_campaign=product&utm_term=primaryantibodies	Mouse	Human	Monoclonal	Yellow dye	WB, ELISA, Flow, ICC/IF, IHC, IHC-Fr, IHC-P, IP	Western Blot; ELISA 1-5ug/ml for coating; Flow Cytometry; Immunocytochemistry/Immunofluorescence; Immunohistochemistry; Immunohistochemistry-Frozen; Immunohistochemistry-Paraffin; Immunoprecipitation		Protein A or G purified						5
ANO1	NBP2-34606UV	https://www.antibodypedia.com/gene/30667/ANO1/antibody/1574492/NBP2-34606UV	https://www.novusbio.com/products/dog1-tmem16a-antibody-dog-11_nbp2-34606uv?utm_source=antibodypedia&utm_medium=referral&utm_campaign=product&utm_term=primaryantibodies	Mouse	Human	Monoclonal	Blue dye	WB, ELISA, Flow, ICC/IF, IHC, IHC-Fr, IHC-P, IP	Western Blot; ELISA 1-5ug/ml for coating; Flow Cytometry; Immunocytochemistry/Immunofluorescence; Immunohistochemistry; Immunohistochemistry-Frozen; Immunohistochemistry-Paraffin; Immunoprecipitation		Protein A or G purified						5
ANO1	NBP2-34606V	https://www.antibodypedia.com/gene/30667/ANO1/antibody/1574493/NBP2-34606V	https://www.novusbio.com/products/dog1-tmem16a-antibody-dog-11_nbp2-34606v?utm_source=antibodypedia&utm_medium=referral&utm_campaign=product&utm_term=primaryantibodies	Mouse	Human	Monoclonal	Blue dye	WB, ELISA, Flow, ICC/IF, IHC, IHC-Fr, IHC-P, IP	Western Blot; ELISA 1-5ug/ml for coating; Flow Cytometry; Immunocytochemistry/Immunofluorescence; Immunohistochemistry; Immunohistochemistry-Frozen; Immunohistochemistry-Paraffin; Immunoprecipitation		Protein A or G purified						5
ANO1	NBP2-34812-0.1 mg	https://www.antibodypedia.com/gene/30667/ANO1/antibody/1576255/NBP2-34812-0.1 mg	https://www.novusbio.com/products/dog1-tmem16a-antibody-spm580_nbp2-34812?utm_source=antibodypedia&utm_medium=referral&utm_campaign=product&utm_term=primaryantibodies	Mouse	Human	Monoclonal		WB, ELISA, ICC/IF, IHC, IHC-Fr, IHC-P, IP	Western Blot 0.5-1.0ug/ml; ELISA 1-5ug/ml for coating; Immunocytochemistry/Immunofluorescence 0.5-1ug/ml; Immunohistochemistry; Immunohistochemistry-Frozen 0.5-1ug/ml; Immunohistochemistry-Paraffin 0.5-1ug/ml; Immunoprecipitation 0.5-1ug/500ug protein lysate	114 kDa. Disclaimer note: The observed molecular weight of the protein may vary from the listed predicted molecular weight due to post translational modifications, post translation cleavages, relative charges, and other experimental factors.	Protein A purified					Immunocytochemistry/Immunofluorescence: DOG1/TMEM16A Antibody (SPM580) - Azide and BSA Free [NBP2-34812] - HEK cells expressing Ano1-Myc. SPM580 gave more signal than the Myc Ab control and much more than the SP31 mAb. Negative control cells were negative. ICC image submitted by a verified customer review. [https://images.novusbio.com/fullsize2/DOG1-TMEM16A-Antibody-(SPM580)---Azide-and-BSA-Free-…	5		Immunocytochemistry/Immunofluorescence: DOG1/TMEM16A Antibody (SPM580) - Azide and BSA Free [NBP2-34812] - HEK cells expressing Ano1-Myc. SPM580 gave more signal than the Myc Ab control and much more than the SP31 mAb. Negative control cells were negative. ICC image submitted by a verified customer review.	https://images.novusbio.com/fullsize2/DOG1-TMEM16A-Antibody-(SPM580)---Azide-and-BSA-Free-Immunocytochemistry-Immunofluorescence-NBP2-34812-img0001.jpg	Immunohistochemistry-Paraffin: DOG1/TMEM16A Antibody (SPM580) - Azide and BSA Free [NBP2-34812] - Formalin-fixed paraffin-embedded human GIST stained with DOG1 Monoclonal Antibody (SPM580).	https://images.novusbio.com/fullsize2/DOG1-TMEM16A Antibody (SPM580) - Azide and BSA Free-Immunohistochemistry-Paraffin-NBP2-34812-img0002.jpg
ANO1	ABIN2738283	https://www.antibodypedia.com/gene/30667/ANO1/antibody/4054589/ABIN2738283	https://www.antibodies-online.com/antibody/2738283/anti-Anoctamin+1,+Calcium+Activated+Chloride+Channel+ANO1+antibody/?utm_source=partner&utm_medium=antibodypedia&utm_campaign=listing&utm_content=118	Mouse	Human	Monoclonal		ELISA, Flow Cytometry (FACS), Immunofluorescence (IF), Immunohistochemistry (IHC), Immunohistochemistry (Paraffin-embedded Sections) (IHC (p)), Immunoprecipitation (IP), Western Blotting (WB)	Approved: ELISA, Flo (0.5 - 1 μg/10 x106), IF (0.5 - 1 μg/mL), IHC, IHC-P (0.5 - 1 μg/mL), IP, WB (0.5 - 1 μg/mL); ; Usage: Expression of TMEM16A (DOG1) protein is elevated in the gastrointestinal stromal tumors (GIST's), c-kit signaling-driven mesenchymal tumors of the GI tract. TMEM16A is rarely expressed in other soft tissue tumors, which, due to appearance, may be difficult to diagnose. Immun…		Protein G purified			790
ANO1	ABIN4305832	https://www.antibodypedia.com/gene/30667/ANO1/antibody/4005720/ABIN4305832	https://www.antibodies-online.com/antibody/4305832/anti-Anoctamin+1,+Calcium+Activated+Chloride+Channel+ANO1+antibody+Alexa+Fluor+405/?utm_source=partner&utm_medium=antibodypedia&utm_campaign=listing&utm_content=120	Mouse	Human	Monoclonal	Blue dye	ELISA, Flow Cytometry (FACS), Immunocytochemistry (ICC), Immunofluorescence (IF), Immunohistochemistry (Frozen Sections) (IHC (fro)), Immunohistochemistry (Paraffin-embedded Sections) (IHC (p)), Immunoprecipitation (IP), Western Blotting (WB)	Western Blot, Flow Cytometry, ELISA, Immunocytochemistry/Immunofluorescence, Immunoprecipitation, Immunohistochemistry-Paraffin, Immunohistochemistry-FrozenImmunohistochemistry (Staining of formalin-fixed tissues requires boiling tissue sections in 10 mM citrate buffer, pH 6.0, for 10-20 min followed by cooling at RT for 20 minutes)		Protein A purified
ANO1	ABIN4305833	https://www.antibodypedia.com/gene/30667/ANO1/antibody/4005723/ABIN4305833	https://www.antibodies-online.com/antibody/4305833/anti-Anoctamin+1,+Calcium+Activated+Chloride+Channel+ANO1+antibody+Alexa+Fluor+488/?utm_source=partner&utm_medium=antibodypedia&utm_campaign=listing&utm_content=120	Mouse	Human	Monoclonal	Green dye	ELISA, Flow Cytometry (FACS), Immunocytochemistry (ICC), Immunofluorescence (IF), Immunohistochemistry (Frozen Sections) (IHC (fro)), Immunohistochemistry (Paraffin-embedded Sections) (IHC (p)), Immunoprecipitation (IP), Western Blotting (WB)	Western Blot, Flow Cytometry, ELISA, Immunocytochemistry/Immunofluorescence, Immunoprecipitation, Immunohistochemistry-Paraffin, Immunohistochemistry-FrozenImmunohistochemistry (Staining of formalin-fixed tissues requires boiling tissue sections in 10 mM citrate buffer, pH 6.0, for 10-20 min followed by cooling at RT for 20 minutes)		Protein A purified
ANO1	ABIN4305834	https://www.antibodypedia.com/gene/30667/ANO1/antibody/4005726/ABIN4305834	https://www.antibodies-online.com/antibody/4305834/anti-Anoctamin+1,+Calcium+Activated+Chloride+Channel+ANO1+antibody+Alexa+Fluor+647/?utm_source=partner&utm_medium=antibodypedia&utm_campaign=listing&utm_content=110	Mouse	Human	Monoclonal	Red dye	ELISA, Flow Cytometry (FACS), Immunocytochemistry (ICC), Immunofluorescence (IF), Immunohistochemistry (Frozen Sections) (IHC (fro)), Immunohistochemistry (Paraffin-embedded Sections) (IHC (p)), Immunoprecipitation (IP), Western Blotting (WB)	Western Blot, Flow Cytometry, ELISA, Immunocytochemistry/Immunofluorescence, Immunoprecipitation, Immunohistochemistry-Paraffin, Immunohistochemistry-FrozenImmunohistochemistry (Staining of formalin-fixed tissues requires boiling tissue sections in 10 mM citrate buffer, pH 6.0, for 10-20 min followed by cooling at RT for 20 minutes)		Protein A purified
ANO1	ABIN4305835	https://www.antibodypedia.com/gene/30667/ANO1/antibody/4005729/ABIN4305835	https://www.antibodies-online.com/antibody/4305835/anti-Anoctamin+1,+Calcium+Activated+Chloride+Channel+ANO1+antibody+Alexa+Fluor+700/?utm_source=partner&utm_medium=antibodypedia&utm_campaign=listing&utm_content=120	Mouse	Human	Monoclonal	Near infrared dye	ELISA, Flow Cytometry (FACS), Immunocytochemistry (ICC), Immunofluorescence (IF), Immunohistochemistry (Frozen Sections) (IHC (fro)), Immunohistochemistry (Paraffin-embedded Sections) (IHC (p)), Immunoprecipitation (IP), Western Blotting (WB)	Western Blot, Flow Cytometry, ELISA, Immunocytochemistry/Immunofluorescence, Immunoprecipitation, Immunohistochemistry-Paraffin, Immunohistochemistry-FrozenImmunohistochemistry (Staining of formalin-fixed tissues requires boiling tissue sections in 10 mM citrate buffer, pH 6.0, for 10-20 min followed by cooling at RT for 20 minutes)		Protein A purified
ANO1	ABIN4305837	https://www.antibodypedia.com/gene/30667/ANO1/antibody/4005710/ABIN4305837	https://www.antibodies-online.com/antibody/4305837/anti-Anoctamin+1,+Calcium+Activated+Chloride+Channel+ANO1+antibody+Biotin/?utm_source=partner&utm_medium=antibodypedia&utm_campaign=listing&utm_content=120	Mouse	Human	Monoclonal	Biotin	ELISA, Flow Cytometry (FACS), Immunocytochemistry (ICC), Immunofluorescence (IF), Immunohistochemistry (Frozen Sections) (IHC (fro)), Immunohistochemistry (Paraffin-embedded Sections) (IHC (p)), Immunoprecipitation (IP), Western Blotting (WB)	Western Blot, Flow Cytometry, ELISA, Immunocytochemistry/Immunofluorescence, Immunoprecipitation, Immunohistochemistry-Paraffin, Immunohistochemistry-FrozenImmunohistochemistry (Staining of formalin-fixed tissues requires boiling tissue sections in 10 mM citrate buffer, pH 6.0, for 10-20 min followed by cooling at RT for 20 minutes)		Protein A purified
ANO1	ABIN4305838	https://www.antibodypedia.com/gene/30667/ANO1/antibody/4005712/ABIN4305838	https://www.antibodies-online.com/antibody/4305838/anti-Anoctamin+1,+Calcium+Activated+Chloride+Channel+ANO1+antibody+DyLight+650/?utm_source=partner&utm_medium=antibodypedia&utm_campaign=listing&utm_content=110	Mouse	Human	Monoclonal	Red dye	ELISA, Flow Cytometry (FACS), Immunocytochemistry (ICC), Immunofluorescence (IF), Immunohistochemistry (Frozen Sections) (IHC (fro)), Immunohistochemistry (Paraffin-embedded Sections) (IHC (p)), Immunoprecipitation (IP), Western Blotting (WB)	Western Blot, Flow Cytometry, ELISA, Immunocytochemistry/Immunofluorescence, Immunoprecipitation, Immunohistochemistry-Paraffin, Immunohistochemistry-FrozenImmunohistochemistry (Staining of formalin-fixed tissues requires boiling tissue sections in 10 mM citrate buffer, pH 6.0, for 10-20 min followed by cooling at RT for 20 minutes)		Protein A purified
ANO1	ABIN4305839	https://www.antibodypedia.com/gene/30667/ANO1/antibody/4005715/ABIN4305839	https://www.antibodies-online.com/antibody/4305839/anti-Anoctamin+1,+Calcium+Activated+Chloride+Channel+ANO1+antibody+DyLight+680/?utm_source=partner&utm_medium=antibodypedia&utm_campaign=listing&utm_content=120	Mouse	Human	Monoclonal	Near infrared dye	ELISA, Flow Cytometry (FACS), Immunocytochemistry (ICC), Immunofluorescence (IF), Immunohistochemistry (Frozen Sections) (IHC (fro)), Immunohistochemistry (Paraffin-embedded Sections) (IHC (p)), Immunoprecipitation (IP), Western Blotting (WB)	Western Blot, Flow Cytometry, ELISA, Immunocytochemistry/Immunofluorescence, Immunoprecipitation, Immunohistochemistry-Paraffin, Immunohistochemistry-FrozenImmunohistochemistry (Staining of formalin-fixed tissues requires boiling tissue sections in 10 mM citrate buffer, pH 6.0, for 10-20 min followed by cooling at RT for 20 minutes)		Protein A purified
ANO1	ABIN4305840	https://www.antibodypedia.com/gene/30667/ANO1/antibody/4005733/ABIN4305840	https://www.antibodies-online.com/antibody/4305840/anti-Anoctamin+1,+Calcium+Activated+Chloride+Channel+ANO1+antibody+DyLight+488/?utm_source=partner&utm_medium=antibodypedia&utm_campaign=listing&utm_content=110	Mouse	Human	Monoclonal	Green dye	ELISA, Flow Cytometry (FACS), Immunocytochemistry (ICC), Immunofluorescence (IF), Immunohistochemistry (Frozen Sections) (IHC (fro)), Immunohistochemistry (Paraffin-embedded Sections) (IHC (p)), Immunoprecipitation (IP), Western Blotting (WB)	Western Blot, Flow Cytometry, ELISA, Immunocytochemistry/Immunofluorescence, Immunoprecipitation, Immunohistochemistry-Paraffin, Immunohistochemistry-FrozenImmunohistochemistry (Staining of formalin-fixed tissues requires boiling tissue sections in 10 mM citrate buffer, pH 6.0, for 10-20 min followed by cooling at RT for 20 minutes)		Protein A purified
ANO1	ABIN4305841	https://www.antibodypedia.com/gene/30667/ANO1/antibody/4005734/ABIN4305841	https://www.antibodies-online.com/antibody/4305841/anti-Anoctamin+1,+Calcium+Activated+Chloride+Channel+ANO1+antibody+HRP/?utm_source=partner&utm_medium=antibodypedia&utm_campaign=listing&utm_content=105	Mouse	Human	Monoclonal	Horseradish Peroxidase	ELISA, Flow Cytometry (FACS), Immunocytochemistry (ICC), Immunofluorescence (IF), Immunohistochemistry (Frozen Sections) (IHC (fro)), Immunohistochemistry (Paraffin-embedded Sections) (IHC (p)), Immunoprecipitation (IP), Western Blotting (WB)	Western Blot, Flow Cytometry, ELISA, Immunocytochemistry/Immunofluorescence, Immunoprecipitation, Immunohistochemistry-Paraffin, Immunohistochemistry-FrozenImmunohistochemistry (Staining of formalin-fixed tissues requires boiling tissue sections in 10 mM citrate buffer, pH 6.0, for 10-20 min followed by cooling at RT for 20 minutes)		Protein A purified
ANO1	ABIN4305842	https://www.antibodypedia.com/gene/30667/ANO1/antibody/4005736/ABIN4305842	https://www.antibodies-online.com/antibody/4305842/anti-Anoctamin+1,+Calcium+Activated+Chloride+Channel+ANO1+antibody+DyLight+755/?utm_source=partner&utm_medium=antibodypedia&utm_campaign=listing&utm_content=110	Mouse	Human	Monoclonal	Near infrared dye	ELISA, Flow Cytometry (FACS), Immunocytochemistry (ICC), Immunofluorescence (IF), Immunohistochemistry (Frozen Sections) (IHC (fro)), Immunohistochemistry (Paraffin-embedded Sections) (IHC (p)), Immunoprecipitation (IP), Western Blotting (WB)	Western Blot, Flow Cytometry, ELISA, Immunocytochemistry/Immunofluorescence, Immunoprecipitation, Immunohistochemistry-Paraffin, Immunohistochemistry-FrozenImmunohistochemistry (Staining of formalin-fixed tissues requires boiling tissue sections in 10 mM citrate buffer, pH 6.0, for 10-20 min followed by cooling at RT for 20 minutes)		Protein A purified
ANO1	ABIN4305845	https://www.antibodypedia.com/gene/30667/ANO1/antibody/4005740/ABIN4305845	https://www.antibodies-online.com/antibody/4305845/anti-Anoctamin+1,+Calcium+Activated+Chloride+Channel+ANO1+antibody+DyLight+550/?utm_source=partner&utm_medium=antibodypedia&utm_campaign=listing&utm_content=110	Mouse	Human	Monoclonal	Yellow dye	ELISA, Flow Cytometry (FACS), Immunocytochemistry (ICC), Immunofluorescence (IF), Immunohistochemistry (Frozen Sections) (IHC (fro)), Immunohistochemistry (Paraffin-embedded Sections) (IHC (p)), Immunoprecipitation (IP), Western Blotting (WB)	Western Blot, Flow Cytometry, ELISA, Immunocytochemistry/Immunofluorescence, Immunoprecipitation, Immunohistochemistry-Paraffin, Immunohistochemistry-FrozenImmunohistochemistry (Staining of formalin-fixed tissues requires boiling tissue sections in 10 mM citrate buffer, pH 6.0, for 10-20 min followed by cooling at RT for 20 minutes)		Protein A purified
ANO1	ABIN4305846	https://www.antibodypedia.com/gene/30667/ANO1/antibody/4005742/ABIN4305846	https://www.antibodies-online.com/antibody/4305846/anti-Anoctamin+1,+Calcium+Activated+Chloride+Channel+ANO1+antibody+DyLight+350/?utm_source=partner&utm_medium=antibodypedia&utm_campaign=listing&utm_content=120	Mouse	Human	Monoclonal	Blue dye	ELISA, Flow Cytometry (FACS), Immunocytochemistry (ICC), Immunofluorescence (IF), Immunohistochemistry (Frozen Sections) (IHC (fro)), Immunohistochemistry (Paraffin-embedded Sections) (IHC (p)), Immunoprecipitation (IP), Western Blotting (WB)	Western Blot, Flow Cytometry, ELISA, Immunocytochemistry/Immunofluorescence, Immunoprecipitation, Immunohistochemistry-Paraffin, Immunohistochemistry-FrozenImmunohistochemistry (Staining of formalin-fixed tissues requires boiling tissue sections in 10 mM citrate buffer, pH 6.0, for 10-20 min followed by cooling at RT for 20 minutes)		Protein A purified
ANO1	ABIN4305847	https://www.antibodypedia.com/gene/30667/ANO1/antibody/4005744/ABIN4305847	https://www.antibodies-online.com/antibody/4305847/anti-Anoctamin+1,+Calcium+Activated+Chloride+Channel+ANO1+antibody+DyLight+405/?utm_source=partner&utm_medium=antibodypedia&utm_campaign=listing&utm_content=120	Mouse	Human	Monoclonal	Blue dye	ELISA, Flow Cytometry (FACS), Immunocytochemistry (ICC), Immunofluorescence (IF), Immunohistochemistry (Frozen Sections) (IHC (fro)), Immunohistochemistry (Paraffin-embedded Sections) (IHC (p)), Immunoprecipitation (IP), Western Blotting (WB)	Western Blot, Flow Cytometry, ELISA, Immunocytochemistry/Immunofluorescence, Immunoprecipitation, Immunohistochemistry-Paraffin, Immunohistochemistry-FrozenImmunohistochemistry (Staining of formalin-fixed tissues requires boiling tissue sections in 10 mM citrate buffer, pH 6.0, for 10-20 min followed by cooling at RT for 20 minutes)		Protein A purified
ANO1	CBMAB-R0093-FY	https://www.antibodypedia.com/gene/30667/ANO1/antibody/4954442/CBMAB-R0093-FY	https://www.antibody-creativebiolabs.com/anti-ano1-monoclonal-antibody-sp31-629830.htm	Rabbit	Human	Monoclonal		ELISA
ANO1	LS-C358069	https://www.antibodypedia.com/gene/30667/ANO1/antibody/2166232/LS-C358069	https://www.lsbio.com/antibodies/ano1-antibody-dog1-antibody-tmem16a-antibody-clone-dg1-447-elisa-flow-if-immunofluorescence-ihc-ip-wb-western-ls-c358069/369614?trid=259	Mouse	Human	Monoclonal		IHC. IHC - Paraffin (0.5 - 1 µg/ml). Immunofluorescence (0.5 - 1 µg/ml). Western blot (0.5 - 1 µg/ml). Immunoprecipitation. Flow Cytometry (0.5 - 1 µg/10E6 cells). ELISA			Protein G purified			Unavailable		ANO1 / DOG1 / TMEM16A Antibody - TMEM16A DOG1 antibody DG1/447 immunohistochemistry gastrointestinal stromal tumor 20X. This image was taken for the unmodified form of this product. Other forms have not been tested. [https://lsbio-7d62.kxcdn.com/image2/ano1-dog1-tmem16a-antibody-clone-dg1-447-ls-c358069/255190_1919272.jpg];;ANO1 / DOG1 / TMEM16A Antibody - TMEM16A DOG1 antibody DG1/447 immunohist…			ANO1 / DOG1 / TMEM16A Antibody - TMEM16A DOG1 antibody DG1/447 immunohistochemistry gastrointestinal stromal tumor 20X. This image was taken for the unmodified form of this product. Other forms have not been tested.	https://lsbio-7d62.kxcdn.com/image2/ano1-dog1-tmem16a-antibody-clone-dg1-447-ls-c358069/255190_1919272.jpg	ANO1 / DOG1 / TMEM16A Antibody - TMEM16A DOG1 antibody DG1/447 immunohistochemistry gastrointestinal stromal tumor 10X. This image was taken for the unmodified form of this product. Other forms have not been tested.	https://lsbio-7d62.kxcdn.com/image2/ano1-dog1-tmem16a-antibody-clone-dg1-447-ls-c358069/255189_1919271.jpg
ANO1	LS-C389748	https://www.antibodypedia.com/gene/30667/ANO1/antibody/2910889/LS-C389748	https://www.lsbio.com/antibodies/ano1-antibody-dog1-antibody-tmem16a-antibody-clone-dg1-447-ready-to-use-elisa-flow-if-immunofluorescence-ihc-ip-wb-western-ls-c389748/401941?trid=259	Mouse	Human	Monoclonal		IHC. IHC - Paraffin (1:1). Immunofluorescence. Western blot. Immunoprecipitation. Flow Cytometry. ELISA			Protein G purified			Unavailable		ANO1 / DOG1 / TMEM16A Antibody - TMEM16A DOG1 antibody DG1/447 immunohistochemistry gastrointestinal stromal tumor 10X. This image was taken for the unmodified form of this product. Other forms have not been tested. [https://lsbio-7d62.kxcdn.com/image2/ano1-dog1-tmem16a-antibody-clone-dg1-447-ready-to-use-ls-c389748/255189_1919271.jpg];;ANO1 / DOG1 / TMEM16A Antibody - TMEM16A DOG1 antibody DG1/4…			ANO1 / DOG1 / TMEM16A Antibody - TMEM16A DOG1 antibody DG1/447 immunohistochemistry gastrointestinal stromal tumor 10X. This image was taken for the unmodified form of this product. Other forms have not been tested.	https://lsbio-7d62.kxcdn.com/image2/ano1-dog1-tmem16a-antibody-clone-dg1-447-ready-to-use-ls-c389748/255189_1919271.jpg	ANO1 / DOG1 / TMEM16A Antibody - TMEM16A DOG1 antibody DG1/447 immunohistochemistry gastrointestinal stromal tumor 20X. This image was taken for the unmodified form of this product. Other forms have not been tested.	https://lsbio-7d62.kxcdn.com/image2/ano1-dog1-tmem16a-antibody-clone-dg1-447-ready-to-use-ls-c389748/255190_1919272.jpg
ANO1	LS-C389749	https://www.antibodypedia.com/gene/30667/ANO1/antibody/2910888/LS-C389749	https://www.lsbio.com/antibodies/ano1-antibody-dog1-antibody-tmem16a-antibody-clone-dg1-447-azide-free-elisa-flow-if-immunofluorescence-ihc-ip-wb-western-ls-c389749/401942?trid=259	Mouse	Human	Monoclonal		IHC. IHC - Paraffin (0.5 - 1 µg/ml). Immunofluorescence (0.5 - 1 µg/ml). Western blot. Immunoprecipitation. Flow Cytometry (0.5 - 1 µg/10E6 cells). ELISA			Protein G purified			Unavailable		ANO1 / DOG1 / TMEM16A Antibody - TMEM16A DOG1 antibody DG1/447 immunohistochemistry gastrointestinal stromal tumor 10X. This image was taken for the unmodified form of this product. Other forms have not been tested. [https://lsbio-7d62.kxcdn.com/image2/ano1-dog1-tmem16a-antibody-clone-dg1-447-azide-free-ls-c389749/255189_1919271.jpg];;ANO1 / DOG1 / TMEM16A Antibody - TMEM16A DOG1 antibody DG1/447…			ANO1 / DOG1 / TMEM16A Antibody - TMEM16A DOG1 antibody DG1/447 immunohistochemistry gastrointestinal stromal tumor 10X. This image was taken for the unmodified form of this product. Other forms have not been tested.	https://lsbio-7d62.kxcdn.com/image2/ano1-dog1-tmem16a-antibody-clone-dg1-447-azide-free-ls-c389749/255189_1919271.jpg	ANO1 / DOG1 / TMEM16A Antibody - TMEM16A DOG1 antibody DG1/447 immunohistochemistry gastrointestinal stromal tumor 20X. This image was taken for the unmodified form of this product. Other forms have not been tested.	https://lsbio-7d62.kxcdn.com/image2/ano1-dog1-tmem16a-antibody-clone-dg1-447-azide-free-ls-c389749/255190_1919272.jpg
ANO1	NBP2-34603AF350	https://www.antibodypedia.com/gene/30667/ANO1/antibody/4803530/NBP2-34603AF350	https://www.novusbio.com/products/dog1-tmem16a-antibody-dg1-447_nbp2-34603af350?utm_source=antibodypedia&utm_medium=referral&utm_campaign=product&utm_term=primaryantibodies	Mouse	Human	Monoclonal	Blue dye	WB, ELISA, ICC/IF, IHC, IHC-Fr, IHC-P	Western Blot; ELISA; Immunocytochemistry/Immunofluorescence; Immunohistochemistry; Immunohistochemistry-Frozen; Immunohistochemistry-Paraffin		Protein A or G purified
ANO1	NBP2-34603AF532	https://www.antibodypedia.com/gene/30667/ANO1/antibody/4814582/NBP2-34603AF532	https://www.novusbio.com/products/dog1-tmem16a-antibody-dg1-447_nbp2-34603af532?utm_source=antibodypedia&utm_medium=referral&utm_campaign=product&utm_term=primaryantibodies	Mouse	Human	Monoclonal	Yellow dye	WB, ELISA, ICC/IF, IHC, IHC-Fr, IHC-P	Western Blot; ELISA; Immunocytochemistry/Immunofluorescence; Immunohistochemistry; Immunohistochemistry-Frozen; Immunohistochemistry-Paraffin		Protein A or G purified
ANO1	NBP2-34603AF594	https://www.antibodypedia.com/gene/30667/ANO1/antibody/4803531/NBP2-34603AF594	https://www.novusbio.com/products/dog1-tmem16a-antibody-dg1-447_nbp2-34603af594?utm_source=antibodypedia&utm_medium=referral&utm_campaign=product&utm_term=primaryantibodies	Mouse	Human	Monoclonal	Red dye	WB, ELISA, ICC/IF, IHC, IHC-Fr, IHC-P	Western Blot; ELISA; Immunocytochemistry/Immunofluorescence; Immunohistochemistry; Immunohistochemistry-Frozen; Immunohistochemistry-Paraffin		Protein A or G purified
ANO1	NBP2-34603AF750	https://www.antibodypedia.com/gene/30667/ANO1/antibody/4803532/NBP2-34603AF750	https://www.novusbio.com/products/dog1-tmem16a-antibody-dg1-447_nbp2-34603af750?utm_source=antibodypedia&utm_medium=referral&utm_campaign=product&utm_term=primaryantibodies	Mouse	Human	Monoclonal		WB, ELISA, ICC/IF, IHC, IHC-Fr, IHC-P	Western Blot; ELISA; Immunocytochemistry/Immunofluorescence; Immunohistochemistry; Immunohistochemistry-Frozen; Immunohistochemistry-Paraffin		Protein A or G purified
ANO1	NBP2-34603DL594	https://www.antibodypedia.com/gene/30667/ANO1/antibody/4823251/NBP2-34603DL594	https://www.novusbio.com/products/dog1-tmem16a-antibody-dg1-447_nbp2-34603dl594?utm_source=antibodypedia&utm_medium=referral&utm_campaign=product&utm_term=primaryantibodies	Mouse	Human	Monoclonal	Red dye	WB, ELISA, ICC/IF, IHC, IHC-Fr, IHC-P	Western Blot; ELISA; Immunocytochemistry/Immunofluorescence; Immunohistochemistry; Immunohistochemistry-Frozen; Immunohistochemistry-Paraffin		Protein A or G purified
ANO1	NBP2-34606AF350	https://www.antibodypedia.com/gene/30667/ANO1/antibody/4803539/NBP2-34606AF350	https://www.novusbio.com/products/dog1-tmem16a-antibody-dog-11_nbp2-34606af350?utm_source=antibodypedia&utm_medium=referral&utm_campaign=product&utm_term=primaryantibodies	Mouse	Human	Monoclonal	Blue dye	WB, ELISA, ICC/IF, IHC, IHC-Fr, IHC-P	Western Blot; ELISA; Immunocytochemistry/Immunofluorescence; Immunohistochemistry; Immunohistochemistry-Frozen; Immunohistochemistry-Paraffin		Protein A or G purified
ANO1	NBP2-34606AF532	https://www.antibodypedia.com/gene/30667/ANO1/antibody/4814585/NBP2-34606AF532	https://www.novusbio.com/products/dog1-tmem16a-antibody-dog-11_nbp2-34606af532?utm_source=antibodypedia&utm_medium=referral&utm_campaign=product&utm_term=primaryantibodies	Mouse	Human	Monoclonal	Yellow dye	WB, ELISA, ICC/IF, IHC, IHC-Fr, IHC-P	Western Blot; ELISA; Immunocytochemistry/Immunofluorescence; Immunohistochemistry; Immunohistochemistry-Frozen; Immunohistochemistry-Paraffin		Protein A or G purified
ANO1	NBP2-34606AF594	https://www.antibodypedia.com/gene/30667/ANO1/antibody/4803540/NBP2-34606AF594	https://www.novusbio.com/products/dog1-tmem16a-antibody-dog-11_nbp2-34606af594?utm_source=antibodypedia&utm_medium=referral&utm_campaign=product&utm_term=primaryantibodies	Mouse	Human	Monoclonal	Red dye	WB, ELISA, ICC/IF, IHC, IHC-Fr, IHC-P	Western Blot; ELISA; Immunocytochemistry/Immunofluorescence; Immunohistochemistry; Immunohistochemistry-Frozen; Immunohistochemistry-Paraffin		Protein A or G purified
ANO1	NBP2-34606AF750	https://www.antibodypedia.com/gene/30667/ANO1/antibody/4803541/NBP2-34606AF750	https://www.novusbio.com/products/dog1-tmem16a-antibody-dog-11_nbp2-34606af750?utm_source=antibodypedia&utm_medium=referral&utm_campaign=product&utm_term=primaryantibodies	Mouse	Human	Monoclonal		WB, ELISA, ICC/IF, IHC, IHC-Fr, IHC-P	Western Blot; ELISA; Immunocytochemistry/Immunofluorescence; Immunohistochemistry; Immunohistochemistry-Frozen; Immunohistochemistry-Paraffin		Protein A or G purified
ANO1	NBP2-34606DL594	https://www.antibodypedia.com/gene/30667/ANO1/antibody/4823254/NBP2-34606DL594	https://www.novusbio.com/products/dog1-tmem16a-antibody-dog-11_nbp2-34606dl594?utm_source=antibodypedia&utm_medium=referral&utm_campaign=product&utm_term=primaryantibodies	Mouse	Human	Monoclonal	Red dye	WB, ELISA, ICC/IF, IHC, IHC-Fr, IHC-P	Western Blot; ELISA; Immunocytochemistry/Immunofluorescence; Immunohistochemistry; Immunohistochemistry-Frozen; Immunohistochemistry-Paraffin		Protein A or G purified
ANO1	NBP2-34812AF405	https://www.antibodypedia.com/gene/30667/ANO1/antibody/1576911/NBP2-34812AF405	https://www.novusbio.com/products/dog1-tmem16a-antibody-spm580_nbp2-34812af405?utm_source=antibodypedia&utm_medium=referral&utm_campaign=product&utm_term=primaryantibodies	Mouse	Human	Monoclonal	Blue dye	WB, ELISA, Flow, ICC/IF, IHC, IHC-Fr, IHC-P, IP	Western Blot; ELISA; Flow Cytometry; Immunocytochemistry/Immunofluorescence; Immunohistochemistry; Immunohistochemistry-Frozen; Immunohistochemistry-Paraffin; Immunoprecipitation		Protein A purified
ANO1	NBP2-34812AF488	https://www.antibodypedia.com/gene/30667/ANO1/antibody/1576912/NBP2-34812AF488	https://www.novusbio.com/products/dog1-tmem16a-antibody-spm580_nbp2-34812af488?utm_source=antibodypedia&utm_medium=referral&utm_campaign=product&utm_term=primaryantibodies	Mouse	Human	Monoclonal	Green dye	WB, ELISA, Flow, ICC/IF, IHC, IHC-Fr, IHC-P, IP	Western Blot; ELISA; Flow Cytometry; Immunocytochemistry/Immunofluorescence; Immunohistochemistry; Immunohistochemistry-Frozen; Immunohistochemistry-Paraffin; Immunoprecipitation		Protein A purified
ANO1	NBP2-34812AF647	https://www.antibodypedia.com/gene/30667/ANO1/antibody/1576913/NBP2-34812AF647	https://www.novusbio.com/products/dog1-tmem16a-antibody-spm580_nbp2-34812af647?utm_source=antibodypedia&utm_medium=referral&utm_campaign=product&utm_term=primaryantibodies	Mouse	Human	Monoclonal	Red dye	WB, ELISA, Flow, ICC/IF, IHC, IHC-Fr, IHC-P, IP	Western Blot; ELISA; Flow Cytometry; Immunocytochemistry/Immunofluorescence; Immunohistochemistry; Immunohistochemistry-Frozen; Immunohistochemistry-Paraffin; Immunoprecipitation		Protein A purified
ANO1	NBP2-34812AF700	https://www.antibodypedia.com/gene/30667/ANO1/antibody/1576914/NBP2-34812AF700	https://www.novusbio.com/products/dog1-tmem16a-antibody-spm580_nbp2-34812af700?utm_source=antibodypedia&utm_medium=referral&utm_campaign=product&utm_term=primaryantibodies	Mouse	Human	Monoclonal	Near infrared dye	WB, ELISA, Flow, ICC/IF, IHC, IHC-Fr, IHC-P, IP	Western Blot; ELISA; Flow Cytometry; Immunocytochemistry/Immunofluorescence; Immunohistochemistry; Immunohistochemistry-Frozen; Immunohistochemistry-Paraffin; Immunoprecipitation		Protein A purified
ANO1	NBP2-34812B	https://www.antibodypedia.com/gene/30667/ANO1/antibody/1576916/NBP2-34812B	https://www.novusbio.com/products/dog1-tmem16a-antibody-spm580_nbp2-34812b?utm_source=antibodypedia&utm_medium=referral&utm_campaign=product&utm_term=primaryantibodies	Mouse	Human	Monoclonal	Biotin	WB, ELISA, Flow, ICC/IF, IHC, IHC-Fr, IHC-P, IP	Western Blot; ELISA; Flow Cytometry; Immunocytochemistry/Immunofluorescence; Immunohistochemistry; Immunohistochemistry-Frozen; Immunohistochemistry-Paraffin; Immunoprecipitation		Protein A purified
ANO1	NBP2-34812C	https://www.antibodypedia.com/gene/30667/ANO1/antibody/1576917/NBP2-34812C	https://www.novusbio.com/products/dog1-tmem16a-antibody-spm580_nbp2-34812c?utm_source=antibodypedia&utm_medium=referral&utm_campaign=product&utm_term=primaryantibodies	Mouse	Human	Monoclonal	Red dye	WB, ELISA, Flow, ICC/IF, IHC, IHC-Fr, IHC-P, IP	Western Blot; ELISA; Flow Cytometry; Immunocytochemistry/Immunofluorescence; Immunohistochemistry; Immunohistochemistry-Frozen; Immunohistochemistry-Paraffin; Immunoprecipitation		Protein A purified
ANO1	NBP2-34812FR	https://www.antibodypedia.com/gene/30667/ANO1/antibody/1576918/NBP2-34812FR	https://www.novusbio.com/products/dog1-tmem16a-antibody-spm580_nbp2-34812fr?utm_source=antibodypedia&utm_medium=referral&utm_campaign=product&utm_term=primaryantibodies	Mouse	Human	Monoclonal	Near infrared dye	WB, ELISA, Flow, ICC/IF, IHC, IHC-Fr, IHC-P, IP	Western Blot; ELISA; Flow Cytometry; Immunocytochemistry/Immunofluorescence; Immunohistochemistry; Immunohistochemistry-Frozen; Immunohistochemistry-Paraffin; Immunoprecipitation		Protein A purified
ANO1	NBP2-34812G	https://www.antibodypedia.com/gene/30667/ANO1/antibody/1576919/NBP2-34812G	https://www.novusbio.com/products/dog1-tmem16a-antibody-spm580_nbp2-34812g?utm_source=antibodypedia&utm_medium=referral&utm_campaign=product&utm_term=primaryantibodies	Mouse	Human	Monoclonal	Green dye	WB, ELISA, Flow, ICC/IF, IHC, IHC-Fr, IHC-P, IP	Western Blot; ELISA; Flow Cytometry; Immunocytochemistry/Immunofluorescence; Immunohistochemistry; Immunohistochemistry-Frozen; Immunohistochemistry-Paraffin; Immunoprecipitation		Protein A purified
ANO1	NBP2-34812H	https://www.antibodypedia.com/gene/30667/ANO1/antibody/1576768/NBP2-34812H	https://www.novusbio.com/products/dog1-tmem16a-antibody-spm580_nbp2-34812h?utm_source=antibodypedia&utm_medium=referral&utm_campaign=product&utm_term=primaryantibodies	Mouse	Human	Monoclonal	Horseradish Peroxidase	WB, ELISA, Flow, ICC/IF, IHC, IHC-Fr, IHC-P, IP	Western Blot; ELISA; Flow Cytometry; Immunocytochemistry/Immunofluorescence; Immunohistochemistry; Immunohistochemistry-Frozen; Immunohistochemistry-Paraffin; Immunoprecipitation		Protein A purified
ANO1	NBP2-34812IR	https://www.antibodypedia.com/gene/30667/ANO1/antibody/1576769/NBP2-34812IR	https://www.novusbio.com/products/dog1-tmem16a-antibody-spm580_nbp2-34812ir?utm_source=antibodypedia&utm_medium=referral&utm_campaign=product&utm_term=primaryantibodies	Mouse	Human	Monoclonal	Near infrared dye	WB, ELISA, Flow, ICC/IF, IHC, IHC-Fr, IHC-P, IP	Western Blot; ELISA; Flow Cytometry; Immunocytochemistry/Immunofluorescence; Immunohistochemistry; Immunohistochemistry-Frozen; Immunohistochemistry-Paraffin; Immunoprecipitation		Protein A purified
ANO1	NBP2-34812R	https://www.antibodypedia.com/gene/30667/ANO1/antibody/1576772/NBP2-34812R	https://www.novusbio.com/products/dog1-tmem16a-antibody-spm580_nbp2-34812r?utm_source=antibodypedia&utm_medium=referral&utm_campaign=product&utm_term=primaryantibodies	Mouse	Human	Monoclonal	Yellow dye	WB, ELISA, Flow, ICC/IF, IHC, IHC-Fr, IHC-P, IP	Western Blot; ELISA; Flow Cytometry; Immunocytochemistry/Immunofluorescence; Immunohistochemistry; Immunohistochemistry-Frozen; Immunohistochemistry-Paraffin; Immunoprecipitation		Protein A purified
ANO1	NBP2-34812UV	https://www.antibodypedia.com/gene/30667/ANO1/antibody/1576773/NBP2-34812UV	https://www.novusbio.com/products/dog1-tmem16a-antibody-spm580_nbp2-34812uv?utm_source=antibodypedia&utm_medium=referral&utm_campaign=product&utm_term=primaryantibodies	Mouse	Human	Monoclonal	Blue dye	WB, ELISA, Flow, ICC/IF, IHC, IHC-Fr, IHC-P, IP	Western Blot; ELISA; Flow Cytometry; Immunocytochemistry/Immunofluorescence; Immunohistochemistry; Immunohistochemistry-Frozen; Immunohistochemistry-Paraffin; Immunoprecipitation		Protein A purified
ANO1	NBP2-34812V	https://www.antibodypedia.com/gene/30667/ANO1/antibody/1576774/NBP2-34812V	https://www.novusbio.com/products/dog1-tmem16a-antibody-spm580_nbp2-34812v?utm_source=antibodypedia&utm_medium=referral&utm_campaign=product&utm_term=primaryantibodies	Mouse	Human	Monoclonal	Blue dye	WB, ELISA, Flow, ICC/IF, IHC, IHC-Fr, IHC-P, IP	Western Blot; ELISA; Flow Cytometry; Immunocytochemistry/Immunofluorescence; Immunohistochemistry; Immunohistochemistry-Frozen; Immunohistochemistry-Paraffin; Immunoprecipitation		Protein A purified
ANO1	ABIN2458659	https://www.antibodypedia.com/gene/30667/ANO1/antibody/2304360/ABIN2458659	https://www.antibodies-online.com/antibody/2458659/anti-Anoctamin+1,+Calcium+Activated+Chloride+Channel+ANO1+antibody/?utm_source=partner&utm_medium=antibodypedia&utm_campaign=listing&utm_content=135	Rabbit	Human, Mouse, Rat	Polyclonal		ELISA, Western Blotting (WB)	TMEM16A antibody can be used for detection of TMEM16A by ELISA at 1:1562500. TMEM16A antibody can be used for detection of TMEM16A by western blot at 1 μg/mL, and HRP conjugated secondary antibody should be diluted 1:50,000 - 100,000.		Antibody is purified by peptide affinity chromatography method.			545		Image no. 1 for anti-Anoctamin 1, Calcium Activated Chloride Channel (ANO1) antibody (ABIN2458659) [https://i1.abocdn.com/productimage/v36233c93/j4x40a5g8n9n/]	1562500		Image no. 1 for anti-Anoctamin 1, Calcium Activated Chloride Channel (ANO1) antibody (ABIN2458659)	https://i1.abocdn.com/productimage/v36233c93/j4x40a5g8n9n/
ANO1	LS-C806842	https://www.antibodypedia.com/gene/30667/ANO1/antibody/4846904/LS-C806842	https://www.lsbio.com/antibodies/ano1-antibody-dog1-antibody-tmem16a-antibody-elisa-if-immunofluorescence-wb-western-ls-c806842/833407?trid=259	Rabbit	Human, Mouse, Rat	Polyclonal		Immunofluorescence (1:100 - 1:500). Western blot (1:1000 - 1:3000). ELISA (1:20000 - 1:40000)			Peptide affinity chromatography.			Unavailable		ANO1 / DOG1 / TMEM16A Antibody - Western blot analysis of ANO1 using Jurkat whole lysates. [https://lsbio-7d62.kxcdn.com/image2/ano1-dog1-tmem16a-antibody-ls-c806842/555011_4711957.jpg];;ANO1 / DOG1 / TMEM16A Antibody - Western blot analysis of extracts of 293 cells using ANO1 antibody. Lane 1 was treated with the blocking peptide. [https://lsbio-7d62.kxcdn.com/image2/ano1-dog1-tmem16a-antibody-l…	20000	40000	ANO1 / DOG1 / TMEM16A Antibody - Western blot analysis of ANO1 using Jurkat whole lysates.	https://lsbio-7d62.kxcdn.com/image2/ano1-dog1-tmem16a-antibody-ls-c806842/555011_4711957.jpg	ANO1 / DOG1 / TMEM16A Antibody - Western blot analysis of extracts of 293 cells using ANO1 antibody. Lane 1 was treated with the blocking peptide.	https://lsbio-7d62.kxcdn.com/image2/ano1-dog1-tmem16a-antibody-ls-c806842/573671_5048799.jpg
ANO1	ABIN1533954	https://www.antibodypedia.com/gene/30667/ANO1/antibody/4004686/ABIN1533954	https://www.antibodies-online.com/antibody/1533954/anti-TM16A+AA+921-970+antibody/?utm_source=partner&utm_medium=antibodypedia&utm_campaign=listing&utm_content=166	Rabbit	Human	Polyclonal		Immunofluorescence (IF), ELISA	IF: 1:100~1:500 ELISA: 1:20000		The antibody was purified from rabbit antiserum by affinity-chromatography using immunogen.			349.09		Image no. 1 for anti-TM16A (AA 921-970) antibody (ABIN1533954) [https://i1.abocdn.com/productimage/vb6ce607e/w4h43h0r7h4e/]	20000		Image no. 1 for anti-TM16A (AA 921-970) antibody (ABIN1533954)	https://i1.abocdn.com/productimage/vb6ce607e/w4h43h0r7h4e/
ANO1	ABIN2884426	https://www.antibodypedia.com/gene/30667/ANO1/antibody/4087791/ABIN2884426	https://www.antibodies-online.com/antibody/2884426/anti-Anoctamin+1,+Calcium+Activated+Chloride+Channel+ANO1+AA+921-970+antibody/?utm_source=partner&utm_medium=antibodypedia&utm_campaign=listing&utm_content=127	Rabbit	Human	Polyclonal		ELISA, Immunofluorescence (IF)	Approved: IF (1:100 - 1:500), Peptide-ELISA (1:20000)		Immunoaffinity purified			556.66			20000
ANO1	ABIN3177742	https://www.antibodypedia.com/gene/30667/ANO1/antibody/4139825/ABIN3177742	https://www.antibodies-online.com/antibody/3177742/anti-Anoctamin+1,+Calcium+Activated+Chloride+Channel+ANO1+C-Term+antibody/?utm_source=partner&utm_medium=antibodypedia&utm_campaign=listing&utm_content=120	Rabbit	Human	Polyclonal		ELISA, Immunofluorescence (IF)	IF 1:200-1:1000, ELISA 1:20000,		The antibody was affinity-purified from rabbit antiserum by affinity-chromatography using epitope-specific immunogen.			458.64			20000
ANO1	ABIN3187289	https://www.antibodypedia.com/gene/30667/ANO1/antibody/4143552/ABIN3187289	https://www.antibodies-online.com/antibody/3187289/anti-Anoctamin+1,+Calcium+Activated+Chloride+Channel+ANO1+C-Term+antibody/?utm_source=partner&utm_medium=antibodypedia&utm_campaign=listing&utm_content=120	Rabbit	Human	Polyclonal		ELISA, Immunofluorescence (IF)	IF 1:200-1:1000, ELISA 1:20000,		The antibody was affinity-purified from rabbit antiserum by affinity-chromatography using epitope-specific immunogen.			310.63			20000
ANO1	ABIN484573	https://www.antibodypedia.com/gene/30667/ANO1/antibody/4225651/ABIN484573	https://www.antibodies-online.com/antibody/484573/anti-TM16A+AA+921-970+antibody/?utm_source=partner&utm_medium=antibodypedia&utm_campaign=listing&utm_content=166	Rabbit	Human	Polyclonal		Immunofluorescence (IF), ELISA	IF: 1:100~1:500 ELISA: 1:20000		The antibody was purified from rabbit antiserum by affinity-chromatography using immunogen.			240		Image no. 1 for anti-TM16A (AA 921-970) antibody (ABIN484573) [https://i1.abocdn.com/productimage/vb6ce607e/w4h43h0r7h4e/]	20000		Image no. 1 for anti-TM16A (AA 921-970) antibody (ABIN484573)	https://i1.abocdn.com/productimage/vb6ce607e/w4h43h0r7h4e/
ANO1	LS-C386453	https://www.antibodypedia.com/gene/30667/ANO1/antibody/2878117/LS-C386453	https://www.lsbio.com/antibodies/anti-ano1-antibody-dog1-antibody-tmem16a-antibody-aa890-970-elisa-if-immunofluorescence-ls-c386453/398554?trid=259	Rabbit	Human	Polyclonal		Immunofluorescence (1:200 - 1:1000). ELISA (1:20000)			Immunoaffinity purified			Unavailable			20000
ANO1	LS-C823004	https://www.antibodypedia.com/gene/30667/ANO1/antibody/4939188/LS-C823004	https://www.lsbio.com/antibodies/ano1-antibody-dog1-antibody-tmem16a-antibody-elisa-if-immunofluorescence-ls-c823004/849854?trid=259	Rabbit	Human	Polyclonal		Immunofluorescence (1:100 - 1:500). ELISA (1:20000)			Affinity purified			Unavailable		ANO1 / DOG1 / TMEM16A Antibody - Peptide - + Immunofluorescence analysis of HeLa cells, using TM16A antibody. [https://lsbio-7d62.kxcdn.com/image2/ano1-dog1-tmem16a-antibody-ls-c823004/597446_5410501.jpg]	20000		ANO1 / DOG1 / TMEM16A Antibody - Peptide - + Immunofluorescence analysis of HeLa cells, using TM16A antibody.	https://lsbio-7d62.kxcdn.com/image2/ano1-dog1-tmem16a-antibody-ls-c823004/597446_5410501.jpg
ANO1	orb163019	https://www.antibodypedia.com/gene/30667/ANO1/antibody/1621202/orb163019	https://www.biorbyt.com/tmem16a-antibody-orb163019.html	Rabbit	Human	Polyclonal	Unconjugated	ELISA, ICC, IF	IF/ICC: 1:200-1:1000, ELISA: 1:20000		Affinity-purified by affinity-chromatography using epitope-specific immunogen.			$280.50			20000
ANO1	orb523216	https://www.antibodypedia.com/gene/30667/ANO1/antibody/4627823/orb523216	https://www.biorbyt.com/ano1-antibody-orb523216.html	Rabbit	Human, Mouse	Polyclonal	Unconjugated	ELISA, IHC-P, WB	ELISA:1:1000-1:2000, WB:1:200-1:1000, IHC-P:1:25-1:100	878.67 g/mol (free acid)	Antigen affinity purification			$457.30		Western blot aanalysis of Human fetal brain tissueusing ANO1 antibody [https://www.biorbyt.com/pub/media/catalog/product/a/n/ano1-antibody_orb523216_wb_1.jpg];;Immunohistochemistry of paraffin-embedded Human thyroid cancer tissue using ANO1 antibody [https://www.biorbyt.com/pub/media/catalog/product/a/n/ano1-antibody_orb523216_ihc_1.jpg]	1000	2000	Western blot aanalysis of Human fetal brain tissueusing ANO1 antibody	https://www.biorbyt.com/pub/media/catalog/product/a/n/ano1-antibody_orb523216_wb_1.jpg	Immunohistochemistry of paraffin-embedded Human thyroid cancer tissue using ANO1 antibody	https://www.biorbyt.com/pub/media/catalog/product/a/n/ano1-antibody_orb523216_ihc_1.jpg
ANO1	ABIN2616395	https://www.antibodypedia.com/gene/30667/ANO1/antibody/2345919/ABIN2616395	https://www.antibodies-online.com/antibody/2616395/anti-Anoctamin+1,+Calcium+Activated+Chloride+Channel+ANO1+AA+453-482+antibody/?utm_source=partner&utm_medium=antibodypedia&utm_campaign=listing&utm_content=117	Rabbit	Human	Polyclonal		ELISA, Western Blotting (WB)	Approved: ELISA (1:1000), WB (1:100 - 1:500)		Affinity purified			998.34			1000
ANO1	LS-C319487	https://www.antibodypedia.com/gene/30667/ANO1/antibody/1680184/LS-C319487	https://www.lsbio.com/antibodies/anti-ano1-antibody-dog1-antibody-tmem16a-antibody-aa452-482-elisa-wb-western-ls-c319487/329692?trid=259	Rabbit	Human	Polyclonal		Western blot (1:100 - 1:500). ELISA (1:1000)			Affinity purified			Unavailable			1000
ANO1	orb5082	https://www.antibodypedia.com/gene/30667/ANO1/antibody/1608739/orb5082	https://www.biorbyt.com/tmem16a-antibody-orb5082.html	Rabbit	Human, Mouse, Rat	Polyclonal	Unconjugated	ELISA, IF, IHC-P	ELISA: 1:500-1000, IHC-P: 1:100-500, IF: 1:100-500	114 kDa	Affinity purified by Protein A			$421.60		Immunofluorescence analysis of rat heart tissue using TMEM16A antibody. [https://www.biorbyt.com/pub/media/catalog/product/t/m/tmem16a_antibody_orb5082_if-icc_1.jpg];;Immunohistochemical staining of human lung carcinoma tissue using TMEM16A antibody. [https://www.biorbyt.com/pub/media/catalog/product/t/m/tmem16a_antibody_orb5082_ihc-p_3.jpg];;Immunohistochemical staining of human lung cancer tiss…	500	1000	Immunofluorescence analysis of rat heart tissue using TMEM16A antibody.	https://www.biorbyt.com/pub/media/catalog/product/t/m/tmem16a_antibody_orb5082_if-icc_1.jpg	Immunohistochemical staining of human lung carcinoma tissue using TMEM16A antibody.	https://www.biorbyt.com/pub/media/catalog/product/t/m/tmem16a_antibody_orb5082_ihc-p_3.jpg	Immunohistochemical staining of human lung cancer tissue using TMEM16A antibody.	https://www.biorbyt.com/pub/media/catalog/product/t/m/tmem16a_antibody_orb5082_ihc-p_2.jpg
ANO1	45990002-0.1mg	https://www.antibodypedia.com/gene/30667/ANO1/antibody/4793461/45990002-0.1mg	https://www.novusbio.com/products/dog1-tmem16a-antibody_45990002?utm_source=antibodypedia&utm_medium=referral&utm_campaign=product&utm_term=primaryantibodies	Rabbit	Human	Polyclonal		WB, ELISA	Western Blot 1:5000-1:20000; ELISA 1:100-1:2000		Immunogen affinity purified		Garrison C, Lastwika K, Zhang Y et al. Proteomic Analysis, Immune Dysregulation and Pathway Interconnections with Obesity. Journal of Proteome Research Oct 21 2016 [PMID: 27769113] (MiAr) Details: DOG1/TMEM16A Antibody used in microarray creation; Rho JH, Lampe PD. High-throughput screening for native autoantigen-autoantibody complexes using antibody microarrays. Journal of Proteome Research May …			ELISA: DOG1/TMEM16A Antibody [45990002] [https://images.novusbio.com/fullsize/TMEM16A Antibody-ELISA-45990002-img0001.jpg]	100	2000	ELISA: DOG1/TMEM16A Antibody [45990002]	https://images.novusbio.com/fullsize/TMEM16A Antibody-ELISA-45990002-img0001.jpg
ANO1	45990002	https://www.antibodypedia.com/gene/30667/ANO1/antibody/593164/45990002	https://www.novusbio.com/products/dog1-tmem16a-antibody_45990002?utm_source=antibodypedia&utm_medium=referral&utm_campaign=product	Rabbit	Human	Polyclonal		WB, ELISA	Western Blot 1:5000-1:20000; ELISA 1:100-1:2000		Immunogen affinity purified		Garrison C, Lastwika K, Zhang Y et al. Proteomic Analysis, Immune Dysregulation and Pathway Interconnections with Obesity. Journal of Proteome Research Oct 21 2016 [PMID: 27769113] (MiAr) Details: DOG1/TMEM16A Antibody used in microarray creation; Rho JH, Lampe PD. High-throughput screening for native autoantigen-autoantibody complexes using antibody microarrays. Journal of Proteome Research May …			ELISA: DOG1/TMEM16A Antibody [45990002] [https://images.novusbio.com/fullsize/TMEM16A Antibody-ELISA-45990002-img0001.jpg]	100	2000	ELISA: DOG1/TMEM16A Antibody [45990002]	https://images.novusbio.com/fullsize/TMEM16A Antibody-ELISA-45990002-img0001.jpg
ANO1	orb458263	https://www.antibodypedia.com/gene/30667/ANO1/antibody/4625280/orb458263	https://www.biorbyt.com/tmem16a-antibody-biotin-orb458263.html	Rabbit	Human, Mouse, Rat	Polyclonal	Biotin	ELISA, IF, IHC-P	ELISA: 1:100-1000, IHC-P: 1:50-200, IF: 1:50-200	114 kDa	Affinity purified by Protein A			$515.10			100	1000
ANO1	orb480111	https://www.antibodypedia.com/gene/30667/ANO1/antibody/4583132/orb480111	https://www.biorbyt.com/tmem16a-antibody-hrp-orb480111.html	Rabbit	Human, Mouse, Rat	Polyclonal	Horseradish Peroxidase	ELISA, IHC-P	ELISA: 1:100-1000, IHC-P: 1:50-200	114 kDa	Affinity purified by Protein A			$515.10			100	1000
ANO1	ABIN1099989	https://www.antibodypedia.com/gene/30667/ANO1/antibody/813434/ABIN1099989	https://www.antibodies-online.com/antibody/1099989/anti-Anoctamin+1,+Calcium+Activated+Chloride+Channel+ANO1+N-Term+antibody/?utm_source=partner&utm_medium=antibodypedia&utm_campaign=listing&utm_content=117	Rabbit	Human	Polyclonal		Immunohistochemistry (IHC), ELISA, Western Blotting (WB)	Optimal working dilution should be determined by the investigator.		Protein A purified			623.34
ANO1	ABIN1893135	https://www.antibodypedia.com/gene/30667/ANO1/antibody/2034839/ABIN1893135	https://www.antibodies-online.com/antibody/1893135/anti-Anoctamin+1,+Calcium+Activated+Chloride+Channel+ANO1+AA+453-482+antibody+HRP/?utm_source=partner&utm_medium=antibodypedia&utm_campaign=listing&utm_content=118	Rabbit	Human	Polyclonal	Horseradish Peroxidase	ELISA, Western Blotting (WB)	Approved: ELISA, WB; ; Usage: The applications listed have been tested for the base form of this product. Alternate forms, such as conjugated, azide-free, or ready-to-use, have not been tested.		Affinity purified			1.248,34 €
ANO1	ABIN1893136	https://www.antibodypedia.com/gene/30667/ANO1/antibody/2034840/ABIN1893136	https://www.antibodies-online.com/antibody/1893136/anti-Anoctamin+1,+Calcium+Activated+Chloride+Channel+ANO1+AA+453-482+antibody+Alkaline+Phosphatase+AP/?utm_source=partner&utm_medium=antibodypedia&utm_campaign=listing&utm_content=118	Rabbit	Human	Polyclonal		ELISA, Western Blotting (WB)	Approved: ELISA, WB; ; Usage: The applications listed have been tested for the unconjugated form of this product. Other forms have not been tested.		Affinity purified			1.248,34 €
ANO1	ABIN1893137	https://www.antibodypedia.com/gene/30667/ANO1/antibody/2034841/ABIN1893137	https://www.antibodies-online.com/antibody/1893137/anti-Anoctamin+1,+Calcium+Activated+Chloride+Channel+ANO1+AA+453-482+antibody+APC/?utm_source=partner&utm_medium=antibodypedia&utm_campaign=listing&utm_content=118	Rabbit	Human	Polyclonal		ELISA, Western Blotting (WB)	Approved: ELISA, WB; ; Usage: The applications listed have been tested for the unconjugated form of this product. Other forms have not been tested.		Affinity purified			1.248,34 €
ANO1	ABIN1893138	https://www.antibodypedia.com/gene/30667/ANO1/antibody/2034842/ABIN1893138	https://www.antibodies-online.com/antibody/1893138/anti-Anoctamin+1,+Calcium+Activated+Chloride+Channel+ANO1+AA+453-482+antibody+Biotin/?utm_source=partner&utm_medium=antibodypedia&utm_campaign=listing&utm_content=118	Rabbit	Human	Polyclonal	Biotin	ELISA, Western Blotting (WB)	Approved: ELISA, WB; ; Usage: The applications listed have been tested for the unconjugated form of this product. Other forms have not been tested.		Affinity purified			1.248,34 €
ANO1	ABIN1893139	https://www.antibodypedia.com/gene/30667/ANO1/antibody/2034843/ABIN1893139	https://www.antibodies-online.com/antibody/1893139/anti-Anoctamin+1,+Calcium+Activated+Chloride+Channel+ANO1+AA+453-482+antibody+FITC/?utm_source=partner&utm_medium=antibodypedia&utm_campaign=listing&utm_content=118	Rabbit	Human	Polyclonal	Green dye	ELISA, Western Blotting (WB)	Approved: ELISA, WB; ; Usage: The applications listed have been tested for the unconjugated form of this product. Other forms have not been tested.		Affinity purified			1.248,34 €
ANO1	ABIN1893140	https://www.antibodypedia.com/gene/30667/ANO1/antibody/2034844/ABIN1893140	https://www.antibodies-online.com/antibody/1893140/anti-Anoctamin+1,+Calcium+Activated+Chloride+Channel+ANO1+AA+453-482+antibody+PE/?utm_source=partner&utm_medium=antibodypedia&utm_campaign=listing&utm_content=118	Rabbit	Human	Polyclonal	Yellow dye	ELISA, Western Blotting (WB)	Approved: ELISA, WB; ; Usage: The applications listed have been tested for the unconjugated form of this product. Other forms have not been tested.		Affinity purified			1.248,34 €
ANO1	ABIN2201367	https://www.antibodypedia.com/gene/30667/ANO1/antibody/2809865/ABIN2201367	https://www.antibodies-online.com/antibody/2201367/anti-Anoctamin+1+Calcium+Activated+Chloride+Channel+ANO1+AA+452-482+Internal+Region/?utm_source=partner&utm_medium=antibodypedia&utm_campaign=listing&utm_content=100	Rabbit	Human	Polyclonal		ELISA, Western Blotting (WB)	Optimal working conditions should be determined by the investigator.		Purified by Protein A affinity chromatography.			708.6
ANO1	ABIN2907863	https://www.antibodypedia.com/gene/30667/ANO1/antibody/4095809/ABIN2907863	https://www.antibodies-online.com/antibody/2907863/anti-Anoctamin+1,+Calcium+Activated+Chloride+Channel+ANO1+antibody/?utm_source=partner&utm_medium=antibodypedia&utm_campaign=listing&utm_content=102	Rabbit	Human, Mouse, Rat	Polyclonal		ELISA, Immunohistochemistry (IHC)	Optimal working dilution should be determined by the investigator.		Antigen Affinity Chromatography			390.12
ANO1	ABIN3012735	https://www.antibodypedia.com/gene/30667/ANO1/antibody/4114950/ABIN3012735	https://www.antibodies-online.com/antibody/3012735/anti-Anoctamin+1,+Calcium+Activated+Chloride+Channel+ANO1+antibody/?utm_source=partner&utm_medium=antibodypedia&utm_campaign=listing&utm_content=102	Rabbit	Human, Mouse, Rat	Polyclonal		ELISA, Immunohistochemistry (IHC)	Optimal working dilution should be determined by the investigator.		Antigen Affinity Chromatography			741.86
ANO1	ABIN347465	https://www.antibodypedia.com/gene/30667/ANO1/antibody/853787/ABIN347465	https://www.antibodies-online.com/antibody/347465/anti-Anoctamin+1,+Calcium+Activated+Chloride+Channel+ANO1+Internal+Region+antibody/?utm_source=partner&utm_medium=antibodypedia&utm_campaign=listing&utm_content=122	Rabbit	Human, Mouse	Polyclonal		ELISA, Immunocytochemistry (ICC), Immunofluorescence (IF), Western Blotting (WB)	Working dilution: Optimal dilution should be determined by the end user.; The following are guidelines only:; WB1:500 - 1:2000		Antiserum			274.8
ANO1	ABIN347466	https://www.antibodypedia.com/gene/30667/ANO1/antibody/853788/ABIN347466	https://www.antibodies-online.com/antibody/347466/anti-Anoctamin+1,+Calcium+Activated+Chloride+Channel+ANO1+Internal+Region+antibody/?utm_source=partner&utm_medium=antibodypedia&utm_campaign=listing&utm_content=122	Rabbit	Human, Mouse	Polyclonal		ELISA, Immunocytochemistry (ICC), Immunofluorescence (IF), Western Blotting (WB)	Working dilution: Optimal dilution should be determined by the end user.; The following are guidelines only:; WB1:500 - 1:2000		Antiserum			403.2
ANO1	ABIN4305784	https://www.antibodypedia.com/gene/30667/ANO1/antibody/4007236/ABIN4305784	https://www.antibodies-online.com/antibody/4305784/anti-Anoctamin+1,+Calcium+Activated+Chloride+Channel+ANO1+N-Term+antibody/?utm_source=partner&utm_medium=antibodypedia&utm_campaign=listing&utm_content=148	Rabbit	Human, Mouse	Polyclonal		ELISA, Immunocytochemistry (ICC), Immunofluorescence (IF), Immunohistochemistry (Paraffin-embedded Sections) (IHC (p)), Western Blotting (WB)	Western Blot 1:500 - 1:2000, ELISA, Immunocytochemistry/Immunofluorescence, Immunohistochemistry-ParaffinUse in Immunocytochemistry/immunofluorescence reported in scientific literature (PMID 24705724)		Protein A purified		Banga, Flaig, Lewis, Winfree, Blazer-Yost: "Epinephrine stimulation of anion secretion in the Calu-3 serous cell model." in: American journal of physiology. Lung cellular and molecular physiology, Vol. 306, Issue 10, pp. L937-46, 2014 (PubMed). (Sample species: Human). Further details: Immunocytochemistry,Immunofluorescence
ANO1	ABIN478174	https://www.antibodypedia.com/gene/30667/ANO1/antibody/794361/ABIN478174	https://www.antibodies-online.com/antibody/478174/anti-Anoctamin+1,+Calcium+Activated+Chloride+Channel+ANO1+N-Term+antibody/?utm_source=partner&utm_medium=antibodypedia&utm_campaign=listing&utm_content=142	Rabbit	Human, Mouse	Polyclonal		ELISA, Western Blotting (WB)	Approved: ELISA, WB (1 - 2 μg/mL); ; Usage: TMEM16A antibody can be used for detection of TMEM16A by Western blot at 1-2 μg/mL.; ; Not recommended for: IHC-P		Immunoaffinity purified			640		Image no. 1 for anti-Anoctamin 1, Calcium Activated Chloride Channel (ANO1) (N-Term) antibody (ABIN478174) [https://i1.abocdn.com/productimage/vd1f2d4ae/c0q52u1k7q4n/]			Image no. 1 for anti-Anoctamin 1, Calcium Activated Chloride Channel (ANO1) (N-Term) antibody (ABIN478174)	https://i1.abocdn.com/productimage/vd1f2d4ae/c0q52u1k7q4n/
ANO1	ABIN4888989	https://www.antibodypedia.com/gene/30667/ANO1/antibody/3911510/ABIN4888989	https://www.antibodies-online.com/antibody/4888989/anti-Anoctamin+1,+Calcium+Activated+Chloride+Channel+ANO1+Internal+Region+antibody/?utm_source=partner&utm_medium=antibodypedia&utm_campaign=listing&utm_content=127	Rabbit	Human, Mouse	Polyclonal		ELISA, Immunocytochemistry (ICC), Immunofluorescence (IF), Western Blotting (WB)	Working dilution: Optimal dilution should be determined by the end user.; The following are guidelines only:; WB1:500 - 1:2000		Purified (protein A)			421.2
ANO1	ABIN4916289	https://www.antibodypedia.com/gene/30667/ANO1/antibody/4235194/ABIN4916289	https://www.antibodies-online.com/antibody/4916289/anti-Anoctamin+1,+Calcium+Activated+Chloride+Channel+ANO1+Internal+Region+antibody/?utm_source=partner&utm_medium=antibodypedia&utm_campaign=listing&utm_content=127	Rabbit	Human, Mouse	Polyclonal		ELISA, Immunocytochemistry (ICC), Immunofluorescence (IF), Western Blotting (WB)	Working dilution: Optimal dilution should be determined by the end user.; The following are guidelines only:; WB1:500 - 1:2000		Purified (protein A)			421.2
ANO1	ABIN4916290	https://www.antibodypedia.com/gene/30667/ANO1/antibody/4235195/ABIN4916290	https://www.antibodies-online.com/antibody/4916290/anti-Anoctamin+1,+Calcium+Activated+Chloride+Channel+ANO1+Internal+Region+antibody/?utm_source=partner&utm_medium=antibodypedia&utm_campaign=listing&utm_content=127	Rabbit	Human, Mouse	Polyclonal		ELISA, Immunocytochemistry (ICC), Immunofluorescence (IF), Western Blotting (WB)	Working dilution: Optimal dilution should be determined by the end user.; The following are guidelines only:; WB1:500 - 1:2000		Purified (protein A)			229.2
ANO1	ABIN5572581	https://www.antibodypedia.com/gene/30667/ANO1/antibody/4281555/ABIN5572581	https://www.antibodies-online.com/antibody/5572581/anti-Anoctamin+1,+Calcium+Activated+Chloride+Channel+ANO1+antibody/?utm_source=partner&utm_medium=antibodypedia&utm_campaign=listing&utm_content=90	Rabbit	Human	Polyclonal		ELISA, Western Blotting (WB)	Western Blot (1-2 μg/mL); The optimal working dilution should be determined by the end user.					480		Image no. 1 for anti-Anoctamin 1, Calcium Activated Chloride Channel (ANO1) antibody (ABIN5572581) [https://i1.abocdn.com/productimage/v32f71995/i9e08h6m014e/]			Image no. 1 for anti-Anoctamin 1, Calcium Activated Chloride Channel (ANO1) antibody (ABIN5572581)	https://i1.abocdn.com/productimage/v32f71995/i9e08h6m014e/
ANO1	ABIN5891376	https://www.antibodypedia.com/gene/30667/ANO1/antibody/4337833/ABIN5891376	https://www.antibodies-online.com/antibody/5891376/anti-Anoctamin+1,+Calcium+Activated+Chloride+Channel+ANO1+antibody/?utm_source=partner&utm_medium=antibodypedia&utm_campaign=listing&utm_content=102	Rabbit	Human, Mouse	Polyclonal		ELISA, Immunohistochemistry (IHC), Western Blotting (WB)	Optimal working dilution should be determined by the investigator.		Antigen Affinity Chromatography			287.79
ANO1	ABIN5891377	https://www.antibodypedia.com/gene/30667/ANO1/antibody/4337834/ABIN5891377	https://www.antibodies-online.com/antibody/5891377/anti-Anoctamin+1,+Calcium+Activated+Chloride+Channel+ANO1+C-Term+antibody/?utm_source=partner&utm_medium=antibodypedia&utm_campaign=listing&utm_content=107	Rabbit	Human	Polyclonal		ELISA, Immunofluorescence (fixed cells) (IF/ICC)	Optimal working dilution should be determined by the investigator.		Affinity Chromatography			230.23
ANO1	ABIN5891378	https://www.antibodypedia.com/gene/30667/ANO1/antibody/4337835/ABIN5891378	https://www.antibodies-online.com/antibody/5891378/anti-Anoctamin+1,+Calcium+Activated+Chloride+Channel+ANO1+AA+1-151+antibody/?utm_source=partner&utm_medium=antibodypedia&utm_campaign=listing&utm_content=107	Rabbit	Human	Polyclonal		ELISA, Immunofluorescence (fixed cells) (IF/ICC), Immunohistochemistry (IHC)	Optimal working dilution should be determined by the investigator.		Protein G			294.19
ANO1	ABIN5891379	https://www.antibodypedia.com/gene/30667/ANO1/antibody/4337836/ABIN5891379	https://www.antibodies-online.com/antibody/5891379/anti-Anoctamin+1,+Calcium+Activated+Chloride+Channel+ANO1+AA+1-151+antibody+Biotin/?utm_source=partner&utm_medium=antibodypedia&utm_campaign=listing&utm_content=108	Rabbit	Human	Polyclonal	Biotin	ELISA	Optimal working dilution should be determined by the investigator.		Protein G			294.19
ANO1	ABIN5891380	https://www.antibodypedia.com/gene/30667/ANO1/antibody/4337837/ABIN5891380	https://www.antibodies-online.com/antibody/5891380/anti-Anoctamin+1,+Calcium+Activated+Chloride+Channel+ANO1+AA+1-151+antibody+FITC/?utm_source=partner&utm_medium=antibodypedia&utm_campaign=listing&utm_content=108	Rabbit	Human	Polyclonal	Green dye	ELISA	Optimal working dilution should be determined by the investigator.		Protein G			294.19
ANO1	ABIN5891381	https://www.antibodypedia.com/gene/30667/ANO1/antibody/4337838/ABIN5891381	https://www.antibodies-online.com/antibody/5891381/anti-Anoctamin+1,+Calcium+Activated+Chloride+Channel+ANO1+AA+1-151+antibody+HRP/?utm_source=partner&utm_medium=antibodypedia&utm_campaign=listing&utm_content=108	Rabbit	Human	Polyclonal	Horseradish Peroxidase	ELISA	Optimal working dilution should be determined by the investigator.		Protein G			294.19
ANO1	ABIN6039922	https://www.antibodypedia.com/gene/30667/ANO1/antibody/3904840/ABIN6039922	https://www.antibodies-online.com/antibody/6039922/anti-Anoctamin+1,+Calcium+Activated+Chloride+Channel+ANO1+antibody/?utm_source=partner&utm_medium=antibodypedia&utm_campaign=listing&utm_content=102	Rabbit	Human, Mouse	Polyclonal		ELISA, Immunohistochemistry (IHC), Western Blotting (WB)	Optimal working dilution should be determined by the investigator.		Antigen Affinity Chromatography			396.51
ANO1	ABIN6098950	https://www.antibodypedia.com/gene/30667/ANO1/antibody/4425182/ABIN6098950	https://www.antibodies-online.com/antibody/6098950/anti-Anoctamin+1,+Calcium+Activated+Chloride+Channel+ANO1+C-Term+antibody/?utm_source=partner&utm_medium=antibodypedia&utm_campaign=listing&utm_content=107	Rabbit	Human	Polyclonal		ELISA, Immunofluorescence (fixed cells) (IF/ICC)	Optimal working dilution should be determined by the investigator.		Affinity Chromatography			294.19
ANO1	ABIN6106578	https://www.antibodypedia.com/gene/30667/ANO1/antibody/4429579/ABIN6106578	https://www.antibodies-online.com/antibody/6106578/anti-Anoctamin+1,+Calcium+Activated+Chloride+Channel+ANO1+AA+1-151+antibody/?utm_source=partner&utm_medium=antibodypedia&utm_campaign=listing&utm_content=107	Rabbit	Human	Polyclonal		ELISA, Immunofluorescence (fixed cells) (IF/ICC), Immunohistochemistry (IHC)	Optimal working dilution should be determined by the investigator.		Protein G			204.65
ANO1	ABIN6106579	https://www.antibodypedia.com/gene/30667/ANO1/antibody/4429580/ABIN6106579	https://www.antibodies-online.com/antibody/6106579/anti-Anoctamin+1,+Calcium+Activated+Chloride+Channel+ANO1+AA+1-151+antibody/?utm_source=partner&utm_medium=antibodypedia&utm_campaign=listing&utm_content=107	Rabbit	Human	Polyclonal		ELISA, Immunofluorescence (fixed cells) (IF/ICC), Immunohistochemistry (IHC)	Optimal working dilution should be determined by the investigator.		Protein G			409.3
ANO1	ABIN6108288	https://www.antibodypedia.com/gene/30667/ANO1/antibody/4431337/ABIN6108288	https://www.antibodies-online.com/antibody/6108288/anti-Anoctamin+1,+Calcium+Activated+Chloride+Channel+ANO1+AA+1-151+antibody+HRP/?utm_source=partner&utm_medium=antibodypedia&utm_campaign=listing&utm_content=108	Rabbit	Human	Polyclonal	Horseradish Peroxidase	ELISA	Optimal working dilution should be determined by the investigator.		Protein G			204.65
ANO1	ABIN6108289	https://www.antibodypedia.com/gene/30667/ANO1/antibody/4431338/ABIN6108289	https://www.antibodies-online.com/antibody/6108289/anti-Anoctamin+1,+Calcium+Activated+Chloride+Channel+ANO1+AA+1-151+antibody+HRP/?utm_source=partner&utm_medium=antibodypedia&utm_campaign=listing&utm_content=108	Rabbit	Human	Polyclonal	Horseradish Peroxidase	ELISA	Optimal working dilution should be determined by the investigator.		Protein G			409.3
ANO1	ABIN6108290	https://www.antibodypedia.com/gene/30667/ANO1/antibody/4431340/ABIN6108290	https://www.antibodies-online.com/antibody/6108290/anti-Anoctamin+1,+Calcium+Activated+Chloride+Channel+ANO1+AA+1-151+antibody+FITC/?utm_source=partner&utm_medium=antibodypedia&utm_campaign=listing&utm_content=108	Rabbit	Human	Polyclonal	Green dye	ELISA	Optimal working dilution should be determined by the investigator.		Protein G			204.65
ANO1	ABIN6108291	https://www.antibodypedia.com/gene/30667/ANO1/antibody/4431341/ABIN6108291	https://www.antibodies-online.com/antibody/6108291/anti-Anoctamin+1,+Calcium+Activated+Chloride+Channel+ANO1+AA+1-151+antibody+FITC/?utm_source=partner&utm_medium=antibodypedia&utm_campaign=listing&utm_content=108	Rabbit	Human	Polyclonal	Green dye	ELISA	Optimal working dilution should be determined by the investigator.		Protein G			409.3
ANO1	ABIN6108292	https://www.antibodypedia.com/gene/30667/ANO1/antibody/4431342/ABIN6108292	https://www.antibodies-online.com/antibody/6108292/anti-Anoctamin+1,+Calcium+Activated+Chloride+Channel+ANO1+AA+1-151+antibody+Biotin/?utm_source=partner&utm_medium=antibodypedia&utm_campaign=listing&utm_content=108	Rabbit	Human	Polyclonal	Biotin	ELISA	Optimal working dilution should be determined by the investigator.		Protein G			204.65
ANO1	ABIN6108293	https://www.antibodypedia.com/gene/30667/ANO1/antibody/4431343/ABIN6108293	https://www.antibodies-online.com/antibody/6108293/anti-Anoctamin+1,+Calcium+Activated+Chloride+Channel+ANO1+AA+1-151+antibody+Biotin/?utm_source=partner&utm_medium=antibodypedia&utm_campaign=listing&utm_content=108	Rabbit	Human	Polyclonal	Biotin	ELISA	Optimal working dilution should be determined by the investigator.		Protein G			409.3
ANO1	ABIN797887	https://www.antibodypedia.com/gene/30667/ANO1/antibody/807530/ABIN797887	https://www.antibodies-online.com/antibody/797887/anti-Anoctamin+1,+Calcium+Activated+Chloride+Channel+ANO1+N-Term+antibody/?utm_source=partner&utm_medium=antibodypedia&utm_campaign=listing&utm_content=122	Rabbit	Human	Polyclonal		Immunocytochemistry (ICC), ELISA, Western Blotting (WB)	Approved: ELISA, ICC, WB; ; Usage: ICC testing using this antibody was performed using transfected cells.		Antiserum			490
ANO1	LS-C108600	https://www.antibodypedia.com/gene/30667/ANO1/antibody/116372/LS-C108600	https://www.lsbio.com/antibodies/ano1-antibody-dog1-antibody-tmem16a-antibody-elisa-wb-western-ls-c108600/110631?trid=259	Rabbit	Human, Mouse	Polyclonal		Western blot (1 - 2 µg/ml). ELISA			Peptide Column Affinity Chromatography			Unavailable		ANO1 / DOG1 / TMEM16A Antibody - Western blot of TMEM16A in A549 cell lysate with TMEM16A antibody at 1 ug/ml. [https://lsbio-7d62.kxcdn.com/image2/ano1-dog1-tmem16a-antibody-ls-c108600/31179_363271.jpg]			ANO1 / DOG1 / TMEM16A Antibody - Western blot of TMEM16A in A549 cell lysate with TMEM16A antibody at 1 ug/ml.	https://lsbio-7d62.kxcdn.com/image2/ano1-dog1-tmem16a-antibody-ls-c108600/31179_363271.jpg
ANO1	LS-C144845	https://www.antibodypedia.com/gene/30667/ANO1/antibody/1056656/LS-C144845	https://www.lsbio.com/antibodies/anti-ano1-antibody-dog1-antibody-tmem16a-antibody-n-terminus-elisa-icc-wb-western-ls-c144845/149739?trid=259	Rabbit	Human	Polyclonal		ICC. Western blot. ELISA			Antiserum			Unavailable
ANO1	LS-C153378	https://www.antibodypedia.com/gene/30667/ANO1/antibody/1061822/LS-C153378	https://www.lsbio.com/antibodies/anti-ano1-antibody-dog1-antibody-tmem16a-antibody-n-terminus-elisa-ihc-wb-western-ls-c153378/160053?trid=259	Rabbit	Human	Polyclonal		IHC. Western blot. ELISA			Protein A purified			Unavailable
ANO1	LS-C251377	https://www.antibodypedia.com/gene/30667/ANO1/antibody/1364746/LS-C251377	https://www.lsbio.com/antibodies/anti-ano1-antibody-dog1-antibody-tmem16a-antibody-aa453-482-ap-elisa-wb-western-ls-c251377/260253?trid=259	Rabbit	Human	Polyclonal	Alkaline Phosphatase	Western blot. ELISA. Applications tested for the base form of this product only			Affinity purified			Unavailable
ANO1	LS-C251378	https://www.antibodypedia.com/gene/30667/ANO1/antibody/1364747/LS-C251378	https://www.lsbio.com/antibodies/anti-ano1-antibody-dog1-antibody-tmem16a-antibody-aa453-482-apc-elisa-wb-western-ls-c251378/260254?trid=259	Rabbit	Human	Polyclonal	Red dye	Western blot. ELISA. Applications tested for the base form of this product only			Affinity purified			Unavailable
ANO1	LS-C251379	https://www.antibodypedia.com/gene/30667/ANO1/antibody/1364748/LS-C251379	https://www.lsbio.com/antibodies/anti-ano1-antibody-dog1-antibody-tmem16a-antibody-aa453-482-biotin-elisa-wb-western-ls-c251379/260255?trid=259	Rabbit	Human	Polyclonal	Biotin	Western blot. ELISA. Applications tested for the base form of this product only			Affinity purified			Unavailable
ANO1	LS-C251380	https://www.antibodypedia.com/gene/30667/ANO1/antibody/1364749/LS-C251380	https://www.lsbio.com/antibodies/anti-ano1-antibody-dog1-antibody-tmem16a-antibody-aa453-482-fitc-elisa-wb-western-ls-c251380/260256?trid=259	Rabbit	Human	Polyclonal		Western blot. ELISA. Applications tested for the base form of this product only			Affinity purified			Unavailable
ANO1	LS-C251381	https://www.antibodypedia.com/gene/30667/ANO1/antibody/1364750/LS-C251381	https://www.lsbio.com/antibodies/anti-ano1-antibody-dog1-antibody-tmem16a-antibody-aa453-482-azide-free-hrp-elisa-wb-western-ls-c251381/260257?trid=259	Rabbit	Human	Polyclonal	Horseradish Peroxidase	Western blot. ELISA. Applications tested for the base form of this product only			Affinity purified			Unavailable
ANO1	LS-C251382	https://www.antibodypedia.com/gene/30667/ANO1/antibody/1364751/LS-C251382	https://www.lsbio.com/antibodies/anti-ano1-antibody-dog1-antibody-tmem16a-antibody-aa453-482-pe-elisa-wb-western-ls-c251382/260258?trid=259	Rabbit	Human	Polyclonal		Western blot. ELISA. Applications tested for the base form of this product only			Affinity purified			Unavailable
ANO1	LS-C405940	https://www.antibodypedia.com/gene/30667/ANO1/antibody/2929154/LS-C405940	https://www.lsbio.com/antibodies/ano1-antibody-dog1-antibody-tmem16a-antibody-elisa-ihc-wb-western-ls-c405940/418302?trid=259	Rabbit	Human, Mouse	Polyclonal		IHC (1:40). Western blot (1:200 - 1:1000). ELISA			Affinity purification			Unavailable		ANO1 / DOG1 / TMEM16A Antibody - Western blot analysis of Human fetal brain tissue, using ANO1 Polyclonal Antibody at dilution of 1:250. [https://lsbio-7d62.kxcdn.com/image2/ano1-dog1-tmem16a-antibody-ls-c405940/290397_2138021.jpg];;ANO1 / DOG1 / TMEM16A Antibody - Immunohistochemistry of paraffin-embedded Human thyroid cancer using ANO1 Polyclonal Antibody at dilution of 1:40. [https://lsbio-7d6…			ANO1 / DOG1 / TMEM16A Antibody - Western blot analysis of Human fetal brain tissue, using ANO1 Polyclonal Antibody at dilution of 1:250.	https://lsbio-7d62.kxcdn.com/image2/ano1-dog1-tmem16a-antibody-ls-c405940/290397_2138021.jpg	ANO1 / DOG1 / TMEM16A Antibody - Immunohistochemistry of paraffin-embedded Human thyroid cancer using ANO1 Polyclonal Antibody at dilution of 1:40.	https://lsbio-7d62.kxcdn.com/image2/ano1-dog1-tmem16a-antibody-ls-c405940/290398_2122838.jpg
ANO1	LS-C754647	https://www.antibodypedia.com/gene/30667/ANO1/antibody/4500822/LS-C754647	https://www.lsbio.com/antibodies/ano1-antibody-dog1-antibody-tmem16a-antibody-elisa-ihc-ls-c754647/780297?trid=259	Rabbit	Human	Polyclonal		IHC (1:20 - 1:200). ELISA			Immunogen affinity purified to greater than 95% as determined by SDS-PAGE.			Unavailable
ANO1	NBP2-29662	https://www.antibodypedia.com/gene/30667/ANO1/antibody/1154836/NBP2-29662	https://www.novusbio.com/products/dog1-tmem16a-antibody_nbp2-29662?utm_source=antibodypedia&utm_medium=referral&utm_campaign=product&utm_term=primaryantibodies	Rabbit	Human, Mouse	Polyclonal		WB, ELISA, ICC/IF	Western Blot 1:500 - 1:2000; ELISA; Immunocytochemistry/Immunofluorescence		Protein A purified		Banga A, Flaig S, Lewis S et al. Epinephrine Stimulation of Anion Secretion in the Calu-3 Serous Cell Model. Am. J. Physiol. Lung Cell Mol. Physiol. 2014 Apr 04 [PMID: 24705724] (ICC/IF, Human)
ANO1	orb401700	https://www.antibodypedia.com/gene/30667/ANO1/antibody/4583133/orb401700	https://www.biorbyt.com/ano1-antibody-orb401700.html	Rabbit	Human	Polyclonal	Unconjugated	ELISA, IF, IHC-P	IHC-P:1:20-200, IF:1:50-200		>95%, Protein G purified			$457.30		Immunohistochemical staining of human liver cancer using ANO1 antibody [https://www.biorbyt.com/pub/media/catalog/product/a/n/ano1antibody_orb401700_ihc-p_2.jpg];;Immunofluorescence analysis of PC3 cells using ANO1 antibody [https://www.biorbyt.com/pub/media/catalog/product/a/n/ano1antibody_orb401700_if-icc_1.jpg];;Immunohistochemical staining of human ovarian cancer using ANO1 antibody [https://…			Immunohistochemical staining of human liver cancer using ANO1 antibody	https://www.biorbyt.com/pub/media/catalog/product/a/n/ano1antibody_orb401700_ihc-p_2.jpg	Immunofluorescence analysis of PC3 cells using ANO1 antibody	https://www.biorbyt.com/pub/media/catalog/product/a/n/ano1antibody_orb401700_if-icc_1.jpg	Immunohistochemical staining of human ovarian cancer using ANO1 antibody	https://www.biorbyt.com/pub/media/catalog/product/a/n/ano1antibody_orb401700_ihc-p_3.jpg
ANO1	orb401701	https://www.antibodypedia.com/gene/30667/ANO1/antibody/4583134/orb401701	https://www.biorbyt.com/ano1-antibody-hrp-orb401701.html	Rabbit	Human	Polyclonal	Horseradish Peroxidase	ELISA	ELISA		>95%, Protein G purified			$457.30
ANO1	orb401702	https://www.antibodypedia.com/gene/30667/ANO1/antibody/4583135/orb401702	https://www.biorbyt.com/ano1-antibody-fitc-orb401702.html	Rabbit	Human	Polyclonal	Green dye	ELISA	ELISA		>95%, Protein G purified			$457.30
ANO1	orb401703	https://www.antibodypedia.com/gene/30667/ANO1/antibody/4613182/orb401703	https://www.biorbyt.com/ano1-antibody-biotin-orb401703.html	Rabbit	Human	Polyclonal	Biotin	ELISA	ELISA		>95%, Protein G purified			$457.30
ANO1	orb75285	https://www.antibodypedia.com/gene/30667/ANO1/antibody/1835293/orb75285	https://www.biorbyt.com/tmem16a-antibody-orb75285.html	Rabbit	Human, Mouse	Polyclonal	Unconjugated	ELISA, WB						$584.80		Western blot analysis of A549 cell lysate at 1 ug/mL using TMEM16A antibody [https://www.biorbyt.com/pub/media/catalog/product/t/m/tmem16a_antibody_orb75285_wb_1.jpg]			Western blot analysis of A549 cell lysate at 1 ug/mL using TMEM16A antibody	https://www.biorbyt.com/pub/media/catalog/product/t/m/tmem16a_antibody_orb75285_wb_1.jpg
ANO1	CBMAB-D0009-YC	https://www.antibodypedia.com/gene/30667/ANO1/antibody/4658696/CBMAB-D0009-YC	https://www.antibody-creativebiolabs.com/anti-ano1-antibody-dog-1-1-31919.htm	Mouse	Human	Recombinant		WB, FC, ELISA, IHC, IF, IP, IHC-P, IHC-Fr
ANO1	CBMAB-D0016-YC	https://www.antibodypedia.com/gene/30667/ANO1/antibody/4658702/CBMAB-D0016-YC	https://www.antibody-creativebiolabs.com/anti-ano1-antibody-spm580-31925.htm	Mouse	Human	Recombinant		ELISA, FC, IF, WB, IP, IHC
ANO1	CBMAB-MA012-YC	https://www.antibodypedia.com/gene/30667/ANO1/antibody/4792772/CBMAB-MA012-YC	https://www.antibody-creativebiolabs.com/anti-ano1-antibody-ihc562-623517.htm	Mouse	Human	Recombinant		IHC-P, ELISA, IHC (1:100 - 1:200)
F2RL1	ABIN204551	https://www.antibodypedia.com/gene/4569/F2RL1/antibody/767405/ABIN204551	https://www.antibodies-online.com/antibody/204551/anti-Coagulation+Factor+II+thrombin+Receptor-Like+1+F2RL1+antibody/?utm_source=partner&utm_medium=antibodypedia&utm_campaign=listing&utm_content=123	Mouse	Human	Monoclonal		Flow Cytometry (FACS), ELISA	Approved: ELISA, Flo (25 μg/mL); ; Usage: Suitable for use in Flow Cytometry and ELISA. Flow Cytometry: 25 μg/mL. Add 10 μL of diluted solution to 1-2.5x10^5 cells in a total reaction volume 200 μL.		Protein G purified			1.173,34 €	Regulation of Leukocyte Mediated Immunity, Positive Regulation of Immune Effector Process, Production of Molecular Mediator of Immune Response, SARS-CoV-2 Protein Interactome
F2RL1	ABIN337049	https://www.antibodypedia.com/gene/4569/F2RL1/antibody/780194/ABIN337049	https://www.antibodies-online.com/antibody/337049/anti-Coagulation+Factor+II+thrombin+Receptor-Like+1+F2RL1+N-Term+antibody/?utm_source=partner&utm_medium=antibodypedia&utm_campaign=listing&utm_content=158	Mouse	Human	Monoclonal		ELISA, Immunofluorescence (IF), Immunohistochemistry (IHC), Immunohistochemistry (Paraffin-embedded Sections) (IHC (p))	Approved: ELISA (0.1 - 1 μg/mL), IF (1 - 3 μg/mL), IHC, IHC-P (5 μg/mL); ; Usage: Immunohistochemistry: This antibody was validated for use in immunohistochemistry on a panel of 21 formalin-fixed, paraffin-embedded (FFPE) human tissues after heat induced antigen retrieval in pH 6.0 citrate buffer. After incubation with the primary antibody, slides were incubated with biotinylated secondary antibo…		Protein A purified			823.34	Regulation of Leukocyte Mediated Immunity, Positive Regulation of Immune Effector Process, Production of Molecular Mediator of Immune Response, SARS-CoV-2 Protein Interactome	Image no. 1 for anti-Coagulation Factor II (thrombin) Receptor-Like 1 (F2RL1) (N-Term) antibody (ABIN337049) [https://i1.abocdn.com/productimage/vab06021b/v2h60z5y117h/]			Image no. 1 for anti-Coagulation Factor II (thrombin) Receptor-Like 1 (F2RL1) (N-Term) antibody (ABIN337049)	https://i1.abocdn.com/productimage/vab06021b/v2h60z5y117h/
F2RL1	LS-B2321	https://www.antibodypedia.com/gene/4569/F2RL1/antibody/109616/LS-B2321	https://www.lsbio.com/antibodies/ihc-plus-f2rl1-antibody-par2-antibody-n-terminus-clone-sam11-elisa-if-immunofluorescence-ihc-ls-b2321/82909?trid=259	Mouse	Human	Monoclonal		IHC. IHC - Paraffin (5 µg/ml). Immunofluorescence (1 - 3 µg/ml). ELISA (0.1 - 1 µg/ml)			Protein A purified		PAR2-dependent activation of GSK3ß regulates the survival of colon stem/progenitor cells. Nasri I, Bonnet D, Zwarycz B, d'Aldebert E, Khou S, Mezghani-Jarraya R, Quaranta M, Rolland C, Bonnart C, Mas E, Ferrand A, Cenac N, Magness S, Van Landeghem L, Vergnolle N, Racaud-Sultan C. American journal of physiology. Gastrointestinal and liver physiology. 2016 311:G221-36. (WB; Mouse)	Unavailable		F2RL1 / PAR2 Antibody - Anti-F2RL1 antibody IHC of human adrenal. Immunohistochemistry of formalin-fixed, paraffin-embedded tissue after heat-induced antigen retrieval. Antibody concentration 5 ug/ml. This image was taken for the unconjugated form of this product. Other forms have not been tested. [https://lsbio-7d62.kxcdn.com/image2/ihc-plus-f2rl1-par2-antibody-n-terminus-clone-sam11-ls-b2321/17…			F2RL1 / PAR2 Antibody - Anti-F2RL1 antibody IHC of human adrenal. Immunohistochemistry of formalin-fixed, paraffin-embedded tissue after heat-induced antigen retrieval. Antibody concentration 5 ug/ml. This image was taken for the unconjugated form of this product. Other forms have not been tested.	https://lsbio-7d62.kxcdn.com/image2/ihc-plus-f2rl1-par2-antibody-n-terminus-clone-sam11-ls-b2321/17136_525719.jpg
F2RL1	LS-C38067	https://www.antibodypedia.com/gene/4569/F2RL1/antibody/128909/LS-C38067	https://www.lsbio.com/antibodies/f2rl1-antibody-par2-antibody-clone-344222-elisa-flow-ls-c38067/37575?trid=259	Mouse	Human	Monoclonal		Flow Cytometry (25 µg/ml). ELISA			Protein G purified			Unavailable
F2RL1	LS-C510477	https://www.antibodypedia.com/gene/4569/F2RL1/antibody/3234462/LS-C510477	https://www.lsbio.com/antibodies/f2rl1-antibody-par2-antibody-ap-elisa-if-immunofluorescence-wb-western-ls-c510477/524038?trid=259	Mouse	Human	Monoclonal	Alkaline Phosphatase	Immunofluorescence. Western blot. ELISA. Applications tested for the base form of this product only			Protein A purified			Unavailable
F2RL1	LS-C518602	https://www.antibodypedia.com/gene/4569/F2RL1/antibody/3281407/LS-C518602	https://www.lsbio.com/antibodies/f2rl1-antibody-par2-antibody-apc-elisa-if-immunofluorescence-wb-western-ls-c518602/532163?trid=259	Mouse	Human	Monoclonal	Red dye	Immunofluorescence. Western blot. ELISA. Applications tested for the base form of this product only			Protein A purified			Unavailable
F2RL1	LS-C528535	https://www.antibodypedia.com/gene/4569/F2RL1/antibody/3287969/LS-C528535	https://www.lsbio.com/antibodies/f2rl1-antibody-par2-antibody-biotin-elisa-if-immunofluorescence-wb-western-ls-c528535/542096?trid=259	Mouse	Human	Monoclonal	Biotin	Immunofluorescence. Western blot. ELISA. Applications tested for the base form of this product only			Protein A purified			Unavailable
F2RL1	LS-C538487	https://www.antibodypedia.com/gene/4569/F2RL1/antibody/3254779/LS-C538487	https://www.lsbio.com/antibodies/f2rl1-antibody-par2-antibody-fitc-elisa-if-immunofluorescence-wb-western-ls-c538487/552049?trid=259	Mouse	Human	Monoclonal	Green dye	Immunofluorescence. Western blot. ELISA. Applications tested for the base form of this product only			Protein A purified			Unavailable
F2RL1	LS-C548628	https://www.antibodypedia.com/gene/4569/F2RL1/antibody/3304133/LS-C548628	https://www.lsbio.com/antibodies/f2rl1-antibody-par2-antibody-hrp-elisa-if-immunofluorescence-wb-western-ls-c548628/562190?trid=259	Mouse	Human	Monoclonal	Horseradish Peroxidase	Immunofluorescence. Western blot. ELISA. Applications tested for the base form of this product only			Protein A purified			Unavailable
F2RL1	LS-C656642	https://www.antibodypedia.com/gene/4569/F2RL1/antibody/3366817/LS-C656642	https://www.lsbio.com/antibodies/f2rl1-antibody-par2-antibody-pe-elisa-if-immunofluorescence-wb-western-ls-c656642/670207?trid=259	Mouse	Human	Monoclonal		Immunofluorescence. Western blot. ELISA. Applications tested for the base form of this product only			Protein A purified			Unavailable
F2RL1	LS-C779892	https://www.antibodypedia.com/gene/4569/F2RL1/antibody/4765137/LS-C779892	https://www.lsbio.com/antibodies/f2rl1-antibody-par2-antibody-elisa-wb-western-ls-c779892/806407?trid=259	Rabbit	Human	Polyclonal		Western blot (1:500 - 1:2000). ELISA (1:5000 - 1:20000)			The antibody was affinity-purified from rabbit antiserum by affinity-chromatography using epitope-specific immunogen.			Unavailable			5000	20000
F2RL1	ABIN4343632	https://www.antibodypedia.com/gene/4569/F2RL1/antibody/4208149/ABIN4343632	https://www.antibodies-online.com/antibody/4343632/anti-G+Protein-Coupled+Receptor+172A+GPR172A+antibody/?utm_source=partner&utm_medium=antibodypedia&utm_campaign=listing&utm_content=134	Rabbit	Human, Mouse, Rat, Simian	Polyclonal		ELISA, Immunohistochemistry (IHC), Immunohistochemistry (Paraffin-embedded Sections) (IHC (p)), Immunoprecipitation (IP), Western Blotting (WB)	Western Blot 1:250, ELISA 1:1500-1:20000, Immunohistochemistry 1:100, Immunoprecipitation 1:200, Immunohistochemistry-Paraffin 1:100The observed molecular weight of the protein may vary from the listed predicted molecular weight due to post translational modifications, post translation cleavages, relative charges, and other experimental factors.		Immunogen affinity purified				Nuclear Receptor Transcription Pathway, Regulation of Leukocyte Mediated Immunity, Positive Regulation of Immune Effector Process, Production of Molecular Mediator of Immune Response	Image no. 2 for anti-G Protein-Coupled Receptor 172A (GPR172A) antibody (ABIN4343632) [https://i1.abocdn.com/productimage/v0ea255b2/k2c68w7v3j5z/];;Image no. 1 for anti-G Protein-Coupled Receptor 172A (GPR172A) antibody (ABIN4343632) [https://i1.abocdn.com/productimage/vc653a9f5/r2m62v7a3m5k/]	1500	20000	Image no. 2 for anti-G Protein-Coupled Receptor 172A (GPR172A) antibody (ABIN4343632)	https://i1.abocdn.com/productimage/v0ea255b2/k2c68w7v3j5z/	Image no. 1 for anti-G Protein-Coupled Receptor 172A (GPR172A) antibody (ABIN4343632)	https://i1.abocdn.com/productimage/vc653a9f5/r2m62v7a3m5k/
F2RL1	ABIN5683581	https://www.antibodypedia.com/gene/4569/F2RL1/antibody/4314681/ABIN5683581	https://www.antibodies-online.com/antibody/5683581/anti-G+Protein-Coupled+Receptor+172A+GPR172A+antibody/?utm_source=partner&utm_medium=antibodypedia&utm_campaign=listing&utm_content=134	Rabbit	Human, Mouse, Rat, Simian	Polyclonal		ELISA, Immunohistochemistry (IHC), Immunohistochemistry (Paraffin-embedded Sections) (IHC (p)), Immunoprecipitation (IP), Western Blotting (WB)	Western Blot 1:250, ELISA 1:1500-1:20000, Immunohistochemistry 1:100, Immunoprecipitation 1:200, Immunohistochemistry-Paraffin 1:100The observed molecular weight of the protein may vary from the listed predicted molecular weight due to post translational modifications, post translation cleavages, relative charges, and other experimental factors.		Immunogen affinity purified				Nuclear Receptor Transcription Pathway, Regulation of Leukocyte Mediated Immunity, Positive Regulation of Immune Effector Process, Production of Molecular Mediator of Immune Response	Image no. 1 for anti-G Protein-Coupled Receptor 172A (GPR172A) antibody (ABIN5683581) [https://i1.abocdn.com/productimage/vc653a9f5/r2m62v7a3m5k/];;Image no. 2 for anti-G Protein-Coupled Receptor 172A (GPR172A) antibody (ABIN5683581) [https://i1.abocdn.com/productimage/v0ea255b2/k2c68w7v3j5z/]	1500	20000	Image no. 1 for anti-G Protein-Coupled Receptor 172A (GPR172A) antibody (ABIN5683581)	https://i1.abocdn.com/productimage/vc653a9f5/r2m62v7a3m5k/	Image no. 2 for anti-G Protein-Coupled Receptor 172A (GPR172A) antibody (ABIN5683581)	https://i1.abocdn.com/productimage/v0ea255b2/k2c68w7v3j5z/
F2RL1	NBP2-11250-0.05mg	https://www.antibodypedia.com/gene/4569/F2RL1/antibody/3647644/NBP2-11250-0.05mg	https://www.novusbio.com/products/par2-antibody_nbp2-11250?utm_source=antibodypedia&utm_medium=referral&utm_campaign=product&utm_term=primaryantibodies	Rabbit	Human, Mouse, Rat, Simian	Polyclonal		WB, ELISA, IHC, IHC-P, IP	Western Blot 1:250; ELISA 1:1500-1:20000; Immunohistochemistry 1:100; Immunohistochemistry-Paraffin 1:100; Immunoprecipitation 1:200	50 kDa. Disclaimer note: The observed molecular weight of the protein may vary from the listed predicted molecular weight due to post translational modifications, post translation cleavages, relative charges, and other experimental factors.	Immunogen affinity purified						1500	20000
F2RL1	orb11235	https://www.antibodypedia.com/gene/4569/F2RL1/antibody/1605005/orb11235	https://www.biorbyt.com/par2-antibody-orb11235.html	Rabbit	Human, Mouse, Rat	Polyclonal	Unconjugated	ELISA, IF, IHC-P	ELISA: 1:500-1000, IHC-P: 1:100-500, IF: 1:100-500	40 kDa	Affinity purified by Protein A			$421.60		Immunohistochemical staining of paraffin embedded human colon cancer tissue using PAR2 antibody [https://www.biorbyt.com/pub/media/catalog/product/p/a/par2_antibody_orb11235_1_1.jpg];;Western blot of human colon cancer tissue lysate using PAR2 antibody [https://www.biorbyt.com/pub/media/catalog/product/p/a/par2_antibody_orb11235_2_1.gif];;IHC-P of human colon cancer tissue (orb11235 at 1:200) [ht…	500	1000	Immunohistochemical staining of paraffin embedded human colon cancer tissue using PAR2 antibody	https://www.biorbyt.com/pub/media/catalog/product/p/a/par2_antibody_orb11235_1_1.jpg	Western blot of human colon cancer tissue lysate using PAR2 antibody	https://www.biorbyt.com/pub/media/catalog/product/p/a/par2_antibody_orb11235_2_1.gif	IHC-P of human colon cancer tissue (orb11235 at 1:200)	https://www.biorbyt.com/pub/media/catalog/product/p/a/par2_antibody_orb11235_3_1.jpg
F2RL1	orb110366	https://www.antibodypedia.com/gene/4569/F2RL1/antibody/1649945/orb110366	https://www.biorbyt.com/par2-antibody-hrp-orb110366.html	Rabbit	Human, Mouse, Rat	Polyclonal	Horseradish Peroxidase	ELISA, IHC-P	ELISA: 1:100-1000, IHC-P: 1:50-200	40 kDa	Affinity purified by Protein A			$515.10			100	1000
F2RL1	orb114306	https://www.antibodypedia.com/gene/4569/F2RL1/antibody/1650440/orb114306	https://www.biorbyt.com/par2-antibody-biotin-orb114306.html	Rabbit	Human, Mouse, Rat	Polyclonal	Biotin	ELISA, IF, IHC-P	ELISA: 1:100-1000, IHC-P: 1:50-200, IF: 1:50-200	40 kDa	Affinity purified by Protein A			$515.10			100	1000
F2RL1	ABIN2896338	https://www.antibodypedia.com/gene/4569/F2RL1/antibody/3902849/ABIN2896338	https://www.antibodies-online.com/antibody/2896338/anti-Coagulation+Factor+II+thrombin+Receptor-Like+1+F2RL1+antibody/?utm_source=partner&utm_medium=antibodypedia&utm_campaign=listing&utm_content=102	Rabbit	Human, Mouse, Rat	Polyclonal		ELISA, Western Blotting (WB)	Optimal working dilution should be determined by the investigator.		Antigen Affinity Chromatography			390.12	Regulation of Leukocyte Mediated Immunity, Positive Regulation of Immune Effector Process, Production of Molecular Mediator of Immune Response, SARS-CoV-2 Protein Interactome
F2RL1	ABIN2976444	https://www.antibodypedia.com/gene/4569/F2RL1/antibody/4107938/ABIN2976444	https://www.antibodies-online.com/antibody/2976444/anti-Coagulation+Factor+II+thrombin+Receptor-Like+1+F2RL1+antibody/?utm_source=partner&utm_medium=antibodypedia&utm_campaign=listing&utm_content=102	Rabbit	Human, Mouse, Rat	Polyclonal		ELISA, Western Blotting (WB)	Optimal working dilution should be determined by the investigator.		Antigen Affinity Chromatography			741.86	Regulation of Leukocyte Mediated Immunity, Positive Regulation of Immune Effector Process, Production of Molecular Mediator of Immune Response, SARS-CoV-2 Protein Interactome
F2RL1	ABIN5925227	https://www.antibodypedia.com/gene/4569/F2RL1/antibody/3989476/ABIN5925227	https://www.antibodies-online.com/antibody/5925227/anti-Coagulation+Factor+II+thrombin+Receptor-Like+1+F2RL1+AA+348-397+antibody/?utm_source=partner&utm_medium=antibodypedia&utm_campaign=listing&utm_content=107	Rabbit	Human	Polyclonal		ELISA, Immunofluorescence (fixed cells) (IF/ICC), Immunohistochemistry (IHC)	Optimal working dilution should be determined by the investigator.		Protein G			294.19	Regulation of Leukocyte Mediated Immunity, Positive Regulation of Immune Effector Process, Production of Molecular Mediator of Immune Response, SARS-CoV-2 Protein Interactome
F2RL1	ABIN5925228	https://www.antibodypedia.com/gene/4569/F2RL1/antibody/3989475/ABIN5925228	https://www.antibodies-online.com/antibody/5925228/anti-Coagulation+Factor+II+thrombin+Receptor-Like+1+F2RL1+AA+348-397+antibody+Biotin/?utm_source=partner&utm_medium=antibodypedia&utm_campaign=listing&utm_content=108	Rabbit	Human	Polyclonal	Biotin	ELISA	Optimal working dilution should be determined by the investigator.		Protein G			294.19	Regulation of Leukocyte Mediated Immunity, Positive Regulation of Immune Effector Process, Production of Molecular Mediator of Immune Response, SARS-CoV-2 Protein Interactome
F2RL1	ABIN5925229	https://www.antibodypedia.com/gene/4569/F2RL1/antibody/3989474/ABIN5925229	https://www.antibodies-online.com/antibody/5925229/anti-Coagulation+Factor+II+thrombin+Receptor-Like+1+F2RL1+AA+348-397+antibody+FITC/?utm_source=partner&utm_medium=antibodypedia&utm_campaign=listing&utm_content=108	Rabbit	Human	Polyclonal	Green dye	ELISA	Optimal working dilution should be determined by the investigator.		Protein G			294.19	Regulation of Leukocyte Mediated Immunity, Positive Regulation of Immune Effector Process, Production of Molecular Mediator of Immune Response, SARS-CoV-2 Protein Interactome
F2RL1	ABIN5925230	https://www.antibodypedia.com/gene/4569/F2RL1/antibody/3989427/ABIN5925230	https://www.antibodies-online.com/antibody/5925230/anti-Coagulation+Factor+II+thrombin+Receptor-Like+1+F2RL1+AA+348-397+antibody+HRP/?utm_source=partner&utm_medium=antibodypedia&utm_campaign=listing&utm_content=108	Rabbit	Human	Polyclonal	Horseradish Peroxidase	ELISA	Optimal working dilution should be determined by the investigator.		Protein G			294.19	Regulation of Leukocyte Mediated Immunity, Positive Regulation of Immune Effector Process, Production of Molecular Mediator of Immune Response, SARS-CoV-2 Protein Interactome
F2RL1	ABIN6060044	https://www.antibodypedia.com/gene/4569/F2RL1/antibody/4017444/ABIN6060044	https://www.antibodies-online.com/antibody/6060044/anti-Coagulation+Factor+II+thrombin+Receptor-Like+1+F2RL1+AA+348-397+antibody/?utm_source=partner&utm_medium=antibodypedia&utm_campaign=listing&utm_content=107	Rabbit	Human	Polyclonal		ELISA, Immunofluorescence (fixed cells) (IF/ICC), Immunohistochemistry (IHC)	Optimal working dilution should be determined by the investigator.		Protein G			204.65	Regulation of Leukocyte Mediated Immunity, Positive Regulation of Immune Effector Process, Production of Molecular Mediator of Immune Response, SARS-CoV-2 Protein Interactome
F2RL1	ABIN6060045	https://www.antibodypedia.com/gene/4569/F2RL1/antibody/4017445/ABIN6060045	https://www.antibodies-online.com/antibody/6060045/anti-Coagulation+Factor+II+thrombin+Receptor-Like+1+F2RL1+AA+348-397+antibody/?utm_source=partner&utm_medium=antibodypedia&utm_campaign=listing&utm_content=107	Rabbit	Human	Polyclonal		ELISA, Immunofluorescence (fixed cells) (IF/ICC), Immunohistochemistry (IHC)	Optimal working dilution should be determined by the investigator.		Protein G			409.3	Regulation of Leukocyte Mediated Immunity, Positive Regulation of Immune Effector Process, Production of Molecular Mediator of Immune Response, SARS-CoV-2 Protein Interactome
F2RL1	ABIN6087832	https://www.antibodypedia.com/gene/4569/F2RL1/antibody/4009103/ABIN6087832	https://www.antibodies-online.com/antibody/6087832/anti-Coagulation+Factor+II+thrombin+Receptor-Like+1+F2RL1+AA+348-397+antibody+HRP/?utm_source=partner&utm_medium=antibodypedia&utm_campaign=listing&utm_content=108	Rabbit	Human	Polyclonal	Horseradish Peroxidase	ELISA	Optimal working dilution should be determined by the investigator.		Protein G			204.65	Regulation of Leukocyte Mediated Immunity, Positive Regulation of Immune Effector Process, Production of Molecular Mediator of Immune Response, SARS-CoV-2 Protein Interactome
F2RL1	ABIN6087833	https://www.antibodypedia.com/gene/4569/F2RL1/antibody/4009104/ABIN6087833	https://www.antibodies-online.com/antibody/6087833/anti-Coagulation+Factor+II+thrombin+Receptor-Like+1+F2RL1+AA+348-397+antibody+HRP/?utm_source=partner&utm_medium=antibodypedia&utm_campaign=listing&utm_content=108	Rabbit	Human	Polyclonal	Horseradish Peroxidase	ELISA	Optimal working dilution should be determined by the investigator.		Protein G			409.3	Regulation of Leukocyte Mediated Immunity, Positive Regulation of Immune Effector Process, Production of Molecular Mediator of Immune Response, SARS-CoV-2 Protein Interactome
F2RL1	ABIN6087834	https://www.antibodypedia.com/gene/4569/F2RL1/antibody/4009131/ABIN6087834	https://www.antibodies-online.com/antibody/6087834/anti-Coagulation+Factor+II+thrombin+Receptor-Like+1+F2RL1+AA+348-397+antibody+FITC/?utm_source=partner&utm_medium=antibodypedia&utm_campaign=listing&utm_content=108	Rabbit	Human	Polyclonal	Green dye	ELISA	Optimal working dilution should be determined by the investigator.		Protein G			204.65	Regulation of Leukocyte Mediated Immunity, Positive Regulation of Immune Effector Process, Production of Molecular Mediator of Immune Response, SARS-CoV-2 Protein Interactome
F2RL1	ABIN6087835	https://www.antibodypedia.com/gene/4569/F2RL1/antibody/4009132/ABIN6087835	https://www.antibodies-online.com/antibody/6087835/anti-Coagulation+Factor+II+thrombin+Receptor-Like+1+F2RL1+AA+348-397+antibody+FITC/?utm_source=partner&utm_medium=antibodypedia&utm_campaign=listing&utm_content=108	Rabbit	Human	Polyclonal	Green dye	ELISA	Optimal working dilution should be determined by the investigator.		Protein G			409.3	Regulation of Leukocyte Mediated Immunity, Positive Regulation of Immune Effector Process, Production of Molecular Mediator of Immune Response, SARS-CoV-2 Protein Interactome
F2RL1	ABIN6087836	https://www.antibodypedia.com/gene/4569/F2RL1/antibody/4009133/ABIN6087836	https://www.antibodies-online.com/antibody/6087836/anti-Coagulation+Factor+II+thrombin+Receptor-Like+1+F2RL1+AA+348-397+antibody+Biotin/?utm_source=partner&utm_medium=antibodypedia&utm_campaign=listing&utm_content=108	Rabbit	Human	Polyclonal	Biotin	ELISA	Optimal working dilution should be determined by the investigator.		Protein G			204.65	Regulation of Leukocyte Mediated Immunity, Positive Regulation of Immune Effector Process, Production of Molecular Mediator of Immune Response, SARS-CoV-2 Protein Interactome
F2RL1	ABIN6087837	https://www.antibodypedia.com/gene/4569/F2RL1/antibody/4009134/ABIN6087837	https://www.antibodies-online.com/antibody/6087837/anti-Coagulation+Factor+II+thrombin+Receptor-Like+1+F2RL1+AA+348-397+antibody+Biotin/?utm_source=partner&utm_medium=antibodypedia&utm_campaign=listing&utm_content=108	Rabbit	Human	Polyclonal	Biotin	ELISA	Optimal working dilution should be determined by the investigator.		Protein G			409.3	Regulation of Leukocyte Mediated Immunity, Positive Regulation of Immune Effector Process, Production of Molecular Mediator of Immune Response, SARS-CoV-2 Protein Interactome
F2RL1	LS-C667464	https://www.antibodypedia.com/gene/4569/F2RL1/antibody/3683155/LS-C667464	https://www.lsbio.com/antibodies/f2rl1-antibody-par2-antibody-elisa-wb-western-ls-c667464/681914?trid=259	Rabbit	Human	Polyclonal		Western blot. ELISA			Immunogen affinity purified			Unavailable
F2RL1	LS-C677866	https://www.antibodypedia.com/gene/4569/F2RL1/antibody/3683156/LS-C677866	https://www.lsbio.com/antibodies/f2rl1-antibody-par2-antibody-biotin-elisa-ls-c677866/692536?trid=259	Rabbit	Human	Polyclonal	Biotin	ELISA. Applications tested for the base form of this product only			Protein G purified			Unavailable
F2RL1	LS-C677868	https://www.antibodypedia.com/gene/4569/F2RL1/antibody/3683158/LS-C677868	https://www.lsbio.com/antibodies/f2rl1-antibody-par2-antibody-elisa-if-immunofluorescence-ihc-ls-c677868/692538?trid=259	Rabbit	Human	Polyclonal		IHC. IHC - Paraffin. Immunofluorescence. ELISA			Protein G purified			Unavailable		F2RL1 / PAR2 Antibody - Immunohistochemistry of paraffin-embedded human small intestine tissue at dilution of 1:100 [https://lsbio-7d62.kxcdn.com/image2/f2rl1-par2-antibody-ls-c677868/380362_2920575.jpg];;F2RL1 / PAR2 Antibody - Immunofluorescent analysis of A549 cells diluted at 1:100 and Alexa Fluor 488-congugated AffiniPure Goat Anti-Rabbit IgG(H+L) [https://lsbio-7d62.kxcdn.com/image2/f2rl1-p…			F2RL1 / PAR2 Antibody - Immunohistochemistry of paraffin-embedded human small intestine tissue at dilution of 1:100	https://lsbio-7d62.kxcdn.com/image2/f2rl1-par2-antibody-ls-c677868/380362_2920575.jpg	F2RL1 / PAR2 Antibody - Immunofluorescent analysis of A549 cells diluted at 1:100 and Alexa Fluor 488-congugated AffiniPure Goat Anti-Rabbit IgG(H+L)	https://lsbio-7d62.kxcdn.com/image2/f2rl1-par2-antibody-ls-c677868/376519_2916732.jpg
F2RL1	LS-C677869	https://www.antibodypedia.com/gene/4569/F2RL1/antibody/3683159/LS-C677869	https://www.lsbio.com/antibodies/f2rl1-antibody-par2-antibody-fitc-elisa-ls-c677869/692539?trid=259	Rabbit	Human	Polyclonal	Green dye	ELISA. Applications tested for the base form of this product only			Protein G purified			Unavailable
F2RL1	LS-C677870	https://www.antibodypedia.com/gene/4569/F2RL1/antibody/3683157/LS-C677870	https://www.lsbio.com/antibodies/f2rl1-antibody-par2-antibody-hrp-elisa-ls-c677870/692540?trid=259	Rabbit	Human	Polyclonal	Horseradish Peroxidase	ELISA. Applications tested for the base form of this product only			Protein G purified			Unavailable
F2RL1	orb52535	https://www.antibodypedia.com/gene/4569/F2RL1/antibody/3436658/orb52535	https://www.biorbyt.com/f2rl1-antibody-orb52535.html	Rabbit	Human	Polyclonal	Unconjugated	ELISA, IF, IHC-P	IHC-P:1:20-200, IF:1:50-200		>95%, Protein G purified			$457.30		Immunohistochemical staining of human small intestine tissue using F2RL1 antibody [https://www.biorbyt.com/pub/media/catalog/product/f/2/f2rl1-antibody_orb52535_ihc-p_2.jpg];;Immunofluorescence analysis of A549 cells using F2RL1 antibody [https://www.biorbyt.com/pub/media/catalog/product/f/2/f2rl1-antibody_orb52535_if_1.jpg]			Immunohistochemical staining of human small intestine tissue using F2RL1 antibody	https://www.biorbyt.com/pub/media/catalog/product/f/2/f2rl1-antibody_orb52535_ihc-p_2.jpg	Immunofluorescence analysis of A549 cells using F2RL1 antibody	https://www.biorbyt.com/pub/media/catalog/product/f/2/f2rl1-antibody_orb52535_if_1.jpg
F2RL1	orb52536	https://www.antibodypedia.com/gene/4569/F2RL1/antibody/3436659/orb52536	https://www.biorbyt.com/f2rl1-antibody-hrp-orb52536.html	Rabbit	Human	Polyclonal	Horseradish Peroxidase	ELISA	ELISA		>95%, Protein G purified			$457.30
F2RL1	orb52537	https://www.antibodypedia.com/gene/4569/F2RL1/antibody/3436660/orb52537	https://www.biorbyt.com/f2rl1-antibody-fitc-orb52537.html	Rabbit	Human	Polyclonal	Green dye	ELISA	ELISA		>95%, Protein G purified			$457.30
F2RL1	orb52538	https://www.antibodypedia.com/gene/4569/F2RL1/antibody/3436661/orb52538	https://www.biorbyt.com/f2rl1-antibody-biotin-orb52538.html	Rabbit	Human	Polyclonal	Biotin	ELISA	ELISA		>95%, Protein G purified			$457.30
F2RL1	CBMAB-F0259-CQ	https://www.antibodypedia.com/gene/4569/F2RL1/antibody/4681161/CBMAB-F0259-CQ	https://www.antibody-creativebiolabs.com/anti-f2rl1-antibody-cbxf-0161-160384.htm	Mouse	Human	Recombinant		ELISA, IF, WB
F2RL1	CBMAB-F1345-CQ	https://www.antibodypedia.com/gene/4569/F2RL1/antibody/4682067/CBMAB-F1345-CQ	https://www.antibody-creativebiolabs.com/anti-f2rl1-antibody-cbxf-2294-161380.htm	Mouse	Human	Recombinant		ELISA, FC
F2RL1	CBMAB-F2982-CQ	https://www.antibodypedia.com/gene/4569/F2RL1/antibody/4683425/CBMAB-F2982-CQ	https://www.antibody-creativebiolabs.com/anti-f2rl1-n-term-antibody-sam11-162837.htm	Mouse	Human	Recombinant		ELISA, IF, IHC-P
F2RL1	CBMAB-P0331-YC	https://www.antibodypedia.com/gene/4569/F2RL1/antibody/4727550/CBMAB-P0331-YC	https://www.antibody-creativebiolabs.com/anti-f2rl1-antibody-2c5-392533.htm	Mouse	Human	Recombinant		ELISA, WB
F2RL1	CBMAB-P0333-YC	https://www.antibodypedia.com/gene/4569/F2RL1/antibody/4727552/CBMAB-P0333-YC	https://www.antibody-creativebiolabs.com/anti-f2rl1-antibody-3g233-392535.htm	Mouse	Human	Recombinant		ELISA, IF, IHC
HDAC2	ABIN4317582	https://www.antibodypedia.com/gene/1842/HDAC2/antibody/4194749/ABIN4317582	https://www.antibodies-online.com/antibody/4317582/anti-Histone+Deacetylase+2+HDAC2+antibody/?utm_source=partner&utm_medium=antibodypedia&utm_campaign=listing&utm_content=129	Mouse	Human	Monoclonal		Cytometry by Time of Flight (CyTOF), ELISA, Flow Cytometry (FACS), Immunocytochemistry (ICC), Immunohistochemistry (IHC), Western Blotting (WB)	Western Blot 1:500-1:2000, Flow Cytometry, ELISA 1:10000, Immunohistochemistry, Immunocytochemistry, CyTOF-ready		Protein A or G purified				Neurotrophin Signaling Pathway, Regulation of Muscle Cell Differentiation, Negative Regulation of intrinsic apoptotic Signaling, SARS-CoV-2 Protein Interactome, The Global Phosphorylation Landscape of SARS-CoV-2 Infection	Image no. 2 for anti-Histone Deacetylase 2 (HDAC2) antibody (ABIN4317582) [https://i1.abocdn.com/productimage/v8636e831/j3a72m6vah8g/];;Image no. 1 for anti-Histone Deacetylase 2 (HDAC2) antibody (ABIN4317582) [https://i1.abocdn.com/productimage/v30cef5fe/z3g71u3xpy8x/]	10000		Image no. 2 for anti-Histone Deacetylase 2 (HDAC2) antibody (ABIN4317582)	https://i1.abocdn.com/productimage/v8636e831/j3a72m6vah8g/	Image no. 1 for anti-Histone Deacetylase 2 (HDAC2) antibody (ABIN4317582)	https://i1.abocdn.com/productimage/v30cef5fe/z3g71u3xpy8x/
HDAC2	ABIN5681426	https://www.antibodypedia.com/gene/1842/HDAC2/antibody/4312977/ABIN5681426	https://www.antibodies-online.com/antibody/5681426/anti-Histone+Deacetylase+2+HDAC2+antibody/?utm_source=partner&utm_medium=antibodypedia&utm_campaign=listing&utm_content=129	Mouse	Human	Monoclonal		Cytometry by Time of Flight (CyTOF), ELISA, Flow Cytometry (FACS), Immunocytochemistry (ICC), Immunohistochemistry (IHC), Western Blotting (WB)	Western Blot 1:500-1:2000, Flow Cytometry, ELISA 1:10000, Immunohistochemistry, Immunocytochemistry, CyTOF-ready		Protein A or G purified				Neurotrophin Signaling Pathway, Regulation of Muscle Cell Differentiation, Negative Regulation of intrinsic apoptotic Signaling, SARS-CoV-2 Protein Interactome, The Global Phosphorylation Landscape of SARS-CoV-2 Infection	Image no. 1 for anti-Histone Deacetylase 2 (HDAC2) antibody (ABIN5681426) [https://i1.abocdn.com/productimage/v30cef5fe/z3g71u3xpy8x/];;Image no. 2 for anti-Histone Deacetylase 2 (HDAC2) antibody (ABIN5681426) [https://i1.abocdn.com/productimage/v8636e831/j3a72m6vah8g/]	10000		Image no. 1 for anti-Histone Deacetylase 2 (HDAC2) antibody (ABIN5681426)	https://i1.abocdn.com/productimage/v30cef5fe/z3g71u3xpy8x/	Image no. 2 for anti-Histone Deacetylase 2 (HDAC2) antibody (ABIN5681426)	https://i1.abocdn.com/productimage/v8636e831/j3a72m6vah8g/
HDAC2	ABIN5953807	https://www.antibodypedia.com/gene/1842/HDAC2/antibody/4365593/ABIN5953807	https://www.antibodies-online.com/antibody/5953807/anti-Histone+Deacetylase+2+HDAC2+antibody/?utm_source=partner&utm_medium=antibodypedia&utm_campaign=listing&utm_content=107	Mouse	Human	Monoclonal		ELISA, Western Blotting (WB)	ELISA (1:10000); Western Blot (1:500-1:2000); Immunohistochemistry; Immunocytochemistry; Flow Cytometry; The optimal working dilution should be determined by the end user.					450	Neurotrophin Signaling Pathway, Regulation of Muscle Cell Differentiation, Negative Regulation of intrinsic apoptotic Signaling, SARS-CoV-2 Protein Interactome, The Global Phosphorylation Landscape of SARS-CoV-2 Infection		10000
HDAC2	LS-C669302	https://www.antibodypedia.com/gene/1842/HDAC2/antibody/3669916/LS-C669302	https://www.lsbio.com/antibodies/hdac2-antibody-clone-4c10c3-elisa-wb-western-ls-c669302/683752?trid=259	Mouse	Human	Monoclonal		Western blot (1:100 - 1:500). ELISA (1:10000)						Unavailable			10000
HDAC2	NBP2-52479	https://www.antibodypedia.com/gene/1842/HDAC2/antibody/3203700/NBP2-52479	https://www.novusbio.com/products/histone-deacetylase-2-hdac2-antibody-4c10c3_nbp2-52479?utm_source=antibodypedia&utm_medium=referral&utm_campaign=product&utm_term=primaryantibodies	Mouse	Human	Monoclonal		WB, ELISA, CyTOF-ready	Western Blot 1:500-1:2000; ELISA 1:10000; CyTOF-ready	55.4 kDa. Disclaimer note: The observed molecular weight of the protein may vary from the listed predicted molecular weight due to post translational modifications, post translation cleavages, relative charges, and other experimental factors.	Protein A or G purified						10000
HDAC2	LS-C755479	https://www.antibodypedia.com/gene/1842/HDAC2/antibody/4504721/LS-C755479	https://www.lsbio.com/antibodies/hdac2-antibody-clone-at3b1-elisa-flow-icc-wb-western-ls-c755479/781130?trid=259	Mouse	Human	Monoclonal		ICC (1:100). Western blot (1:1000). Flow Cytometry. ELISA			Protein A affinity chromatography			Unavailable		HDAC2 Antibody - The recombinant proteins (50ng) were resolved by SDS-PAGE, transferred to PVDF membrane and probed with anti-human HDAC2 antibody (1:1000). Proteins were visualized using a goat anti-mouse secondary antibody conjugated to HRP and an ECL detection system. Lane 1.: Recombinant Human HDAC2 [https://lsbio-7d62.kxcdn.com/image2/hdac2-antibody-clone-at3b1-ls-c755479/461108_3709290.jpg]…			HDAC2 Antibody - The recombinant proteins (50ng) were resolved by SDS-PAGE, transferred to PVDF membrane and probed with anti-human HDAC2 antibody (1:1000). Proteins were visualized using a goat anti-mouse secondary antibody conjugated to HRP and an ECL detection system. Lane 1.: Recombinant Human HDAC2	https://lsbio-7d62.kxcdn.com/image2/hdac2-antibody-clone-at3b1-ls-c755479/461108_3709290.jpg	HDAC2 Antibody - ICC/IF analysis of HDAC2 in HeLa cells. The cell was stained with HDAC2 antibody (1:100).The secondary antibody (green) was used Alexa Fluor 488. DAPI was stained the cell nucleus (blue).	https://lsbio-7d62.kxcdn.com/image2/hdac2-antibody-clone-at3b1-ls-c755479/461107_3709289.jpg
HDAC2	ABIN3180075	https://www.antibodypedia.com/gene/1842/HDAC2/antibody/3962617/ABIN3180075	https://www.antibodies-online.com/antibody/3180075/anti-Histone+Deacetylase+2+HDAC2+Ser473+antibody/?utm_source=partner&utm_medium=antibodypedia&utm_campaign=listing&utm_content=145	Rabbit	Human, Mouse, Rat, Simian	Polyclonal		ELISA, Immunohistochemistry (IHC), Western Blotting (WB)	WB 1:500-1:2000, IHC 1:100-1:300, ELISA 1:40000,		The antibody was affinity-purified from rabbit antiserum by affinity-chromatography using epitope-specific immunogen.			458.64	Neurotrophin Signaling Pathway, Regulation of Muscle Cell Differentiation, Negative Regulation of intrinsic apoptotic Signaling, SARS-CoV-2 Protein Interactome, The Global Phosphorylation Landscape of SARS-CoV-2 Infection	Image no. 1 for anti-Histone Deacetylase 2 (HDAC2) (Ser473) antibody (ABIN3180075) [https://i1.abocdn.com/productimage/vb705cb96/g5r37o0t2i3l/];;Image no. 2 for anti-Histone Deacetylase 2 (HDAC2) (Ser473) antibody (ABIN3180075) [https://i1.abocdn.com/productimage/v838bd672/y6q39x5m2d6y/]	40000		Image no. 1 for anti-Histone Deacetylase 2 (HDAC2) (Ser473) antibody (ABIN3180075)	https://i1.abocdn.com/productimage/vb705cb96/g5r37o0t2i3l/	Image no. 2 for anti-Histone Deacetylase 2 (HDAC2) (Ser473) antibody (ABIN3180075)	https://i1.abocdn.com/productimage/v838bd672/y6q39x5m2d6y/
HDAC2	ABIN3184985	https://www.antibodypedia.com/gene/1842/HDAC2/antibody/4001147/ABIN3184985	https://www.antibodies-online.com/antibody/3184985/anti-Histone+Deacetylase+2+HDAC2+Ser473+antibody/?utm_source=partner&utm_medium=antibodypedia&utm_campaign=listing&utm_content=145	Rabbit	Human, Mouse, Rat, Simian	Polyclonal		ELISA, Immunohistochemistry (IHC), Western Blotting (WB)	WB 1:500-1:2000, IHC 1:100-1:300, ELISA 1:40000,		The antibody was affinity-purified from rabbit antiserum by affinity-chromatography using epitope-specific immunogen.			310.63	Neurotrophin Signaling Pathway, Regulation of Muscle Cell Differentiation, Negative Regulation of intrinsic apoptotic Signaling, SARS-CoV-2 Protein Interactome, The Global Phosphorylation Landscape of SARS-CoV-2 Infection	Image no. 2 for anti-Histone Deacetylase 2 (HDAC2) (Ser473) antibody (ABIN3184985) [https://i1.abocdn.com/productimage/v838bd672/y6q39x5m2d6y/];;Image no. 1 for anti-Histone Deacetylase 2 (HDAC2) (Ser473) antibody (ABIN3184985) [https://i1.abocdn.com/productimage/vb705cb96/g5r37o0t2i3l/]	40000		Image no. 2 for anti-Histone Deacetylase 2 (HDAC2) (Ser473) antibody (ABIN3184985)	https://i1.abocdn.com/productimage/v838bd672/y6q39x5m2d6y/	Image no. 1 for anti-Histone Deacetylase 2 (HDAC2) (Ser473) antibody (ABIN3184985)	https://i1.abocdn.com/productimage/vb705cb96/g5r37o0t2i3l/
HDAC2	ABIN5956848	https://www.antibodypedia.com/gene/1842/HDAC2/antibody/4367098/ABIN5956848	https://www.antibodies-online.com/antibody/5956848/anti-Histone+Deacetylase+2+HDAC2+Ser394+antibody/?utm_source=partner&utm_medium=antibodypedia&utm_campaign=listing&utm_content=126	Rabbit	Human, Mouse, Rat, Simian	Polyclonal		ELISA, Immunohistochemistry (Paraffin-embedded Sections) (IHC (p)), Western Blotting (WB)	WB 1:500-1:2000, IHC 1:100-1:300, ELISA 1:40000		Affinity purification			408.18	Neurotrophin Signaling Pathway, Regulation of Muscle Cell Differentiation, Negative Regulation of intrinsic apoptotic Signaling, SARS-CoV-2 Protein Interactome, The Global Phosphorylation Landscape of SARS-CoV-2 Infection	Image no. 1 for anti-Histone Deacetylase 2 (HDAC2) (Ser394) antibody (ABIN5956848) [https://i1.abocdn.com/productimage/v56062080/z2n53g9p4w5s/]	40000		Image no. 1 for anti-Histone Deacetylase 2 (HDAC2) (Ser394) antibody (ABIN5956848)	https://i1.abocdn.com/productimage/v56062080/z2n53g9p4w5s/
HDAC2	LS-C383903	https://www.antibodypedia.com/gene/1842/HDAC2/antibody/2885390/LS-C383903	https://www.lsbio.com/antibodies/hdac2-antibody-330-410-aa-elisa-ihc-wb-western-ls-c383903/396004?trid=259	Rabbit	Human, Mouse, Rat, Simian	Polyclonal		IHC (1:100 - 1:300). Western blot (1:500 - 1:2000). ELISA (1:40000)			Immunoaffinity purified			Unavailable		HDAC2 Antibody - Western blot of HDAC2 antibody [https://lsbio-7d62.kxcdn.com/image2/hdac2-antibody-330-410-aa-ls-c383903/268583_1997886.jpg];;HDAC2 Antibody - Western blot of HDAC2 antibody [https://lsbio-7d62.kxcdn.com/image2/hdac2-antibody-330-410-aa-ls-c383903/268584_1997887.jpg]	40000		HDAC2 Antibody - Western blot of HDAC2 antibody	https://lsbio-7d62.kxcdn.com/image2/hdac2-antibody-330-410-aa-ls-c383903/268583_1997886.jpg	HDAC2 Antibody - Western blot of HDAC2 antibody	https://lsbio-7d62.kxcdn.com/image2/hdac2-antibody-330-410-aa-ls-c383903/268584_1997887.jpg
HDAC2	orb161291	https://www.antibodypedia.com/gene/1842/HDAC2/antibody/1619513/orb161291	https://www.biorbyt.com/hdac2-antibody-orb161291.html	Rabbit	Human, Mouse, Rat, Simian	Polyclonal	Unconjugated	ELISA, IHC-P, WB	WB: 1:500-1:2000, IHC-P: 1:100-1:300, ELISA: 1:40000		Affinity-purified by affinity-chromatography using epitope-specific immunogen.			$280.50			40000
HDAC2	orb178246	https://www.antibodypedia.com/gene/1842/HDAC2/antibody/1658409/orb178246	https://www.biorbyt.com/hdac2-antibody-orb178246.html	Rabbit	Human	Polyclonal	Unconjugated	ELISA, IHC-P, WB	ELISA: 1:20,000-1:80,000, WB: 1:500-1:1,000, IHC-P: 1:100-1:500	55 kDa	Antigen Affinity Purified			$425.00			20000	80000
HDAC2	ABIN1901419	https://www.antibodypedia.com/gene/1842/HDAC2/antibody/2041343/ABIN1901419	https://www.antibodies-online.com/antibody/1901419/anti-Histone+Deacetylase+2+HDAC2+C-Term+antibody/?utm_source=partner&utm_medium=antibodypedia&utm_campaign=listing&utm_content=122	Rabbit	Human, Mouse, Rat, Simian	Polyclonal		Immunofluorescence (IF), Immunohistochemistry (IHC), ELISA, Western Blotting (WB)	Approved: ELISA (1:20000 - 1:60000), IF (1:100 - 1:500), IHC (1:100 - 1:500), WB (1 μg/mL); ; Usage: Anti-HDAC2 antibody is useful for ELISA and Western Blot. Expect a band approximately ~59 kD corresponding to the appropriate cell lysate or extract.		Immunoaffinity purified			723.34	Neurotrophin Signaling Pathway, Regulation of Muscle Cell Differentiation, Negative Regulation of intrinsic apoptotic Signaling, SARS-CoV-2 Protein Interactome, The Global Phosphorylation Landscape of SARS-CoV-2 Infection		20000	60000
HDAC2	ABIN1901420	https://www.antibodypedia.com/gene/1842/HDAC2/antibody/2041344/ABIN1901420	https://www.antibodies-online.com/antibody/1901420/anti-Histone+Deacetylase+2+HDAC2+C-Term+antibody/?utm_source=partner&utm_medium=antibodypedia&utm_campaign=listing&utm_content=122	Rabbit	Human, Mouse, Rat, Simian	Polyclonal		Immunofluorescence (IF), Immunohistochemistry (IHC), ELISA, Western Blotting (WB)	Approved: ELISA (1:20000 - 1:60000), IF (1:100 - 1:500), IHC (1:100 - 1:500), WB (1 μg/mL); ; Usage: Anti-HDAC2 antibody is useful for ELISA and Western Blot. Expect a band approximately ~59 kD corresponding to the appropriate cell lysate or extract.		Immunoaffinity purified			723.34	Neurotrophin Signaling Pathway, Regulation of Muscle Cell Differentiation, Negative Regulation of intrinsic apoptotic Signaling, SARS-CoV-2 Protein Interactome, The Global Phosphorylation Landscape of SARS-CoV-2 Infection		20000	60000
HDAC2	LS-C209351	https://www.antibodypedia.com/gene/1842/HDAC2/antibody/1327039/LS-C209351	https://www.lsbio.com/antibodies/hdac2-antibody-c-terminus-elisa-if-immunofluorescence-ihc-wb-western-ls-c209351/218005?trid=259	Rabbit	Human, Mouse, Rat, Simian	Polyclonal		IHC (1:100 - 1:500). Immunofluorescence (1:100 - 1:500). Western blot (1 µg/ml). ELISA (1:20000 - 1:60000)			Affinity purified			Unavailable		HDAC2 Antibody - Western Blot of Rabbit Anti-HDAC2 antibody. Lane 1: mouse brain extract. Lane 2: mouse brain extract blocked with peptide. Load: 4 ug per lane. Primary antibody: HDAC2 antibody at 1ug/mL for overnight at 4 degrees C. Secondary antibody: IRDye800 alpha rabbit secondary antibody at 1:10,000 for 45 min at RT. Block: 5% BLOTTO overnight at 4 degrees C. Predicted/Observed size: 59 kDa…	20000	60000	HDAC2 Antibody - Western Blot of Rabbit Anti-HDAC2 antibody. Lane 1: mouse brain extract. Lane 2: mouse brain extract blocked with peptide. Load: 4 ug per lane. Primary antibody: HDAC2 antibody at 1ug/mL for overnight at 4 degrees C. Secondary antibody: IRDye800 alpha rabbit secondary antibody at 1:10,000 for 45 min at RT. Block: 5% BLOTTO overnight at 4 degrees C. Predicted/Observed size: 59 kDa…	https://lsbio-7d62.kxcdn.com/image2/hdac2-antibody-c-terminus-ls-c209351/156349_38848.jpg
HDAC2	LS-C209355	https://www.antibodypedia.com/gene/1842/HDAC2/antibody/1327043/LS-C209355	https://www.lsbio.com/antibodies/hdac2-antibody-c-terminus-elisa-if-immunofluorescence-ihc-wb-western-ls-c209355/218009?trid=259	Rabbit	Human, Mouse, Rat, Simian	Polyclonal		IHC (1:100 - 1:500). Immunofluorescence (1:100 - 1:500). Western blot (1 µg/ml). ELISA (1:20000 - 1:60000)			Affinity purified			Unavailable		HDAC2 Antibody - Western Blot of Rabbit anti-HDAC2 antibody. Lane 1: mouse brain extract. Lane 2: mouse brain extract blocked with peptide. Load: 4 ug per lane. Primary antibody: HDAC2 antibody at 1ug/mL for overnight at 4 degrees C. Secondary antibody: IRDye800 alpha rabbit secondary antibody at 1:10,000 for 45 min at RT. Block: 5% BLOTTO overnight at 4 degrees C. Predicted/Observed size: 59 kDa…	20000	60000	HDAC2 Antibody - Western Blot of Rabbit anti-HDAC2 antibody. Lane 1: mouse brain extract. Lane 2: mouse brain extract blocked with peptide. Load: 4 ug per lane. Primary antibody: HDAC2 antibody at 1ug/mL for overnight at 4 degrees C. Secondary antibody: IRDye800 alpha rabbit secondary antibody at 1:10,000 for 45 min at RT. Block: 5% BLOTTO overnight at 4 degrees C. Predicted/Observed size: 59 kDa…	https://lsbio-7d62.kxcdn.com/image2/hdac2-antibody-c-terminus-ls-c209355/156350_38849.jpg
HDAC2	NBP1-44095	https://www.antibodypedia.com/gene/1842/HDAC2/antibody/577574/NBP1-44095	https://www.novusbio.com/products/histone-deacetylase-2-hdac2-antibody_nbp1-44095?utm_source=antibodypedia&utm_medium=referral&utm_campaign=product&utm_term=primaryantibodies	Rabbit	Human, Mouse, Rat, Simian	Polyclonal		WB, ELISA, ICC/IF, IHC	Western Blot 1 ug/ml; ELISA 1:20000-1:60000; Immunocytochemistry/Immunofluorescence 1:10 - 1:500; Immunohistochemistry 1:100-1:500		Immunogen affinity purified		de Ruijter AJ, van Gennip AH, Caron HN et al. Histone deacetylases (HDACs): characterization of the classical HDAC family. Biochem J. 2003 Mar 15 [PMID: 12429021]			Western Blot: Histone Deacetylase 2/HDAC2 Antibody [NBP1-44095] - Lane 1: mouse brain extract. Lane 2: mouse brain extract blocked with peptide. Load: 4 ug per lane. Primary antibody: HDAC2 antibody at 1ug/mL for overnight at 4C. Secondary antibody: IRDye800 rabbit secondary antibody at 1:10,000 for 45 min at RT. Block: 5% BLOTTO overnight at 4C. Predicted/Observed size: 59 kDa for HDAC2. [https:…	20000	60000	Western Blot: Histone Deacetylase 2/HDAC2 Antibody [NBP1-44095] - Lane 1: mouse brain extract. Lane 2: mouse brain extract blocked with peptide. Load: 4 ug per lane. Primary antibody: HDAC2 antibody at 1ug/mL for overnight at 4C. Secondary antibody: IRDye800 rabbit secondary antibody at 1:10,000 for 45 min at RT. Block: 5% BLOTTO overnight at 4C. Predicted/Observed size: 59 kDa for HDAC2.	https://images.novusbio.com/fullsize2/Histone Deacetylase 2-HDAC2 Antibody-Western Blot-NBP1-44095-img0003.jpg
HDAC2	LS-C801218	https://www.antibodypedia.com/gene/1842/HDAC2/antibody/4857608/LS-C801218	https://www.lsbio.com/antibodies/hdac2-antibody-phospho-ser394-elisa-if-immunofluorescence-wb-western-ls-c801218/827783?trid=259	Rabbit	Human, Mouse, Rat	Polyclonal		Immunofluorescence (1:100 - 1:500). Western blot (1:500 - 1:2000). ELISA (1:20000 - 1:40000)			Affinity purification via sequential chromatography on phospho- and non-phospho-peptide affinity columns.			Unavailable		HDAC2 Antibody - Staining HeLa cells by IF/ICC. The samples were fixed with PFA and permeabilized in 0.1% Triton X-100, then blocked in 10% serum for 45 min at 25°C. The primary antibody was diluted at 1:200 and incubated with the sample for 1 hour at 37°C. An Alexa Fluor 594 conjugated goat anti-rabbit IgG (H+L) antibody, diluted at 1/600, was used as secondary antibody. [https://lsbio-7d62.kxcd…	20000	40000	HDAC2 Antibody - Staining HeLa cells by IF/ICC. The samples were fixed with PFA and permeabilized in 0.1% Triton X-100, then blocked in 10% serum for 45 min at 25°C. The primary antibody was diluted at 1:200 and incubated with the sample for 1 hour at 37°C. An Alexa Fluor 594 conjugated goat anti-rabbit IgG (H+L) antibody, diluted at 1/600, was used as secondary antibody.	https://lsbio-7d62.kxcdn.com/image2/hdac2-antibody-phospho-ser394-ls-c801218/566296_4595484.jpg	HDAC2 Antibody - Western blot analysis of HDAC2 phosphorylation expression in NIH-3T3 whole cells lysates. The lane on the left is treated with the antigen-specific peptide.	https://lsbio-7d62.kxcdn.com/image2/hdac2-antibody-phospho-ser394-ls-c801218/558936_4634306.jpg	HDAC2 Antibody - Western blot analysis of Phospho-HDAC2 (Ser394) expression in various lysates	https://lsbio-7d62.kxcdn.com/image2/hdac2-antibody-phospho-ser394-ls-c801218/558935_4634281.jpg	HDAC2 Antibody - Western blot analysis of extracts of rat spleen using Phospho-HDAC2 (Ser394) antibody.	https://lsbio-7d62.kxcdn.com/image2/hdac2-antibody-phospho-ser394-ls-c801218/566297_4904149.jpg
HDAC2	LS-C801661	https://www.antibodypedia.com/gene/1842/HDAC2/antibody/4857609/LS-C801661	https://www.lsbio.com/antibodies/hdac2-antibody-elisa-if-immunofluorescence-ihc-wb-western-ls-c801661/828226?trid=259	Rabbit	Human, Mouse, Rat	Polyclonal		IHC (1:50 - 1:200). Immunofluorescence (1:100 - 1:500). Western blot (1:500 - 1:2000). ELISA (1:20000 - 1:40000)			Peptide affinity chromatography.			Unavailable		HDAC2 Antibody - 1:100 staining human lung tissue by IHC-P. The sample was formaldehyde fixed and a heat mediated antigen retrieval step in citrate buffer was performed. The sample was then blocked and incubated with the antibody for 1.5 hours at 22°C. An HRP conjugated goat anti-rabbit antibody was used as the secondary. [https://lsbio-7d62.kxcdn.com/image2/hdac2-antibody-ls-c801661/567114_45963…	20000	40000	HDAC2 Antibody - 1:100 staining human lung tissue by IHC-P. The sample was formaldehyde fixed and a heat mediated antigen retrieval step in citrate buffer was performed. The sample was then blocked and incubated with the antibody for 1.5 hours at 22°C. An HRP conjugated goat anti-rabbit antibody was used as the secondary.	https://lsbio-7d62.kxcdn.com/image2/hdac2-antibody-ls-c801661/567114_4596302.jpg	HDAC2 Antibody - Western blot analysis of extracts of various tissue sample using HDAC2 antibody.	https://lsbio-7d62.kxcdn.com/image2/hdac2-antibody-ls-c801661/559366_4643532.jpg	HDAC2 Antibody - Staining HeLa cells by IF/ICC. The samples were fixed with PFA and permeabilized in 0.1% Triton X-100, then blocked in 10% serum for 45 min at 25°C. The primary antibody was diluted at 1:200 and incubated with the sample for 1 hour at 37°C. An Alexa Fluor 594 conjugated goat anti-rabbit IgG (H+L) antibody, diluted at 1/600, was used as secondary antibody.	https://lsbio-7d62.kxcdn.com/image2/hdac2-antibody-ls-c801661/567115_4596303.jpg	HDAC2 Antibody - Western blot analysis of HDAC2 expression in HeLa whole cells lysates. The lane on the left is treated with the antigen-specific peptide.	https://lsbio-7d62.kxcdn.com/image2/hdac2-antibody-ls-c801661/559367_4643553.jpg
HDAC2	ABIN1531855	https://www.antibodypedia.com/gene/1842/HDAC2/antibody/1434814/ABIN1531855	https://www.antibodies-online.com/antibody/1531855/anti-Histone+Deacetylase+2+HDAC2+AA+360-409,+pSer394+antibody/?utm_source=partner&utm_medium=antibodypedia&utm_campaign=listing&utm_content=181	Rabbit	Human, Mouse, Rat	Polyclonal		ELISA, Western Blotting (WB)	WB: 1:500~1:1000 ELISA: 1:20000		The antibody was purified from rabbit antiserum by affinity-chromatography using phospho peptide. The antibody against non-phospho peptide was removed by chromatography using corresponding non-phospho peptide.			349.09	Neurotrophin Signaling Pathway, Regulation of Muscle Cell Differentiation, Negative Regulation of intrinsic apoptotic Signaling, SARS-CoV-2 Protein Interactome, The Global Phosphorylation Landscape of SARS-CoV-2 Infection	Image no. 1 for anti-Histone Deacetylase 2 (HDAC2) (AA 360-409), (pSer394) antibody (ABIN1531855) [https://i1.abocdn.com/productimage/vfa6d45ef/j9a46p7e7g0u/]	20000		Image no. 1 for anti-Histone Deacetylase 2 (HDAC2) (AA 360-409), (pSer394) antibody (ABIN1531855)	https://i1.abocdn.com/productimage/vfa6d45ef/j9a46p7e7g0u/
HDAC2	ABIN2888429	https://www.antibodypedia.com/gene/1842/HDAC2/antibody/4091280/ABIN2888429	https://www.antibodies-online.com/antibody/2888429/anti-Histone+Deacetylase+2+HDAC2+pSer394+antibody/?utm_source=partner&utm_medium=antibodypedia&utm_campaign=listing&utm_content=152	Rabbit	Human, Mouse, Rat	Polyclonal		ELISA, Western Blotting (WB)	Approved: Peptide-ELISA (1:20000), WB (1:500 - 1:1000)		Immunoaffinity purified			556.66	Neurotrophin Signaling Pathway, Regulation of Muscle Cell Differentiation, Negative Regulation of intrinsic apoptotic Signaling, SARS-CoV-2 Protein Interactome, The Global Phosphorylation Landscape of SARS-CoV-2 Infection	Image no. 1 for anti-Histone Deacetylase 2 (HDAC2) (pSer394) antibody (ABIN2888429) [https://i1.abocdn.com/productimage/v1713498f/k8w53z4o7i7b/]	20000		Image no. 1 for anti-Histone Deacetylase 2 (HDAC2) (pSer394) antibody (ABIN2888429)	https://i1.abocdn.com/productimage/v1713498f/k8w53z4o7i7b/
HDAC2	ABIN3179520	https://www.antibodypedia.com/gene/1842/HDAC2/antibody/4141431/ABIN3179520	https://www.antibodies-online.com/antibody/3179520/anti-Histone+Deacetylase+2+HDAC2+pSer394+antibody/?utm_source=partner&utm_medium=antibodypedia&utm_campaign=listing&utm_content=145	Rabbit	Human, Mouse, Rat, Simian	Polyclonal		ELISA, Western Blotting (WB)	WB 1:500-1:2000, ELISA 1:20000,		The antibody was affinity-purified from rabbit antiserum by affinity-chromatography using epitope-specific immunogen.			458.64	Neurotrophin Signaling Pathway, Regulation of Muscle Cell Differentiation, Negative Regulation of intrinsic apoptotic Signaling, SARS-CoV-2 Protein Interactome, The Global Phosphorylation Landscape of SARS-CoV-2 Infection	Image no. 2 for anti-Histone Deacetylase 2 (HDAC2) (pSer394) antibody (ABIN3179520) [https://i1.abocdn.com/productimage/ve8516ca2/p5d35n2k2y6l/];;Image no. 1 for anti-Histone Deacetylase 2 (HDAC2) (pSer394) antibody (ABIN3179520) [https://i1.abocdn.com/productimage/vdf935ddc/s2m20b6n2m9f/]	20000		Image no. 2 for anti-Histone Deacetylase 2 (HDAC2) (pSer394) antibody (ABIN3179520)	https://i1.abocdn.com/productimage/ve8516ca2/p5d35n2k2y6l/	Image no. 1 for anti-Histone Deacetylase 2 (HDAC2) (pSer394) antibody (ABIN3179520)	https://i1.abocdn.com/productimage/vdf935ddc/s2m20b6n2m9f/
HDAC2	ABIN3182181	https://www.antibodypedia.com/gene/1842/HDAC2/antibody/3980571/ABIN3182181	https://www.antibodies-online.com/antibody/3182181/anti-Histone+Deacetylase+2+HDAC2+pSer394+antibody/?utm_source=partner&utm_medium=antibodypedia&utm_campaign=listing&utm_content=145	Rabbit	Human, Mouse, Rat, Simian	Polyclonal		ELISA, Western Blotting (WB)	WB 1:500-1:2000, ELISA 1:20000,		The antibody was affinity-purified from rabbit antiserum by affinity-chromatography using epitope-specific immunogen.			310.63	Neurotrophin Signaling Pathway, Regulation of Muscle Cell Differentiation, Negative Regulation of intrinsic apoptotic Signaling, SARS-CoV-2 Protein Interactome, The Global Phosphorylation Landscape of SARS-CoV-2 Infection	Image no. 1 for anti-Histone Deacetylase 2 (HDAC2) (pSer394) antibody (ABIN3182181) [https://i1.abocdn.com/productimage/vdf935ddc/s2m20b6n2m9f/];;Image no. 2 for anti-Histone Deacetylase 2 (HDAC2) (pSer394) antibody (ABIN3182181) [https://i1.abocdn.com/productimage/ve8516ca2/p5d35n2k2y6l/]	20000		Image no. 1 for anti-Histone Deacetylase 2 (HDAC2) (pSer394) antibody (ABIN3182181)	https://i1.abocdn.com/productimage/vdf935ddc/s2m20b6n2m9f/	Image no. 2 for anti-Histone Deacetylase 2 (HDAC2) (pSer394) antibody (ABIN3182181)	https://i1.abocdn.com/productimage/ve8516ca2/p5d35n2k2y6l/
HDAC2	ABIN482467	https://www.antibodypedia.com/gene/1842/HDAC2/antibody/502166/ABIN482467	https://www.antibodies-online.com/antibody/482467/anti-Histone+Deacetylase+2+HDAC2+AA+360-409,+pSer394+antibody/?utm_source=partner&utm_medium=antibodypedia&utm_campaign=listing&utm_content=181	Rabbit	Human, Mouse, Rat	Polyclonal		ELISA, Western Blotting (WB)	WB: 1:500~1:1000 ELISA: 1:20000		The antibody was purified from rabbit antiserum by affinity-chromatography using phospho peptide. The antibody against non-phospho peptide was removed by chromatography using corresponding non-phospho peptide.			240	Neurotrophin Signaling Pathway, Regulation of Muscle Cell Differentiation, Negative Regulation of intrinsic apoptotic Signaling, SARS-CoV-2 Protein Interactome, The Global Phosphorylation Landscape of SARS-CoV-2 Infection	Image no. 1 for anti-Histone Deacetylase 2 (HDAC2) (AA 360-409), (pSer394) antibody (ABIN482467) [https://i1.abocdn.com/productimage/vfa6d45ef/j9a46p7e7g0u/]	20000		Image no. 1 for anti-Histone Deacetylase 2 (HDAC2) (AA 360-409), (pSer394) antibody (ABIN482467)	https://i1.abocdn.com/productimage/vfa6d45ef/j9a46p7e7g0u/
HDAC2	ABIN5956849	https://www.antibodypedia.com/gene/1842/HDAC2/antibody/4367099/ABIN5956849	https://www.antibodies-online.com/antibody/5956849/anti-Histone+Deacetylase+2+HDAC2+pSer394+antibody/?utm_source=partner&utm_medium=antibodypedia&utm_campaign=listing&utm_content=126	Rabbit	Human, Mouse, Rat, Simian	Polyclonal		ELISA, Western Blotting (WB)	WB 1:500-1:2000, ELISA 1:20000		Affinity purification			408.18	Neurotrophin Signaling Pathway, Regulation of Muscle Cell Differentiation, Negative Regulation of intrinsic apoptotic Signaling, SARS-CoV-2 Protein Interactome, The Global Phosphorylation Landscape of SARS-CoV-2 Infection	Image no. 1 for anti-Histone Deacetylase 2 (HDAC2) (pSer394) antibody (ABIN5956849) [https://i1.abocdn.com/productimage/vad26a48f/i2r56s5b4n5w/]	20000		Image no. 1 for anti-Histone Deacetylase 2 (HDAC2) (pSer394) antibody (ABIN5956849)	https://i1.abocdn.com/productimage/vad26a48f/i2r56s5b4n5w/
HDAC2	LS-C380875	https://www.antibodypedia.com/gene/1842/HDAC2/antibody/2885391/LS-C380875	https://www.lsbio.com/antibodies/hdac2-antibody-330-410-aa-elisa-wb-western-ls-c380875/392976?trid=259	Rabbit	Human, Mouse, Rat, Simian	Polyclonal		Western blot (1:500 - 1:2000). ELISA (1:20000)			Immunoaffinity purified			Unavailable		HDAC2 Antibody - Western blot of Phospho-HDAC2 (S394) antibody [https://lsbio-7d62.kxcdn.com/image2/hdac2-antibody-330-410-aa-ls-c380875/266473_1995776.jpg];;HDAC2 Antibody - Western blot of Phospho-HDAC2 (S394) antibody [https://lsbio-7d62.kxcdn.com/image2/hdac2-antibody-330-410-aa-ls-c380875/266472_1995775.jpg]	20000		HDAC2 Antibody - Western blot of Phospho-HDAC2 (S394) antibody	https://lsbio-7d62.kxcdn.com/image2/hdac2-antibody-330-410-aa-ls-c380875/266473_1995776.jpg	HDAC2 Antibody - Western blot of Phospho-HDAC2 (S394) antibody	https://lsbio-7d62.kxcdn.com/image2/hdac2-antibody-330-410-aa-ls-c380875/266472_1995775.jpg
HDAC2	LS-C825249	https://www.antibodypedia.com/gene/1842/HDAC2/antibody/4940502/LS-C825249	https://www.lsbio.com/antibodies/hdac2-antibody-phospho-ser394-elisa-wb-western-ls-c825249/852099?trid=259	Rabbit	Human, Mouse	Polyclonal		Western blot (1:500 - 1:1000). ELISA (1:20000)			Affinity purified			Unavailable		HDAC2 Antibody - Western blot analysis of extracts from 293 cells, COS cells and HeLa cells, all treated with PMA (125ng/ml, 30mins), using HDAC2 (Phospho-Ser394) antibody. [https://lsbio-7d62.kxcdn.com/image2/hdac2-antibody-phospho-ser394-ls-c825249/598477_5436413.jpg]	20000		HDAC2 Antibody - Western blot analysis of extracts from 293 cells, COS cells and HeLa cells, all treated with PMA (125ng/ml, 30mins), using HDAC2 (Phospho-Ser394) antibody.	https://lsbio-7d62.kxcdn.com/image2/hdac2-antibody-phospho-ser394-ls-c825249/598477_5436413.jpg
HDAC2	orb159663	https://www.antibodypedia.com/gene/1842/HDAC2/antibody/1617907/orb159663	https://www.biorbyt.com/hdac2-phospho-s394-antibody-orb159663.html	Rabbit	Human, Mouse, Rat, Simian	Polyclonal	Unconjugated	ELISA, WB	WB: 1:500-1:2000, ELISA: 1:20000		Affinity-purified by affinity-chromatography using epitope-specific immunogen.			$280.50			20000
HDAC2	ABIN2460516	https://www.antibodypedia.com/gene/1842/HDAC2/antibody/2306164/ABIN2460516	https://www.antibodies-online.com/antibody/2460516/anti-Histone+Deacetylase+2+HDAC2+antibody/?utm_source=partner&utm_medium=antibodypedia&utm_campaign=listing&utm_content=140	Rabbit	Human, Mouse, Canine	Polyclonal		Immunohistochemistry (IHC), ELISA, Western Blotting (WB)	HDAC2 antibody can be used for detection of HDAC2 by ELISA at 1:12500. HDAC2 antibody can be used for detection of HDAC2 by western blot at 0.2-2.0 μg/mL, and HRP conjugated secondary antibody should be diluted 1:50,000 - 100,000.		Antibody is purified by peptide affinity chromatography method.			545	Neurotrophin Signaling Pathway, Regulation of Muscle Cell Differentiation, Negative Regulation of intrinsic apoptotic Signaling, SARS-CoV-2 Protein Interactome, The Global Phosphorylation Landscape of SARS-CoV-2 Infection	Image no. 1 for anti-Histone Deacetylase 2 (HDAC2) antibody (ABIN2460516) [https://i1.abocdn.com/productimage/vd394b4e1/z3h57n8e8v0z/]	12500		Image no. 1 for anti-Histone Deacetylase 2 (HDAC2) antibody (ABIN2460516)	https://i1.abocdn.com/productimage/vd394b4e1/z3h57n8e8v0z/
HDAC2	ABIN1452600	https://www.antibodypedia.com/gene/1842/HDAC2/antibody/876345/ABIN1452600	https://www.antibodies-online.com/antibody/1452600/anti-Histone+Deacetylase+2+HDAC2+pSer394+antibody/?utm_source=partner&utm_medium=antibodypedia&utm_campaign=listing&utm_content=136	Rabbit	Human, Mouse, Rat	Polyclonal		ELISA, Western Blotting (WB)	WB: 1:500~1:1000 ELISA: 1:10000		The antibody was purified from rabbit antiserum by affinity-chromatography using phospho peptide. The antibody against non-phospho peptide was removed by chromatography using corresponding non-phospho peptide.			349.09	Neurotrophin Signaling Pathway, Regulation of Muscle Cell Differentiation, Negative Regulation of intrinsic apoptotic Signaling, SARS-CoV-2 Protein Interactome, The Global Phosphorylation Landscape of SARS-CoV-2 Infection		10000
HDAC2	ABIN1452602	https://www.antibodypedia.com/gene/1842/HDAC2/antibody/876347/ABIN1452602	https://www.antibodies-online.com/antibody/1452602/anti-Histone+Deacetylase+2+HDAC2+pSer394+antibody/?utm_source=partner&utm_medium=antibodypedia&utm_campaign=listing&utm_content=136	Rabbit	Human, Mouse, Rat	Polyclonal		ELISA, Western Blotting (WB)	WB: 1:500~1:1000 ELISA: 1:10000		The antibody was purified from rabbit antiserum by affinity-chromatography using phospho peptide. The antibody against non-phospho peptide was removed by chromatography using corresponding non-phospho peptide.			240	Neurotrophin Signaling Pathway, Regulation of Muscle Cell Differentiation, Negative Regulation of intrinsic apoptotic Signaling, SARS-CoV-2 Protein Interactome, The Global Phosphorylation Landscape of SARS-CoV-2 Infection		10000
HDAC2	ABIN1532886	https://www.antibodypedia.com/gene/1842/HDAC2/antibody/1435326/ABIN1532886	https://www.antibodies-online.com/antibody/1532886/anti-Histone+Deacetylase+2+HDAC2+AA+360-409+antibody/?utm_source=partner&utm_medium=antibodypedia&utm_campaign=listing&utm_content=171	Rabbit	Human, Mouse, Rat	Polyclonal		Immunohistochemistry (IHC), ELISA, Western Blotting (WB)	WB: 1:500~1:1000 IHC: 1:50~1:100 ELISA: 1:5000		The antibody was purified from rabbit antiserum by affinity-chromatography using immunogen.			349.09	Neurotrophin Signaling Pathway, Regulation of Muscle Cell Differentiation, Negative Regulation of intrinsic apoptotic Signaling, SARS-CoV-2 Protein Interactome, The Global Phosphorylation Landscape of SARS-CoV-2 Infection	Image no. 2 for anti-Histone Deacetylase 2 (HDAC2) (AA 360-409) antibody (ABIN1532886) [https://i1.abocdn.com/productimage/va41e4aec/d7r48x7y7t2l/];;Image no. 1 for anti-Histone Deacetylase 2 (HDAC2) (AA 360-409) antibody (ABIN1532886) [https://i1.abocdn.com/productimage/v17f682cc/s7h48u8i7g2s/]	5000		Image no. 2 for anti-Histone Deacetylase 2 (HDAC2) (AA 360-409) antibody (ABIN1532886)	https://i1.abocdn.com/productimage/va41e4aec/d7r48x7y7t2l/	Image no. 1 for anti-Histone Deacetylase 2 (HDAC2) (AA 360-409) antibody (ABIN1532886)	https://i1.abocdn.com/productimage/v17f682cc/s7h48u8i7g2s/
HDAC2	ABIN2878857	https://www.antibodypedia.com/gene/1842/HDAC2/antibody/4021772/ABIN2878857	https://www.antibodies-online.com/antibody/2878857/anti-Histone+Deacetylase+2+HDAC2+AA+360-409+antibody/?utm_source=partner&utm_medium=antibodypedia&utm_campaign=listing&utm_content=157	Rabbit	Human, Mouse, Rat	Polyclonal		ELISA, Immunohistochemistry (IHC), Immunohistochemistry (Paraffin-embedded Sections) (IHC (p)), Western Blotting (WB)	Approved: IHC, IHC-P, Peptide-ELISA (1:5000), WB (1:500 - 1:1000)		Immunoaffinity purified			512.22	Neurotrophin Signaling Pathway, Regulation of Muscle Cell Differentiation, Negative Regulation of intrinsic apoptotic Signaling, SARS-CoV-2 Protein Interactome, The Global Phosphorylation Landscape of SARS-CoV-2 Infection	Image no. 1 for anti-Histone Deacetylase 2 (HDAC2) (AA 360-409) antibody (ABIN2878857) [https://i1.abocdn.com/productimage/v0562b25d/v0c74u0z8r1g/]	5000		Image no. 1 for anti-Histone Deacetylase 2 (HDAC2) (AA 360-409) antibody (ABIN2878857)	https://i1.abocdn.com/productimage/v0562b25d/v0c74u0z8r1g/
HDAC2	ABIN483502	https://www.antibodypedia.com/gene/1842/HDAC2/antibody/507096/ABIN483502	https://www.antibodies-online.com/antibody/483502/anti-Histone+Deacetylase+2+HDAC2+AA+360-409+antibody/?utm_source=partner&utm_medium=antibodypedia&utm_campaign=listing&utm_content=171	Rabbit	Human, Mouse, Rat	Polyclonal		Immunohistochemistry (IHC), ELISA, Western Blotting (WB)	WB: 1:500~1:1000 IHC: 1:50~1:100 ELISA: 1:5000		The antibody was purified from rabbit antiserum by affinity-chromatography using immunogen.			240	Neurotrophin Signaling Pathway, Regulation of Muscle Cell Differentiation, Negative Regulation of intrinsic apoptotic Signaling, SARS-CoV-2 Protein Interactome, The Global Phosphorylation Landscape of SARS-CoV-2 Infection	Image no. 2 for anti-Histone Deacetylase 2 (HDAC2) (AA 360-409) antibody (ABIN483502) [https://i1.abocdn.com/productimage/va41e4aec/d7r48x7y7t2l/];;Image no. 1 for anti-Histone Deacetylase 2 (HDAC2) (AA 360-409) antibody (ABIN483502) [https://i1.abocdn.com/productimage/v17f682cc/s7h48u8i7g2s/]	5000		Image no. 2 for anti-Histone Deacetylase 2 (HDAC2) (AA 360-409) antibody (ABIN483502)	https://i1.abocdn.com/productimage/va41e4aec/d7r48x7y7t2l/	Image no. 1 for anti-Histone Deacetylase 2 (HDAC2) (AA 360-409) antibody (ABIN483502)	https://i1.abocdn.com/productimage/v17f682cc/s7h48u8i7g2s/
HDAC2	LS-C826255	https://www.antibodypedia.com/gene/1842/HDAC2/antibody/4940503/LS-C826255	https://www.lsbio.com/antibodies/hdac2-antibody-p394-elisa-ihc-wb-western-ls-c826255/853105?trid=259	Rabbit	Human, Mouse, Rat	Polyclonal		IHC (1:50 - 1:100). Western blot (1:500 - 1:1000). ELISA (1:5000)			Affinity purified			Unavailable		HDAC2 Antibody - Immunohistochemical analysis of paraffin-embedded breast carcinoma, using HDAC2 (Ab-394) Antibody. Left: Untreated; Right: Treated with synthesized peptide. [https://lsbio-7d62.kxcdn.com/image2/hdac2-antibody-p394-ls-c826255/601579_5452516.jpg];;HDAC2 Antibody - Western blot analysis using HDAC2 (Ab-394) Antibody( : Line1: The extracts from HeLa cells; Line2: The extracts from 29…	5000		HDAC2 Antibody - Immunohistochemical analysis of paraffin-embedded breast carcinoma, using HDAC2 (Ab-394) Antibody. Left: Untreated; Right: Treated with synthesized peptide.	https://lsbio-7d62.kxcdn.com/image2/hdac2-antibody-p394-ls-c826255/601579_5452516.jpg	HDAC2 Antibody - Western blot analysis using HDAC2 (Ab-394) Antibody( : Line1: The extracts from HeLa cells; Line2: The extracts from 293 cells;Line3:The extracts from 293 cells using preincubated with synthesized peptide.	https://lsbio-7d62.kxcdn.com/image2/hdac2-antibody-p394-ls-c826255/601571_5372108.jpg
HDAC2	orb95473	https://www.antibodypedia.com/gene/1842/HDAC2/antibody/1648207/orb95473	https://www.biorbyt.com/hdac2-antibody-orb95473.html	Rabbit	Human, Mouse, Rat	Polyclonal	Unconjugated	ELISA, IHC-P, WB	ELISA:1:5000,IHC-P:1:200,WB:1:500-1:1000		Immunoaffinity Chromatography			$725.90		Immunohistochemical staining of paraffin embedded human skin tissue using HDAC2 antibody (primary antibody at 1:200) [https://www.biorbyt.com/pub/media/catalog/product/h/d/hdac2_antibody_orb95473_ihc-p_1.jpg];;Western blot analysis of HepG2 cells using HDAC2 antibody [https://www.biorbyt.com/pub/media/catalog/product/l/s/ls-b6853.jpg]	5000		Immunohistochemical staining of paraffin embedded human skin tissue using HDAC2 antibody (primary antibody at 1:200)	https://www.biorbyt.com/pub/media/catalog/product/h/d/hdac2_antibody_orb95473_ihc-p_1.jpg	Western blot analysis of HepG2 cells using HDAC2 antibody	https://www.biorbyt.com/pub/media/catalog/product/l/s/ls-b6853.jpg
HDAC2	orb522566	https://www.antibodypedia.com/gene/1842/HDAC2/antibody/4627607/orb522566	https://www.biorbyt.com/hdac2-antibody-orb522566.html	Rabbit	Human, Mouse	Polyclonal	Unconjugated	ELISA, IHC-P	ELISA:1:1000-1:5000, IHC-P:1:25-1:100	878.67 g/mol (free acid)	Antigen affinity purification			$457.30		Immunohistochemistry of paraffin-embedded Human colon cancer tissue using HDAC2 antibody [https://www.biorbyt.com/pub/media/catalog/product/h/d/hdac2-antibody_orb522566_ihc_1.jpg];;Immunohistochemistry of paraffin-embedded Human ovarian cancer tissue using HDAC2 antibody [https://www.biorbyt.com/pub/media/catalog/product/h/d/hdac2-antibody_orb522566_ihc_2.jpg]	1000	5000	Immunohistochemistry of paraffin-embedded Human colon cancer tissue using HDAC2 antibody	https://www.biorbyt.com/pub/media/catalog/product/h/d/hdac2-antibody_orb522566_ihc_1.jpg	Immunohistochemistry of paraffin-embedded Human ovarian cancer tissue using HDAC2 antibody	https://www.biorbyt.com/pub/media/catalog/product/h/d/hdac2-antibody_orb522566_ihc_2.jpg
HDAC2	orb522565	https://www.antibodypedia.com/gene/1842/HDAC2/antibody/4627606/orb522565	https://www.biorbyt.com/hdac2-antibody-orb522565.html	Rabbit	Human, Mouse	Polyclonal	Unconjugated	ELISA, IHC-P	ELISA:1:1000-1:2000, IHC-P:1:15-1:50	878.67 g/mol (free acid)	Antigen affinity purification			$457.30		Immunohistochemistry of paraffin-embedded Human colon cancer tissue using HDAC2 antibody [https://www.biorbyt.com/pub/media/catalog/product/h/d/hdac2-antibody_orb522565_ihc_1.jpg];;Immunohistochemistry of paraffin-embedded Human breast cancer tissue using HDAC2 antibody [https://www.biorbyt.com/pub/media/catalog/product/h/d/hdac2-antibody_orb522565_ihc_2.jpg]	1000	2000	Immunohistochemistry of paraffin-embedded Human colon cancer tissue using HDAC2 antibody	https://www.biorbyt.com/pub/media/catalog/product/h/d/hdac2-antibody_orb522565_ihc_1.jpg	Immunohistochemistry of paraffin-embedded Human breast cancer tissue using HDAC2 antibody	https://www.biorbyt.com/pub/media/catalog/product/h/d/hdac2-antibody_orb522565_ihc_2.jpg
HDAC2	ABIN5579659	https://www.antibodypedia.com/gene/1842/HDAC2/antibody/4287347/ABIN5579659	https://www.antibodies-online.com/antibody/5579659/anti-Histone+Deacetylase+2+HDAC2+antibody/?utm_source=partner&utm_medium=antibodypedia&utm_campaign=listing&utm_content=105	Rabbit	Human	Polyclonal		ELISA, Immunohistochemistry (Paraffin-embedded Sections) (IHC (p)), Western Blotting (WB)	Western Blot (1:500-1:1000); Immunohistochemistry (1:50-1:100); ELISA (1:1000); The optimal working dilution should be determined by the end user.					390.4	Neurotrophin Signaling Pathway, Regulation of Muscle Cell Differentiation, Negative Regulation of intrinsic apoptotic Signaling, SARS-CoV-2 Protein Interactome, The Global Phosphorylation Landscape of SARS-CoV-2 Infection	Image no. 2 for anti-Histone Deacetylase 2 (HDAC2) antibody (ABIN5579659) [https://i1.abocdn.com/productimage/vcf236d19/q5t30a6e7n2y/];;Image no. 1 for anti-Histone Deacetylase 2 (HDAC2) antibody (ABIN5579659) [https://i1.abocdn.com/productimage/v8cd02d2f/b7b34y2s7h2t/]	1000		Image no. 2 for anti-Histone Deacetylase 2 (HDAC2) antibody (ABIN5579659)	https://i1.abocdn.com/productimage/vcf236d19/q5t30a6e7n2y/	Image no. 1 for anti-Histone Deacetylase 2 (HDAC2) antibody (ABIN5579659)	https://i1.abocdn.com/productimage/v8cd02d2f/b7b34y2s7h2t/
HDAC2	LS-C321903	https://www.antibodypedia.com/gene/1842/HDAC2/antibody/1682512/LS-C321903	https://www.lsbio.com/antibodies/hdac2-antibody-aa410-439-elisa-flow-if-immunofluorescence-ihc-wb-western-ls-c321903/332108?trid=259	Rabbit	Human	Polyclonal		IHC (1:50 - 1:100). Immunofluorescence (1:10 - 1:50). Western blot (1:100 - 1:500). Flow Cytometry (1:10 - 1:50). ELISA (1:1000)			Affinity purified			Unavailable			1000
HDAC2	orb13469	https://www.antibodypedia.com/gene/1842/HDAC2/antibody/1606095/orb13469	https://www.biorbyt.com/hdac2-antibody-orb13469.html	Rabbit	Human, Mouse, Rat	Polyclonal	Unconjugated	ELISA, ICC, IF, IHC-P	ELISA: 1:500-1000, IHC-P: 1:100-500, ICC: 1:100-500, IF: 1:100-500	53 kDa	Affinity purified by Protein A			$402.90		Immunohistochemical analysis of formalin-fixed and paraffin embedded human brain tissue using HDAC2 antibody [https://www.biorbyt.com/pub/media/catalog/product/h/d/hdac2_antibody_orb13469_ihc_p_1.jpg]	500	1000	Immunohistochemical analysis of formalin-fixed and paraffin embedded human brain tissue using HDAC2 antibody	https://www.biorbyt.com/pub/media/catalog/product/h/d/hdac2_antibody_orb13469_ihc_p_1.jpg
HDAC2	orb5428	https://www.antibodypedia.com/gene/1842/HDAC2/antibody/2897231/orb5428	https://www.biorbyt.com/hdac1-phospho-ser423-ser421-orb5428.html	Rabbit	Human, Mouse, Rat	Polyclonal	Unconjugated	ELISA, IF, IHC-P, WB	WB: 1:500-2000, ELISA: 1:500-1000, IHC-P: 1:100-500, IF: 1:100-500	55 kDa	Affinity purified by Protein A			$430.10			500	1000
HDAC2	28210002-0.1mg	https://www.antibodypedia.com/gene/1842/HDAC2/antibody/3184164/28210002-0.1mg	https://www.novusbio.com/products/histone-deacetylase-2-hdac2-antibody_28210002?utm_source=antibodypedia&utm_medium=referral&utm_campaign=product&utm_term=primaryantibodies	Rabbit	Human	Polyclonal		ELISA	ELISA 1:100-1:2000		Immunogen affinity purified		Garrison C, Lastwika K, Zhang Y et al. Proteomic Analysis, Immune Dysregulation and Pathway Interconnections with Obesity. Journal of Proteome Research Oct 21 2016 [PMID: 27769113] (MiAr) Details: Histone Deacetylase 2/HDAC2 Antibody used in microarray creation; Rho JH, Lampe PD. High-throughput screening for native autoantigen-autoantibody complexes using antibody microarrays. Journal of Proteom…			ELISA: Histone Deacetylase 2/HDAC2 Antibody [28210002] [https://images.novusbio.com/fullsize2/Histone-Deacetylase-2-HDAC2-Antibody-ELISA-28210002-img0001.jpg]	100	2000	ELISA: Histone Deacetylase 2/HDAC2 Antibody [28210002]	https://images.novusbio.com/fullsize2/Histone-Deacetylase-2-HDAC2-Antibody-ELISA-28210002-img0001.jpg
HDAC2	28210002	https://www.antibodypedia.com/gene/1842/HDAC2/antibody/592675/28210002	https://www.novusbio.com/Histone-Deacetylase-2-HDAC2-Antibody_28210002.html?utm_source=antibodypedia&utm_medium=referral&utm_campaign=product	Rabbit	Human	Polyclonal		ELISA	ELISA 1:100-1:2000		Immunogen affinity purified		Garrison C, Lastwika K, Zhang Y et al. Proteomic Analysis, Immune Dysregulation and Pathway Interconnections with Obesity. Journal of Proteome Research Oct 21 2016 [PMID: 27769113] (MiAr) Details: Histone Deacetylase 2/HDAC2 Antibody used in microarray creation; Rho JH, Lampe PD. High-throughput screening for native autoantigen-autoantibody complexes using antibody microarrays. Journal of Proteom…			ELISA: Histone Deacetylase 2/HDAC2 Antibody [28210002] [https://images.novusbio.com/fullsize2/Histone-Deacetylase-2-HDAC2-Antibody-ELISA-28210002-img0001.jpg]	100	2000	ELISA: Histone Deacetylase 2/HDAC2 Antibody [28210002]	https://images.novusbio.com/fullsize2/Histone-Deacetylase-2-HDAC2-Antibody-ELISA-28210002-img0001.jpg
HDAC2	ABIN4317573	https://www.antibodypedia.com/gene/1842/HDAC2/antibody/4194741/ABIN4317573	https://www.antibodies-online.com/antibody/4317573/anti-Histone+Deacetylase+2+HDAC2+C-Term+antibody/?utm_source=partner&utm_medium=antibodypedia&utm_campaign=listing&utm_content=169	Rabbit	Human, Mouse, Rat, Simian	Polyclonal		ELISA, Immunocytochemistry (ICC), Immunofluorescence (IF), Immunohistochemistry (IHC), Western Blotting (WB)	Western Blot 1 μg/mL, ELISA 1:100-1:2000, Immunohistochemistry 1:10 - 1:500, Immunocytochemistry/Immunofluorescence 1:10 - 1:500		Immunogen affinity purified		de Ruijter, van Gennip, Caron, Kemp, van Kuilenburg: "Histone deacetylases (HDACs): characterization of the classical HDAC family." in: The Biochemical journal, Vol. 370, Issue Pt 3, pp. 737-49, 2003 (PubMed).		Neurotrophin Signaling Pathway, Regulation of Muscle Cell Differentiation, Negative Regulation of intrinsic apoptotic Signaling, SARS-CoV-2 Protein Interactome, The Global Phosphorylation Landscape of SARS-CoV-2 Infection	Image no. 1 for anti-Histone Deacetylase 2 (HDAC2) (C-Term) antibody (ABIN4317573) [https://i1.abocdn.com/productimage/veb81abfd/v7b21r2d2p1l/]	100	2000	Image no. 1 for anti-Histone Deacetylase 2 (HDAC2) (C-Term) antibody (ABIN4317573)	https://i1.abocdn.com/productimage/veb81abfd/v7b21r2d2p1l/
HDAC2	orb447733	https://www.antibodypedia.com/gene/1842/HDAC2/antibody/4614784/orb447733	https://www.biorbyt.com/hdac2-antibody-biotin-orb447733.html	Rabbit	Human, Mouse, Rat	Polyclonal	Biotin	ELISA, ICC, IF, IHC-P, WB	WB: 1:50-200, ELISA: 1:100-1000, IHC-P: 1:50-200, ICC: 1:50-200, IF: 1:50-200	53 kDa	Affinity purified by Protein A			$515.10			100	1000
HDAC2	orb469524	https://www.antibodypedia.com/gene/1842/HDAC2/antibody/4593494/orb469524	https://www.biorbyt.com/hdac2-antibody-hrp-orb469524.html	Rabbit	Human, Mouse, Rat	Polyclonal	Horseradish Peroxidase	ELISA, ICC, IHC-P, WB	WB: 1:50-200, ELISA: 1:100-1000, IHC-P: 1:50-200, ICC: 1:50-200	53 kDa	Affinity purified by Protein A			$515.10			100	1000
HDAC2	ABIN1607883	https://www.antibodypedia.com/gene/1842/HDAC2/antibody/1478985/ABIN1607883	https://www.antibodies-online.com/antibody/1607883/anti-Histone+Deacetylase+1+HDAC1+Internal+Region+antibody/?utm_source=partner&utm_medium=antibodypedia&utm_campaign=listing&utm_content=125	Rabbit	Human, Mouse, Rat, Simian	Polyclonal		Fluorescence Microscopy (FM), Immunohistochemistry (IHC), ELISA, Western Blotting (WB)	Anti-HDAC1 antibody is useful for ELISA and Western Blot. Specific conditions for reactivity should be optimized by the end user. Expect a band approximately ~62 kDa corresponding to the appropriate cell lysate or extract.; ELISA Dilution: 1:20.000 - 1:60.000; Immunohistochemistry Dilution: 1:100-1:500; IF Microscopy Dilution: 1:100-1:500; Western Blot Dilution: 1 µg/mL						Neurotrophin Signaling Pathway, Intracellular Steroid Hormone Receptor Signaling Pathway, Regulation of Intracellular Steroid Hormone Receptor Signaling, Mitotic G1-G1/S Phases, Regulation of Muscle Cell Differentiation, Skeletal Muscle Fiber Development, Negative Regulation of intrinsic apoptotic Signaling, Embryonic Body Morphogenesis	Image no. 1 for anti-Histone Deacetylase 1 (HDAC1) (Internal Region) antibody (ABIN1607883) [https://i1.abocdn.com/productimage/v68afd3e2/l4e26f7x116b/]			Image no. 1 for anti-Histone Deacetylase 1 (HDAC1) (Internal Region) antibody (ABIN1607883)	https://i1.abocdn.com/productimage/v68afd3e2/l4e26f7x116b/
HDAC2	ABIN1607885	https://www.antibodypedia.com/gene/1842/HDAC2/antibody/1478987/ABIN1607885	https://www.antibodies-online.com/antibody/1607885/anti-Histone+Deacetylase+2+HDAC2+C-Term+antibody/?utm_source=partner&utm_medium=antibodypedia&utm_campaign=listing&utm_content=125	Rabbit	Human, Mouse, Rat, Simian	Polyclonal		Fluorescence Microscopy (FM), Immunohistochemistry (IHC), ELISA, Western Blotting (WB)	Anti-HDAC2 antibody is useful for ELISA and Western Blot. Specific conditions for reactivity should be optimized by the end user. Expect a band approximately ~59 kDa corresponding to the appropriate cell lysate or extract.; ELISA Dilution: 1:20.000 - 1:60.000; Immunohistochemistry Dilution: 1:100-1:500; IF Microscopy Dilution: 1:100-1:500; Western Blot Dilution: 1 µg/mL						Neurotrophin Signaling Pathway, Regulation of Muscle Cell Differentiation, Negative Regulation of intrinsic apoptotic Signaling, SARS-CoV-2 Protein Interactome, The Global Phosphorylation Landscape of SARS-CoV-2 Infection	Image no. 1 for anti-Histone Deacetylase 2 (HDAC2) (C-Term) antibody (ABIN1607885) [https://i1.abocdn.com/productimage/v12ebfef4/q4u27f1k116m/]			Image no. 1 for anti-Histone Deacetylase 2 (HDAC2) (C-Term) antibody (ABIN1607885)	https://i1.abocdn.com/productimage/v12ebfef4/q4u27f1k116m/
HDAC2	ABIN1607886	https://www.antibodypedia.com/gene/1842/HDAC2/antibody/1478988/ABIN1607886	https://www.antibodies-online.com/antibody/1607886/anti-Histone+Deacetylase+2+HDAC2+C-Term+antibody/?utm_source=partner&utm_medium=antibodypedia&utm_campaign=listing&utm_content=125	Rabbit	Human, Mouse, Rat, Simian	Polyclonal		Fluorescence Microscopy (FM), Immunohistochemistry (IHC), ELISA, Western Blotting (WB)	Anti-HDAC2 antibody is useful for ELISA and Western Blot. Specific conditions for reactivity should be optimized by the end user. Expect a band approximately ~59 kDa corresponding to the appropriate cell lysate or extract.; ELISA Dilution: 1:20.000 - 1:60.000; Immunohistochemistry Dilution: 1:100-1:500; IF Microscopy Dilution: 1:100-1:500; Western Blot Dilution: 1 µg/mL						Neurotrophin Signaling Pathway, Regulation of Muscle Cell Differentiation, Negative Regulation of intrinsic apoptotic Signaling, SARS-CoV-2 Protein Interactome, The Global Phosphorylation Landscape of SARS-CoV-2 Infection	Image no. 1 for anti-Histone Deacetylase 2 (HDAC2) (C-Term) antibody (ABIN1607886) [https://i1.abocdn.com/productimage/v6cc33870/f7q21j1n116h/]			Image no. 1 for anti-Histone Deacetylase 2 (HDAC2) (C-Term) antibody (ABIN1607886)	https://i1.abocdn.com/productimage/v6cc33870/f7q21j1n116h/
HDAC2	ABIN1901421	https://www.antibodypedia.com/gene/1842/HDAC2/antibody/2041345/ABIN1901421	https://www.antibodies-online.com/antibody/1901421/anti-Histone+Deacetylase+2+HDAC2+AA+410-439+antibody+HRP/?utm_source=partner&utm_medium=antibodypedia&utm_campaign=listing&utm_content=123	Rabbit	Human	Polyclonal	Horseradish Peroxidase	ELISA, Flow Cytometry (FACS), Immunocytochemistry (ICC), Immunofluorescence (IF), Immunohistochemistry (IHC), Western Blotting (WB)	Approved: ELISA, Flo, ICC, IF, IHC, WB; ; Usage: The applications listed have been tested for the base form of this product. Alternate forms, such as conjugated, azide-free, or ready-to-use, have not been tested.		Affinity purified			1.248,34 €	Neurotrophin Signaling Pathway, Regulation of Muscle Cell Differentiation, Negative Regulation of intrinsic apoptotic Signaling, SARS-CoV-2 Protein Interactome, The Global Phosphorylation Landscape of SARS-CoV-2 Infection
HDAC2	ABIN1901422	https://www.antibodypedia.com/gene/1842/HDAC2/antibody/2041346/ABIN1901422	https://www.antibodies-online.com/antibody/1901422/anti-Histone+Deacetylase+2+HDAC2+AA+410-439+antibody+Alkaline+Phosphatase+AP/?utm_source=partner&utm_medium=antibodypedia&utm_campaign=listing&utm_content=123	Rabbit	Human	Polyclonal		ELISA, Flow Cytometry (FACS), Immunocytochemistry (ICC), Immunofluorescence (IF), Immunohistochemistry (IHC), Western Blotting (WB)	Approved: ELISA, Flo, ICC, IF, IHC, WB; ; Usage: The applications listed have been tested for the unconjugated form of this product. Other forms have not been tested.		Affinity purified			1.248,34 €	Neurotrophin Signaling Pathway, Regulation of Muscle Cell Differentiation, Negative Regulation of intrinsic apoptotic Signaling, SARS-CoV-2 Protein Interactome, The Global Phosphorylation Landscape of SARS-CoV-2 Infection
HDAC2	ABIN1901423	https://www.antibodypedia.com/gene/1842/HDAC2/antibody/2041347/ABIN1901423	https://www.antibodies-online.com/antibody/1901423/anti-Histone+Deacetylase+2+HDAC2+AA+410-439+antibody+APC/?utm_source=partner&utm_medium=antibodypedia&utm_campaign=listing&utm_content=123	Rabbit	Human	Polyclonal		ELISA, Flow Cytometry (FACS), Immunocytochemistry (ICC), Immunofluorescence (IF), Immunohistochemistry (IHC), Western Blotting (WB)	Approved: ELISA, Flo, ICC, IF, IHC, WB; ; Usage: The applications listed have been tested for the unconjugated form of this product. Other forms have not been tested.		Affinity purified			1.248,34 €	Neurotrophin Signaling Pathway, Regulation of Muscle Cell Differentiation, Negative Regulation of intrinsic apoptotic Signaling, SARS-CoV-2 Protein Interactome, The Global Phosphorylation Landscape of SARS-CoV-2 Infection
HDAC2	ABIN1901424	https://www.antibodypedia.com/gene/1842/HDAC2/antibody/2041348/ABIN1901424	https://www.antibodies-online.com/antibody/1901424/anti-Histone+Deacetylase+2+HDAC2+AA+410-439+antibody+Biotin/?utm_source=partner&utm_medium=antibodypedia&utm_campaign=listing&utm_content=123	Rabbit	Human	Polyclonal	Biotin	ELISA, Flow Cytometry (FACS), Immunocytochemistry (ICC), Immunofluorescence (IF), Immunohistochemistry (IHC), Western Blotting (WB)	Approved: ELISA, Flo, ICC, IF, IHC, WB; ; Usage: The applications listed have been tested for the unconjugated form of this product. Other forms have not been tested.		Affinity purified			1.248,34 €	Neurotrophin Signaling Pathway, Regulation of Muscle Cell Differentiation, Negative Regulation of intrinsic apoptotic Signaling, SARS-CoV-2 Protein Interactome, The Global Phosphorylation Landscape of SARS-CoV-2 Infection
HDAC2	ABIN1901425	https://www.antibodypedia.com/gene/1842/HDAC2/antibody/2041349/ABIN1901425	https://www.antibodies-online.com/antibody/1901425/anti-Histone+Deacetylase+2+HDAC2+AA+410-439+antibody+FITC/?utm_source=partner&utm_medium=antibodypedia&utm_campaign=listing&utm_content=123	Rabbit	Human	Polyclonal	Green dye	ELISA, Flow Cytometry (FACS), Immunocytochemistry (ICC), Immunofluorescence (IF), Immunohistochemistry (IHC), Western Blotting (WB)	Approved: ELISA, Flo, ICC, IF, IHC, WB; ; Usage: The applications listed have been tested for the unconjugated form of this product. Other forms have not been tested.		Affinity purified			1.248,34 €	Neurotrophin Signaling Pathway, Regulation of Muscle Cell Differentiation, Negative Regulation of intrinsic apoptotic Signaling, SARS-CoV-2 Protein Interactome, The Global Phosphorylation Landscape of SARS-CoV-2 Infection
HDAC2	ABIN1901426	https://www.antibodypedia.com/gene/1842/HDAC2/antibody/2041350/ABIN1901426	https://www.antibodies-online.com/antibody/1901426/anti-Histone+Deacetylase+2+HDAC2+AA+410-439+antibody+PE/?utm_source=partner&utm_medium=antibodypedia&utm_campaign=listing&utm_content=123	Rabbit	Human	Polyclonal	Yellow dye	ELISA, Flow Cytometry (FACS), Immunocytochemistry (ICC), Immunofluorescence (IF), Immunohistochemistry (IHC), Western Blotting (WB)	Approved: ELISA, Flo, ICC, IF, IHC, WB; ; Usage: The applications listed have been tested for the unconjugated form of this product. Other forms have not been tested.		Affinity purified			1.248,34 €	Neurotrophin Signaling Pathway, Regulation of Muscle Cell Differentiation, Negative Regulation of intrinsic apoptotic Signaling, SARS-CoV-2 Protein Interactome, The Global Phosphorylation Landscape of SARS-CoV-2 Infection
HDAC2	ABIN2279699	https://www.antibodypedia.com/gene/1842/HDAC2/antibody/2818895/ABIN2279699	https://www.antibodies-online.com/antibody/2279699/anti-Histone+Deacetylase+2+HDAC2+AA+417-447+Internal+Region/?utm_source=partner&utm_medium=antibodypedia&utm_campaign=listing&utm_content=100	Rabbit	Human	Polyclonal		Flow Cytometry (FACS), Immunofluorescence (IF), Immunohistochemistry (IHC), ELISA, Western Blotting (WB)	Optimal working conditions should be determined by the investigator.		Purified by Protein A affinity chromatography.			708.6	Neurotrophin Signaling Pathway, Regulation of Muscle Cell Differentiation, Negative Regulation of intrinsic apoptotic Signaling, SARS-CoV-2 Protein Interactome, The Global Phosphorylation Landscape of SARS-CoV-2 Infection
HDAC2	ABIN2279718	https://www.antibodypedia.com/gene/1842/HDAC2/antibody/2818896/ABIN2279718	https://www.antibodies-online.com/antibody/2279718/anti-Histone+Deacetylase+2+HDAC2/?utm_source=partner&utm_medium=antibodypedia&utm_campaign=listing&utm_content=100	Rabbit	Human	Polyclonal		ELISA, Western Blotting (WB)	Optimal working conditions should be determined by the investigator.		Purified by immunoaffinity chromatography.			463.47	Neurotrophin Signaling Pathway, Regulation of Muscle Cell Differentiation, Negative Regulation of intrinsic apoptotic Signaling, SARS-CoV-2 Protein Interactome, The Global Phosphorylation Landscape of SARS-CoV-2 Infection
HDAC2	ABIN2279722	https://www.antibodypedia.com/gene/1842/HDAC2/antibody/2818897/ABIN2279722	https://www.antibodies-online.com/antibody/2279722/anti-Histone+Deacetylase+2+HDAC2+AA+417-447+Internal+Region+HRP/?utm_source=partner&utm_medium=antibodypedia&utm_campaign=listing&utm_content=100	Rabbit	Human	Polyclonal	Horseradish Peroxidase	Immunohistochemistry (IHC), ELISA, Western Blotting (WB)	Optimal working conditions should be determined by the investigator.		Purified by Protein A affinity chromatography.			869.32	Neurotrophin Signaling Pathway, Regulation of Muscle Cell Differentiation, Negative Regulation of intrinsic apoptotic Signaling, SARS-CoV-2 Protein Interactome, The Global Phosphorylation Landscape of SARS-CoV-2 Infection
HDAC2	ABIN230227	https://www.antibodypedia.com/gene/1842/HDAC2/antibody/773586/ABIN230227	https://www.antibodies-online.com/antibody/230227/anti-Histone+Deacetylase+2+HDAC2+C-Term+antibody/?utm_source=partner&utm_medium=antibodypedia&utm_campaign=listing&utm_content=117	Rabbit	Human, Mouse, Rat, Simian	Polyclonal		Immunocytochemistry (ICC), Immunofluorescence (IF), ELISA, Western Blotting (WB)	Approved: ELISA, ICC, IF (1:100), WB (1:1000); ; Usage: Suitable for use in Immunofluorescence, ELISA, Western Blot and Immunocytochemistry. Immunofluorescence: 1:100. Western Blot: 1:1000.		Tissue culture supernatant			898.34	Neurotrophin Signaling Pathway, Regulation of Muscle Cell Differentiation, Negative Regulation of intrinsic apoptotic Signaling, SARS-CoV-2 Protein Interactome, The Global Phosphorylation Landscape of SARS-CoV-2 Infection
HDAC2	ABIN230228	https://www.antibodypedia.com/gene/1842/HDAC2/antibody/773587/ABIN230228	https://www.antibodies-online.com/antibody/230228/anti-Histone+Deacetylase+2+HDAC2+C-Term+antibody/?utm_source=partner&utm_medium=antibodypedia&utm_campaign=listing&utm_content=107	Rabbit	Human, Mouse, Simian	Polyclonal		Immunoprecipitation (IP), ELISA, Western Blotting (WB)	Approved: ELISA, IP, WB (1:10 - 1:50); ; Usage: Suitable for use in ELISA, Western Blot and Immunoprecipitation. Western Blot: 1:10-1:50. Immunoprecipitation: 1 μg/mg of total cell protein (~10^7 cells).		Immunoaffinity purified			898.34	Neurotrophin Signaling Pathway, Regulation of Muscle Cell Differentiation, Negative Regulation of intrinsic apoptotic Signaling, SARS-CoV-2 Protein Interactome, The Global Phosphorylation Landscape of SARS-CoV-2 Infection
HDAC2	ABIN2471947	https://www.antibodypedia.com/gene/1842/HDAC2/antibody/2313811/ABIN2471947	https://www.antibodies-online.com/antibody/2471947/anti-Histone+Deacetylase+2+HDAC2+antibody/?utm_source=partner&utm_medium=antibodypedia&utm_campaign=listing&utm_content=115	Rabbit	Human, Mouse, Rat	Polyclonal		Immunohistochemistry (IHC), ELISA, Western Blotting (WB)	HDAC2 Antibody can be used for ELISA starting at 1:5000, and Immunohistochemistry in paraffin embeded tissues starting at 1:200,		Immunoaffinity Chromatography			607.5	Neurotrophin Signaling Pathway, Regulation of Muscle Cell Differentiation, Negative Regulation of intrinsic apoptotic Signaling, SARS-CoV-2 Protein Interactome, The Global Phosphorylation Landscape of SARS-CoV-2 Infection
HDAC2	ABIN2621749	https://www.antibodypedia.com/gene/1842/HDAC2/antibody/2348980/ABIN2621749	https://www.antibodies-online.com/antibody/2621749/anti-Histone+Deacetylase+2+HDAC2+C-Term+antibody/?utm_source=partner&utm_medium=antibodypedia&utm_campaign=listing&utm_content=127	Rabbit	Human, Mouse, Rat	Polyclonal		ELISA, Immunofluorescence (IF), Immunohistochemistry (IHC), Western Blotting (WB)	Approved: ELISA, IF (20 μg/mL), IHC (5 μg/mL), WB (0.5 - 1 μg/mL)		Immunoaffinity purified			640	Neurotrophin Signaling Pathway, Regulation of Muscle Cell Differentiation, Negative Regulation of intrinsic apoptotic Signaling, SARS-CoV-2 Protein Interactome, The Global Phosphorylation Landscape of SARS-CoV-2 Infection
HDAC2	ABIN2933076	https://www.antibodypedia.com/gene/1842/HDAC2/antibody/3903771/ABIN2933076	https://www.antibodies-online.com/antibody/2933076/anti-Histone+Deacetylase+2+HDAC2+antibody/?utm_source=partner&utm_medium=antibodypedia&utm_campaign=listing&utm_content=102	Rabbit	Human, Mouse, Rat	Polyclonal		ELISA, Immunofluorescence (fixed cells) (IF/ICC), Immunohistochemistry (IHC), Western Blotting (WB)	Optimal working dilution should be determined by the investigator.		Antigen Affinity Chromatography			390.12	Neurotrophin Signaling Pathway, Regulation of Muscle Cell Differentiation, Negative Regulation of intrinsic apoptotic Signaling, SARS-CoV-2 Protein Interactome, The Global Phosphorylation Landscape of SARS-CoV-2 Infection
HDAC2	ABIN2977770	https://www.antibodypedia.com/gene/1842/HDAC2/antibody/4109249/ABIN2977770	https://www.antibodies-online.com/antibody/2977770/anti-Histone+Deacetylase+2+HDAC2+antibody/?utm_source=partner&utm_medium=antibodypedia&utm_campaign=listing&utm_content=102	Rabbit	Human, Mouse, Rat	Polyclonal		ELISA, Immunofluorescence (fixed cells) (IF/ICC), Immunohistochemistry (IHC), Western Blotting (WB)	Optimal working dilution should be determined by the investigator.		Antigen Affinity Chromatography			741.86	Neurotrophin Signaling Pathway, Regulation of Muscle Cell Differentiation, Negative Regulation of intrinsic apoptotic Signaling, SARS-CoV-2 Protein Interactome, The Global Phosphorylation Landscape of SARS-CoV-2 Infection
HDAC2	ABIN355208	https://www.antibodypedia.com/gene/1842/HDAC2/antibody/782574/ABIN355208	https://www.antibodies-online.com/antibody/355208/anti-Histone+Deacetylase+2+HDAC2+C-Term+antibody/?utm_source=partner&utm_medium=antibodypedia&utm_campaign=listing&utm_content=132	Rabbit	Human	Polyclonal		ELISA, Western Blotting (WB)	Approved: ELISA (0.05 - 0.2 μg/mL), WB (0.5 - 1 μg/mL); ; Usage: Suitable for use in ELISA and Western Blot. ELISA: 0.05-0.2 μg/mL. Western Blot: 0.5-1 μg/mL.		Immunoaffinity purified			690	Neurotrophin Signaling Pathway, Regulation of Muscle Cell Differentiation, Negative Regulation of intrinsic apoptotic Signaling, SARS-CoV-2 Protein Interactome, The Global Phosphorylation Landscape of SARS-CoV-2 Infection
HDAC2	ABIN4317574	https://www.antibodypedia.com/gene/1842/HDAC2/antibody/4194742/ABIN4317574	https://www.antibodies-online.com/antibody/4317574/anti-Histone+Deacetylase+2+HDAC2+C-Term,+all+Isoforms+antibody/?utm_source=partner&utm_medium=antibodypedia&utm_campaign=listing&utm_content=125	Rabbit	Human, Mouse, Rat	Polyclonal		ELISA, Immunocytochemistry (ICC), Immunofluorescence (IF), Immunohistochemistry (IHC), Western Blotting (WB)	Optimal working dilution should be determined by the investigator.		Immunogen affinity purified				Neurotrophin Signaling Pathway, Regulation of Muscle Cell Differentiation, Negative Regulation of intrinsic apoptotic Signaling, SARS-CoV-2 Protein Interactome, The Global Phosphorylation Landscape of SARS-CoV-2 Infection	Image no. 3 for anti-Histone Deacetylase 2 (HDAC2) (all Isoforms), (C-Term) antibody (ABIN4317574) [https://i1.abocdn.com/productimage/v77f78350/q4l27e6z2o1s/];;Image no. 2 for anti-Histone Deacetylase 2 (HDAC2) (all Isoforms), (C-Term) antibody (ABIN4317574) [https://i1.abocdn.com/productimage/v9c41c7b4/i6y20g5x2l1d/];;Image no. 1 for anti-Histone Deacetylase 2 (HDAC2) (all Isoforms), (C-Term) a…			Image no. 3 for anti-Histone Deacetylase 2 (HDAC2) (all Isoforms), (C-Term) antibody (ABIN4317574)	https://i1.abocdn.com/productimage/v77f78350/q4l27e6z2o1s/	Image no. 2 for anti-Histone Deacetylase 2 (HDAC2) (all Isoforms), (C-Term) antibody (ABIN4317574)	https://i1.abocdn.com/productimage/v9c41c7b4/i6y20g5x2l1d/	Image no. 1 for anti-Histone Deacetylase 2 (HDAC2) (all Isoforms), (C-Term) antibody (ABIN4317574)	https://i1.abocdn.com/productimage/v21118791/p8l26v2f2t1p/
HDAC2	ABIN4369239	https://www.antibodypedia.com/gene/1842/HDAC2/antibody/4225193/ABIN4369239	https://www.antibodies-online.com/antibody/4369239/anti-Histone+Deacetylase+2+HDAC2+antibody/?utm_source=partner&utm_medium=antibodypedia&utm_campaign=listing&utm_content=115	Rabbit	Human, Mouse, Rat	Polyclonal		Immunohistochemistry (IHC), ELISA, Western Blotting (WB)	HDAC2 Antibody can be used for ELISA starting at 1:5000, and Immunohistochemistry in paraffin embeded tissues starting at 1:200,		Immunoaffinity Chromatography			607.5	Neurotrophin Signaling Pathway, Regulation of Muscle Cell Differentiation, Negative Regulation of intrinsic apoptotic Signaling, SARS-CoV-2 Protein Interactome, The Global Phosphorylation Landscape of SARS-CoV-2 Infection
HDAC2	ABIN5689984	https://www.antibodypedia.com/gene/1842/HDAC2/antibody/4316834/ABIN5689984	https://www.antibodies-online.com/antibody/5689984/anti-Histone+Deacetylase+2+HDAC2+C-Term+antibody/?utm_source=partner&utm_medium=antibodypedia&utm_campaign=listing&utm_content=138	Rabbit	Human, Mouse, Rat	Polyclonal		ELISA, Immunofluorescence (IF), Immunohistochemistry (Paraffin-embedded Sections) (IHC (p)), Western Blotting (WB)	HDAC2 antibody can be used for detection of HDAC2 by Western blot at 0.5 - 1 μ,g/mL. Antibody can also be used for Immunohistochemistry at 5 μ,g/mL. For Immunoflorescence start at 20 μ,g/mL.		HDAC2 antibody is affinity chromatography purified via peptide column.			400	Neurotrophin Signaling Pathway, Regulation of Muscle Cell Differentiation, Negative Regulation of intrinsic apoptotic Signaling, SARS-CoV-2 Protein Interactome, The Global Phosphorylation Landscape of SARS-CoV-2 Infection
HDAC2	ABIN5697847	https://www.antibodypedia.com/gene/1842/HDAC2/antibody/4319517/ABIN5697847	https://www.antibodies-online.com/antibody/5697847/anti-Histone+Deacetylase+2+HDAC2+antibody/?utm_source=partner&utm_medium=antibodypedia&utm_campaign=listing&utm_content=116	Rabbit	Human, Mouse, Rat	Polyclonal		ELISA, Flow Cytometry (FACS), Immunofluorescence (IF), Immunohistochemistry (IHC), Immunoprecipitation (IP), Western Blotting (WB)	Optimal working dilution should be determined by the investigator.					345.45	Neurotrophin Signaling Pathway, Regulation of Muscle Cell Differentiation, Negative Regulation of intrinsic apoptotic Signaling, SARS-CoV-2 Protein Interactome, The Global Phosphorylation Landscape of SARS-CoV-2 Infection
HDAC2	ABIN5867614	https://www.antibodypedia.com/gene/1842/HDAC2/antibody/4329396/ABIN5867614	https://www.antibodies-online.com/antibody/5867614/anti-Histone+Deacetylase+2+HDAC2+pSer394+antibody/?utm_source=partner&utm_medium=antibodypedia&utm_campaign=listing&utm_content=112	Rabbit	Human, Mouse, Rat, Simian	Polyclonal		ELISA, Western Blotting (WB)	Optimal working dilution should be determined by the investigator.		Affinity Chromatography			230.23	Neurotrophin Signaling Pathway, Regulation of Muscle Cell Differentiation, Negative Regulation of intrinsic apoptotic Signaling, SARS-CoV-2 Protein Interactome, The Global Phosphorylation Landscape of SARS-CoV-2 Infection
HDAC2	ABIN5867615	https://www.antibodypedia.com/gene/1842/HDAC2/antibody/4329397/ABIN5867615	https://www.antibodies-online.com/antibody/5867615/anti-Histone+Deacetylase+2+HDAC2+Ser394,+pSer394+antibody/?utm_source=partner&utm_medium=antibodypedia&utm_campaign=listing&utm_content=112	Rabbit	Human, Mouse, Rat	Polyclonal		ELISA, Immunofluorescence (fixed cells) (IF/ICC), Immunohistochemistry (IHC), Western Blotting (WB)	Optimal working dilution should be determined by the investigator.		Affinity Chromatography			460.47	Neurotrophin Signaling Pathway, Regulation of Muscle Cell Differentiation, Negative Regulation of intrinsic apoptotic Signaling, SARS-CoV-2 Protein Interactome, The Global Phosphorylation Landscape of SARS-CoV-2 Infection
HDAC2	ABIN5867617	https://www.antibodypedia.com/gene/1842/HDAC2/antibody/4329399/ABIN5867617	https://www.antibodies-online.com/antibody/5867617/anti-Histone+Deacetylase+2+HDAC2+antibody/?utm_source=partner&utm_medium=antibodypedia&utm_campaign=listing&utm_content=107	Rabbit	Human, Mouse	Polyclonal		ELISA, Immunohistochemistry (IHC)	Optimal working dilution should be determined by the investigator.		Antigen Affinity Chromatography			287.79	Neurotrophin Signaling Pathway, Regulation of Muscle Cell Differentiation, Negative Regulation of intrinsic apoptotic Signaling, SARS-CoV-2 Protein Interactome, The Global Phosphorylation Landscape of SARS-CoV-2 Infection
HDAC2	ABIN5867618	https://www.antibodypedia.com/gene/1842/HDAC2/antibody/4329400/ABIN5867618	https://www.antibodies-online.com/antibody/5867618/anti-Histone+Deacetylase+2+HDAC2+antibody/?utm_source=partner&utm_medium=antibodypedia&utm_campaign=listing&utm_content=107	Rabbit	Human, Mouse	Polyclonal		ELISA, Immunohistochemistry (IHC)	Optimal working dilution should be determined by the investigator.		Antigen Affinity Chromatography			287.79	Neurotrophin Signaling Pathway, Regulation of Muscle Cell Differentiation, Negative Regulation of intrinsic apoptotic Signaling, SARS-CoV-2 Protein Interactome, The Global Phosphorylation Landscape of SARS-CoV-2 Infection
HDAC2	ABIN5867622	https://www.antibodypedia.com/gene/1842/HDAC2/antibody/4329403/ABIN5867622	https://www.antibodies-online.com/antibody/5867622/anti-Histone+Deacetylase+2+HDAC2+Ser394+antibody/?utm_source=partner&utm_medium=antibodypedia&utm_campaign=listing&utm_content=112	Rabbit	Human, Mouse, Rat, Simian	Polyclonal		ELISA, Immunohistochemistry (IHC), Western Blotting (WB)	Optimal working dilution should be determined by the investigator.		Affinity Chromatography			230.23	Neurotrophin Signaling Pathway, Regulation of Muscle Cell Differentiation, Negative Regulation of intrinsic apoptotic Signaling, SARS-CoV-2 Protein Interactome, The Global Phosphorylation Landscape of SARS-CoV-2 Infection
HDAC2	ABIN6039637	https://www.antibodypedia.com/gene/1842/HDAC2/antibody/3906107/ABIN6039637	https://www.antibodies-online.com/antibody/6039637/anti-Histone+Deacetylase+2+HDAC2+antibody/?utm_source=partner&utm_medium=antibodypedia&utm_campaign=listing&utm_content=107	Rabbit	Human, Mouse	Polyclonal		ELISA, Immunohistochemistry (IHC)	Optimal working dilution should be determined by the investigator.		Antigen Affinity Chromatography			396.51	Neurotrophin Signaling Pathway, Regulation of Muscle Cell Differentiation, Negative Regulation of intrinsic apoptotic Signaling, SARS-CoV-2 Protein Interactome, The Global Phosphorylation Landscape of SARS-CoV-2 Infection
HDAC2	ABIN6040290	https://www.antibodypedia.com/gene/1842/HDAC2/antibody/4392135/ABIN6040290	https://www.antibodies-online.com/antibody/6040290/anti-Histone+Deacetylase+2+HDAC2+antibody/?utm_source=partner&utm_medium=antibodypedia&utm_campaign=listing&utm_content=107	Rabbit	Human, Mouse	Polyclonal		ELISA, Immunohistochemistry (IHC)	Optimal working dilution should be determined by the investigator.		Antigen Affinity Chromatography			396.51	Neurotrophin Signaling Pathway, Regulation of Muscle Cell Differentiation, Negative Regulation of intrinsic apoptotic Signaling, SARS-CoV-2 Protein Interactome, The Global Phosphorylation Landscape of SARS-CoV-2 Infection
HDAC2	ABIN6105836	https://www.antibodypedia.com/gene/1842/HDAC2/antibody/4428959/ABIN6105836	https://www.antibodies-online.com/antibody/6105836/anti-Histone+Deacetylase+2+HDAC2+pSer394+antibody/?utm_source=partner&utm_medium=antibodypedia&utm_campaign=listing&utm_content=112	Rabbit	Human, Mouse, Rat, Simian	Polyclonal		ELISA, Western Blotting (WB)	Optimal working dilution should be determined by the investigator.		Affinity Chromatography			294.19	Neurotrophin Signaling Pathway, Regulation of Muscle Cell Differentiation, Negative Regulation of intrinsic apoptotic Signaling, SARS-CoV-2 Protein Interactome, The Global Phosphorylation Landscape of SARS-CoV-2 Infection
HDAC2	ABIN6105952	https://www.antibodypedia.com/gene/1842/HDAC2/antibody/4429073/ABIN6105952	https://www.antibodies-online.com/antibody/6105952/anti-Histone+Deacetylase+2+HDAC2+Ser394+antibody/?utm_source=partner&utm_medium=antibodypedia&utm_campaign=listing&utm_content=112	Rabbit	Human, Mouse, Rat, Simian	Polyclonal		ELISA, Immunohistochemistry (IHC), Western Blotting (WB)	Optimal working dilution should be determined by the investigator.		Affinity Chromatography			294.19	Neurotrophin Signaling Pathway, Regulation of Muscle Cell Differentiation, Negative Regulation of intrinsic apoptotic Signaling, SARS-CoV-2 Protein Interactome, The Global Phosphorylation Landscape of SARS-CoV-2 Infection
HDAC2	LS-B13664	https://www.antibodypedia.com/gene/1842/HDAC2/antibody/2985880/LS-B13664	https://www.lsbio.com/antibodies/ihc-plus-hdac2-antibody-elisa-ihc-wb-western-ls-b13664/430177?trid=259	Rabbit	Human	Polyclonal		IHC. IHC - Paraffin (5 µg/ml). Western blot (0.5 - 1 µg/ml). ELISA (0.05 - 0.2 µg/ml)			Immunoaffinity chromatography			Unavailable		HDAC2 Antibody - Human Testis: Formalin-Fixed, Paraffin-Embedded (FFPE) [https://lsbio-7d62.kxcdn.com/image2/ihc-plus-hdac2-antibody-ls-b13664/309736_2304678.jpg];;HDAC2 Antibody - Western blot of HeLa cell lysate using 1 ug/ml Rabbit Anti-HDAC2 Polyclonal Antibody. Lane 1. Rabbit Anti-HDAC2 Polyclonal Antibody. Lane 2. Rabbit Anti-HDAC2 Polyclonal Antibody pre-incubated with immunizing peptide. …			HDAC2 Antibody - Human Testis: Formalin-Fixed, Paraffin-Embedded (FFPE)	https://lsbio-7d62.kxcdn.com/image2/ihc-plus-hdac2-antibody-ls-b13664/309736_2304678.jpg	HDAC2 Antibody - Western blot of HeLa cell lysate using 1 ug/ml Rabbit Anti-HDAC2 Polyclonal Antibody. Lane 1. Rabbit Anti-HDAC2 Polyclonal Antibody. Lane 2. Rabbit Anti-HDAC2 Polyclonal Antibody pre-incubated with immunizing peptide. The signal was developed with IRDye 800 Conjugated Goat Anti-Rabbit IgG.	https://lsbio-7d62.kxcdn.com/image2/ihc-plus-hdac2-antibody-ls-b13664/153678_91280.jpg	HDAC2 Antibody - Human Skin: Formalin-Fixed, Paraffin-Embedded (FFPE)	https://lsbio-7d62.kxcdn.com/image2/ihc-plus-hdac2-antibody-ls-b13664/309735_2304625.jpg
HDAC2	LS-C258345	https://www.antibodypedia.com/gene/1842/HDAC2/antibody/1371056/LS-C258345	https://www.lsbio.com/antibodies/hdac2-antibody-aa410-439-ap-elisa-flow-icc-if-immunofluorescence-ihc-wb-western-ls-c258345/267221?trid=259	Rabbit	Human	Polyclonal	Alkaline Phosphatase	IHC. ICC. Immunofluorescence. Western blot. Flow Cytometry. ELISA. Applications tested for the base form of this product only			Affinity purified			Unavailable
HDAC2	LS-C258346	https://www.antibodypedia.com/gene/1842/HDAC2/antibody/1371057/LS-C258346	https://www.lsbio.com/antibodies/hdac2-antibody-aa410-439-apc-elisa-flow-icc-if-immunofluorescence-ihc-wb-western-ls-c258346/267222?trid=259	Rabbit	Human	Polyclonal	Red dye	IHC. ICC. Immunofluorescence. Western blot. Flow Cytometry. ELISA. Applications tested for the base form of this product only			Affinity purified			Unavailable
HDAC2	LS-C258347	https://www.antibodypedia.com/gene/1842/HDAC2/antibody/1371058/LS-C258347	https://www.lsbio.com/antibodies/hdac2-antibody-aa410-439-biotin-elisa-flow-icc-if-immunofluorescence-ihc-wb-western-ls-c258347/267223?trid=259	Rabbit	Human	Polyclonal	Biotin	IHC. ICC. Immunofluorescence. Western blot. Flow Cytometry. ELISA. Applications tested for the base form of this product only			Affinity purified			Unavailable
HDAC2	LS-C258348	https://www.antibodypedia.com/gene/1842/HDAC2/antibody/1371059/LS-C258348	https://www.lsbio.com/antibodies/hdac2-antibody-aa410-439-fitc-elisa-flow-icc-if-immunofluorescence-ihc-wb-western-ls-c258348/267224?trid=259	Rabbit	Human	Polyclonal	Green dye	IHC. ICC. Immunofluorescence. Western blot. Flow Cytometry. ELISA. Applications tested for the base form of this product only			Affinity purified			Unavailable
HDAC2	LS-C258349	https://www.antibodypedia.com/gene/1842/HDAC2/antibody/1371060/LS-C258349	https://www.lsbio.com/antibodies/hdac2-antibody-aa410-439-azide-free-hrp-elisa-flow-icc-if-immunofluorescence-ihc-wb-western-ls-c258349/267225?trid=259	Rabbit	Human	Polyclonal	Horseradish Peroxidase	IHC. ICC. Immunofluorescence. Western blot. Flow Cytometry. ELISA. Applications tested for the base form of this product only			Affinity purified			Unavailable
HDAC2	LS-C258354	https://www.antibodypedia.com/gene/1842/HDAC2/antibody/1371065/LS-C258354	https://www.lsbio.com/antibodies/hdac2-antibody-aa410-439-pe-elisa-flow-icc-if-immunofluorescence-ihc-wb-western-ls-c258354/267230?trid=259	Rabbit	Human	Polyclonal		IHC. ICC. Immunofluorescence. Western blot. Flow Cytometry. ELISA. Applications tested for the base form of this product only			Affinity purified			Unavailable
HDAC2	LS-C336189	https://www.antibodypedia.com/gene/1842/HDAC2/antibody/1716356/LS-C336189	https://www.lsbio.com/antibodies/hdac2-antibody-elisa-if-immunofluorescence-ihc-wb-western-ls-c336189/346686?trid=259	Rabbit	Human, Mouse, Rat	Polyclonal		IHC (5 µg/ml). Immunofluorescence (20 µg/ml). Western blot (0.5 - 1 µg/ml). ELISA			Peptide Column Affinity Chromatography			Unavailable		HDAC2 Antibody - Immunofluorescence of HDAC2 in rat testis tissue with HDAC2 antibody at 20 ug/mL. [https://lsbio-7d62.kxcdn.com/image2/hdac2-antibody-ls-c336189/208739_3665327.jpg];;HDAC2 Antibody - Immunohistochemistry of HDAC2 in rat testis tissue with HDAC2 antibody at 5 ug/mL. [https://lsbio-7d62.kxcdn.com/image2/hdac2-antibody-ls-c336189/208740_1513526.jpg];;HDAC2 Antibody - Western blot an…			HDAC2 Antibody - Immunofluorescence of HDAC2 in rat testis tissue with HDAC2 antibody at 20 ug/mL.	https://lsbio-7d62.kxcdn.com/image2/hdac2-antibody-ls-c336189/208739_3665327.jpg	HDAC2 Antibody - Immunohistochemistry of HDAC2 in rat testis tissue with HDAC2 antibody at 5 ug/mL.	https://lsbio-7d62.kxcdn.com/image2/hdac2-antibody-ls-c336189/208740_1513526.jpg	HDAC2 Antibody - Western blot analysis of HDAC2 in HeLa cell lysate with HDAC2 antibody at (A) 0.5 and (B) 1 ug/ml.	https://lsbio-7d62.kxcdn.com/image2/hdac2-antibody-ls-c336189/208738_1513478.jpg
HDAC2	LS-C36601	https://www.antibodypedia.com/gene/1842/HDAC2/antibody/1252872/LS-C36601	https://www.lsbio.com/antibodies/hdac2-antibody-c-terminus-elisa-icc-if-immunofluorescence-wb-western-ls-c36601/36109?trid=259	Rabbit	Human, Mouse, Rat, Simian	Polyclonal		ICC. Immunofluorescence (1:100). Western blot (1:1000). ELISA			Tissue culture supernatant			Unavailable
HDAC2	LS-C36602	https://www.antibodypedia.com/gene/1842/HDAC2/antibody/1252873/LS-C36602	https://www.lsbio.com/antibodies/hdac2-antibody-c-terminus-elisa-ip-wb-western-ls-c36602/36110?trid=259	Rabbit	Human, Mouse, Simian	Polyclonal		Western blot (1:10 - 1:50). Immunoprecipitation. ELISA			Immunoaffinity purified			Unavailable
HDAC2	LS-C508669	https://www.antibodypedia.com/gene/1842/HDAC2/antibody/3232858/LS-C508669	https://www.lsbio.com/antibodies/hdac2-antibody-ap-elisa-ip-wb-western-ls-c508669/522230?trid=259	Rabbit	Human, Mouse	Polyclonal	Alkaline Phosphatase	Western blot. Immunoprecipitation. ELISA. Applications tested for the base form of this product only			Immunoaffinity purified			Unavailable
HDAC2	LS-C517280	https://www.antibodypedia.com/gene/1842/HDAC2/antibody/3279683/LS-C517280	https://www.lsbio.com/antibodies/hdac2-antibody-apc-elisa-ip-wb-western-ls-c517280/530841?trid=259	Rabbit	Human, Mouse	Polyclonal	Red dye	Western blot. Immunoprecipitation. ELISA. Applications tested for the base form of this product only			Immunoaffinity purified			Unavailable
HDAC2	LS-C526671	https://www.antibodypedia.com/gene/1842/HDAC2/antibody/3287665/LS-C526671	https://www.lsbio.com/antibodies/hdac2-antibody-biotin-elisa-ip-wb-western-ls-c526671/540232?trid=259	Rabbit	Human, Mouse	Polyclonal	Biotin	Western blot. Immunoprecipitation. ELISA. Applications tested for the base form of this product only			Immunoaffinity purified			Unavailable
HDAC2	LS-C536662	https://www.antibodypedia.com/gene/1842/HDAC2/antibody/3268684/LS-C536662	https://www.lsbio.com/antibodies/hdac2-antibody-fitc-elisa-ip-wb-western-ls-c536662/550224?trid=259	Rabbit	Human, Mouse	Polyclonal	Green dye	Western blot. Immunoprecipitation. ELISA. Applications tested for the base form of this product only			Immunoaffinity purified			Unavailable
HDAC2	LS-C546778	https://www.antibodypedia.com/gene/1842/HDAC2/antibody/3312205/LS-C546778	https://www.lsbio.com/antibodies/hdac2-antibody-hrp-elisa-ip-wb-western-ls-c546778/560340?trid=259	Rabbit	Human, Mouse	Polyclonal	Horseradish Peroxidase	Western blot. Immunoprecipitation. ELISA. Applications tested for the base form of this product only			Immunoaffinity purified			Unavailable
HDAC2	LS-C654836	https://www.antibodypedia.com/gene/1842/HDAC2/antibody/3363924/LS-C654836	https://www.lsbio.com/antibodies/hdac2-antibody-pe-elisa-ip-wb-western-ls-c654836/668401?trid=259	Rabbit	Human, Mouse	Polyclonal		Western blot. Immunoprecipitation. ELISA. Applications tested for the base form of this product only			Immunoaffinity purified			Unavailable
HDAC2	LS-C666098	https://www.antibodypedia.com/gene/1842/HDAC2/antibody/3669915/LS-C666098	https://www.lsbio.com/antibodies/hdac2-antibody-elisa-flow-if-immunofluorescence-ihc-ip-wb-western-ls-c666098/680548?trid=259	Rabbit	Human	Polyclonal		IHC. Immunofluorescence. Western blot. Immunoprecipitation. Flow Cytometry. ELISA			Immunogen affinity purified			Unavailable
HDAC2	LS-C754964	https://www.antibodypedia.com/gene/1842/HDAC2/antibody/4500584/LS-C754964	https://www.lsbio.com/antibodies/hdac2-antibody-elisa-if-immunofluorescence-ihc-wb-western-ls-c754964/780614?trid=259	Rabbit	Human	Polyclonal		IHC (1:20 - 1:200). Immunofluorescence (1:10 - 1:100). Western blot. ELISA			Immunogen affinity purified to greater than 95% as determined by SDS-PAGE.			Unavailable
HDAC2	LS-C92588	https://www.antibodypedia.com/gene/1842/HDAC2/antibody/1255656/LS-C92588	https://www.lsbio.com/antibodies/hdac2-antibody-c-terminus-elisa-wb-western-ls-c92588/93810?trid=259	Rabbit	Human	Polyclonal		Western blot (0.5 - 1 µg/ml). ELISA (0.05 - 0.2 µg/ml)			Immunoaffinity purified			Unavailable
HDAC2	NBP2-41285	https://www.antibodypedia.com/gene/1842/HDAC2/antibody/2229015/NBP2-41285	https://www.novusbio.com/products/histone-deacetylase-2-hdac2-antibody_nbp2-41285?utm_source=antibodypedia&utm_medium=referral&utm_campaign=product&utm_term=primaryantibodies	Rabbit	Human, Mouse, Rat	Polyclonal		WB, ELISA, ICC/IF, IHC, IHC-P, ICC/IF	Western Blot; ELISA; Immunocytochemistry/Immunofluorescence; Immunohistochemistry; Immunohistochemistry-Paraffin 1:10-1:500; Immunofluorescence	52 kDa. Disclaimer note: The observed molecular weight of the protein may vary from the listed predicted molecular weight due to post translational modifications, post translation cleavages, relative charges, and other experimental factors.	Peptide affinity purified					Western Blot: Histone Deacetylase 2/HDAC2 Antibody [NBP2-41285] - Western blot analysis of HDAC2 in HeLa cell lysate with HDAC2 antibody at (A) 0.5 and (B) 1 ug/ml. [https://images.novusbio.com/fullsize2/Histone-Deacetylase-2-HDAC2-Antibody-Western-Blot-NBP2-41285-img0001.jpg];;Immunohistochemistry: Histone Deacetylase 2/HDAC2 Antibody [NBP2-41285] - Immunohistochemistry of HDAC2 in rat testis ti…			Western Blot: Histone Deacetylase 2/HDAC2 Antibody [NBP2-41285] - Western blot analysis of HDAC2 in HeLa cell lysate with HDAC2 antibody at (A) 0.5 and (B) 1 ug/ml.	https://images.novusbio.com/fullsize2/Histone-Deacetylase-2-HDAC2-Antibody-Western-Blot-NBP2-41285-img0001.jpg	Immunohistochemistry: Histone Deacetylase 2/HDAC2 Antibody [NBP2-41285] - Immunohistochemistry of HDAC2 in rat testis tissue with HDAC2 antibody at 5 ug/mL.	https://images.novusbio.com/fullsize2/Histone-Deacetylase-2-HDAC2-Antibody-Immunohistochemistry-NBP2-41285-img0002.jpg	Immunohistochemistry: Histone Deacetylase 2/HDAC2 Antibody [NBP2-41285] - Rat testis tissue with HDAC2 antibody at 20 ug/mL.	https://images.novusbio.com/fullsize2/Histone-Deacetylase-2-HDAC2-Antibody-Immunofluorescence-NBP2-41285-img0003.jpg
HDAC2	orb28974	https://www.antibodypedia.com/gene/1842/HDAC2/antibody/3401472/orb28974	https://www.biorbyt.com/hdac2-antibody-orb28974.html	Rabbit	Human	Polyclonal	Unconjugated	ELISA, ICC, IF, IHC-P, WB	WB: 1:1000, IF/ICC: 1:10-50, IHC-P: 1:10-50	55.364 kDa	Affinity purified			$584.80		Immunohistochemical staining of human breast carcinoma tissue using HDAC2 antibody (antibody dilution at 1:10-50) [https://www.biorbyt.com/pub/media/catalog/product/h/d/hdac2-antibody_orb28974_ihc-p_3.jpg];;Immunofluorescense analysis of Hela cell using HDAC2 antibody [Out of Stock] (dilution at 1:10-50) [https://www.biorbyt.com/pub/media/catalog/product/h/d/hdac2-antibody_orb28974_if-icc_1.jpg];…			Immunohistochemical staining of human breast carcinoma tissue using HDAC2 antibody (antibody dilution at 1:10-50)	https://www.biorbyt.com/pub/media/catalog/product/h/d/hdac2-antibody_orb28974_ihc-p_3.jpg	Immunofluorescense analysis of Hela cell using HDAC2 antibody [Out of Stock] (dilution at 1:10-50)	https://www.biorbyt.com/pub/media/catalog/product/h/d/hdac2-antibody_orb28974_if-icc_1.jpg	WB analysis of mouse spleen tissue lysate using HDAC2 antibody [Out of Stock] (dilution at 1:1000)	https://www.biorbyt.com/pub/media/catalog/product/h/d/hdac2-antibody_orb28974_wb_4.jpg	Immunofluorescense analysis of 293 cell using HDAC2 antibody [Out of Stock] (dilution at 1:10-50)	https://www.biorbyt.com/pub/media/catalog/product/h/d/hdac2-antibody_orb28974_if-icc_2.jpg	WB analysis of 293 cell line lysate using HDAC2 antibody [Out of Stock] (dilution at 1:1000)	https://www.biorbyt.com/pub/media/catalog/product/h/d/hdac2-antibody_orb28974_wb_5.jpg		https://www.biorbyt.com/pub/media/catalog/product/h/d/hdac2-antibody_orb28974_wb_6.jpg
HDAC2	orb310536	https://www.antibodypedia.com/gene/1842/HDAC2/antibody/2904385/orb310536	https://www.biorbyt.com/hdac2-antibody-orb310536.html	Rabbit	Human, Mouse, Rat, Simian	Polyclonal	Unconjugated	ELISA, IHC-P, WB			Purified by affinity-chromatography			$445.40
HDAC2	orb345744	https://www.antibodypedia.com/gene/1842/HDAC2/antibody/3409535/orb345744	https://www.biorbyt.com/hdac-2-antibody-orb345744.html	Rabbit		Polyclonal	Unconjugated	ELISA, ICC, IF, IHC-P, WB			Immunoaffinity chromatography			$710.60
HDAC2	orb345745	https://www.antibodypedia.com/gene/1842/HDAC2/antibody/3409536/orb345745	https://www.biorbyt.com/hdac-2-antibody-orb345745.html	Rabbit		Polyclonal	Unconjugated	ELISA, ICC, IF, IHC-P, WB			Immunoaffinity chromatography			$710.60
HDAC2	orb40465	https://www.antibodypedia.com/gene/1842/HDAC2/antibody/1631467/orb40465	https://www.biorbyt.com/hdac2-antibody-orb40465.html	Rabbit	Human	Polyclonal	Unconjugated	ELISA, FACS, ICC, IF, IHC-P, WB	WB: 1:1000, IHC-P: 1:50-100, FACS: 1:10-50, IF/ICC: 1:10-50	55.364 kDa	Peptide Affinity purified			$584.80		Western blot analysis of SH-SY5Y cell line lysates (35ug/lane)using HDAC2 antibody (primary antibody dilution at: 1:1000) [https://www.biorbyt.com/pub/media/catalog/product/h/d/hdac2-antibody_orb40465_wb_1.jpg];;Immunohistochemical staining of paraffin embedded human lung carcinoma tissue using HDAC2 antibody (primary antibody dilution at: 1:50-100) [https://www.biorbyt.com/pub/media/catalog/prod…			Western blot analysis of SH-SY5Y cell line lysates (35ug/lane)using HDAC2 antibody (primary antibody dilution at: 1:1000)	https://www.biorbyt.com/pub/media/catalog/product/h/d/hdac2-antibody_orb40465_wb_1.jpg	Immunohistochemical staining of paraffin embedded human lung carcinoma tissue using HDAC2 antibody (primary antibody dilution at: 1:50-100)	https://www.biorbyt.com/pub/media/catalog/product/h/d/hdac2-antibody_orb40465_ihc-p_1.jpg	Immunofluorescense analysis of Hela cells using HDAC2 antibody (primary antibody dilution at: 1:10-50)	https://www.biorbyt.com/pub/media/catalog/product/h/d/hdac2-antibody_orb40465_if-icc_1.jpg		https://www.biorbyt.com/pub/media/catalog/product/h/d/hdac2-antibody_orb40465_facs_1.jpg
HDAC2	CBMAB-H0506-FY	https://www.antibodypedia.com/gene/1842/HDAC2/antibody/4667809/CBMAB-H0506-FY	https://www.antibody-creativebiolabs.com/anti-hdac2-antibody-4c10c3-55009.htm	Mouse	Human	Recombinant		WB, FC, ELISA, IHC, ICC, CyTOF
HDAC2	CBMAB-H1747-FY	https://www.antibodypedia.com/gene/1842/HDAC2/antibody/4668955/CBMAB-H1747-FY	https://www.antibody-creativebiolabs.com/anti-hdac2-antibody-cbfyh-3034-56192.htm	Mouse	Human, Mouse, Rat, Canine, Chicken/Avian, Feline	Recombinant		WB, IP, ELISA, IHC-P, IHC-Fr, ChIP, IF
HDAC2	CBMAB-H1750-FY	https://www.antibodypedia.com/gene/1842/HDAC2/antibody/4668958/CBMAB-H1750-FY	https://www.antibody-creativebiolabs.com/anti-hdac2-antibody-cbfyh-0834-56195.htm	Mouse	Human	Recombinant		ELISA, WB
HDAC2	CBMAB-H1755-FY	https://www.antibodypedia.com/gene/1842/HDAC2/antibody/4668963/CBMAB-H1755-FY	https://www.antibody-creativebiolabs.com/anti-hdac2-antibody-cbfyh-0841-56200.htm	Mouse	Human, Mouse, Rat	Recombinant		WB, IF, ELISA, IP
LAMA3	ABIN3175809	https://www.antibodypedia.com/gene/1948/LAMA3/antibody/4137947/ABIN3175809	https://www.antibodies-online.com/antibody/3175809/anti-Laminin,+alpha+3+LAMA3+C-Term+antibody/?utm_source=partner&utm_medium=antibodypedia&utm_campaign=listing&utm_content=120	Rabbit	Human, Mouse, Rat	Polyclonal		ELISA, Immunofluorescence (IF), Immunohistochemistry (IHC)	IHC 1:100-1:300, IF 1:200-1:1000, ELISA 1:10000,		The antibody was affinity-purified from rabbit antiserum by affinity-chromatography using epitope-specific immunogen.			458.64			10000
LAMA3	ABIN3185348	https://www.antibodypedia.com/gene/1948/LAMA3/antibody/4142249/ABIN3185348	https://www.antibodies-online.com/antibody/3185348/anti-Laminin,+alpha+3+LAMA3+C-Term+antibody/?utm_source=partner&utm_medium=antibodypedia&utm_campaign=listing&utm_content=120	Rabbit	Human, Mouse, Rat	Polyclonal		ELISA, Immunofluorescence (IF), Immunohistochemistry (IHC)	IHC 1:100-1:300, IF 1:200-1:1000, ELISA 1:10000,		The antibody was affinity-purified from rabbit antiserum by affinity-chromatography using epitope-specific immunogen.			310.63			10000
LAMA3	LS-C384305	https://www.antibodypedia.com/gene/1948/LAMA3/antibody/2886720/LS-C384305	https://www.lsbio.com/antibodies/lama3-antibody-laminin-alpha-3-antibody-2540-2620-aa-c-terminal-elisa-if-immunofluorescence-ihc-ls-c384305/396406?trid=259	Rabbit	Human, Mouse, Rat	Polyclonal		IHC (1:100 - 1:300). Immunofluorescence (1:200 - 1:1000). ELISA (1:10000)			Immunoaffinity purified			Unavailable			10000
LAMA3	orb128272	https://www.antibodypedia.com/gene/1948/LAMA3/antibody/1833770/orb128272	https://www.biorbyt.com/lama3-antibody-orb128272.html	Rabbit	Human, Mouse, Rat	Polyclonal	Unconjugated	ELISA, ICC, IF, WB	WB: 1:500-1:3000, IF/ICC: 1:100-1:500, ELISA: 1:10000		The antibody was affinity-purified from rabbit antiserum by affinity-chromatography using epitope-specific immunogen.			$272.00		Western blot analysis of extracts from COLO cells using LAMA3 antibody [https://www.biorbyt.com/pub/media/catalog/product/l/a/lama3_antibody_orb128272_wb_1.jpg];;Confocal immunofluorescence analysis of HepG2 cells using LAMA3 antibody [https://www.biorbyt.com/pub/media/catalog/product/l/a/lama3_antibody_orb128272_if_1.jpg]	10000		Western blot analysis of extracts from COLO cells using LAMA3 antibody	https://www.biorbyt.com/pub/media/catalog/product/l/a/lama3_antibody_orb128272_wb_1.jpg	Confocal immunofluorescence analysis of HepG2 cells using LAMA3 antibody	https://www.biorbyt.com/pub/media/catalog/product/l/a/lama3_antibody_orb128272_if_1.jpg
LAMA3	orb161589	https://www.antibodypedia.com/gene/1948/LAMA3/antibody/1619805/orb161589	https://www.biorbyt.com/laminin-alpha-3-antibody-orb161589.html	Rabbit	Human, Mouse, Rat	Polyclonal	Unconjugated	ELISA, ICC, IF, IHC-P	IHC-P: 1:100-1:300, IF/ICC: 1:200-1:1000, ELISA: 1:10000		Affinity-purified by affinity-chromatography using epitope-specific immunogen.			$280.50			10000
LAMA3	ABIN185545	https://www.antibodypedia.com/gene/1948/LAMA3/antibody/1456005/ABIN185545	https://www.antibodies-online.com/antibody/185545/anti-Laminin,+alpha+3+LAMA3+Internal+Region+antibody/?utm_source=partner&utm_medium=antibodypedia&utm_campaign=listing&utm_content=160	Goat	Human	Polyclonal		ELISA	DS WB Results: Preliminary experiments in human kidney, lung and skin lysates gave no specific signal but low background (at antibody concentration up to 1 μg/mL).; Peptide ELISA: antibody detection limit dilution 1:2000.		Purified from goat serum by ammonium sulphate precipitation followed by antigen affinity chromatography using the immunizing peptide.			299.64			2000
LAMA3	ABIN293685	https://www.antibodypedia.com/gene/1948/LAMA3/antibody/775477/ABIN293685	https://www.antibodies-online.com/antibody/293685/anti-Laminin,+alpha+3+LAMA3+AA+1462-1474+antibody/?utm_source=partner&utm_medium=antibodypedia&utm_campaign=listing&utm_content=137	Goat	Human	Polyclonal		ELISA	Approved: Peptide-ELISA (1:2000); ; Not recommended for: IHC-P		Immunoaffinity purified			573.34			2000
LAMA3	orb19143	https://www.antibodypedia.com/gene/1948/LAMA3/antibody/1607298/orb19143	https://www.biorbyt.com/lama3-antibody-orb19143.html	Goat		Polyclonal	Unconjugated	ELISA	P-ELISA: 1:2000, WB: 1 μg/ml)		Purified from goat serum by ammonium sulphate precipitation followed by antigen affinity chromatography using the immunizing peptide.			$421.60			2000
LAMA3	orb522644	https://www.antibodypedia.com/gene/1948/LAMA3/antibody/4627639/orb522644	https://www.biorbyt.com/lama3-antibody-orb522644.html	Rabbit	Human, Mouse	Polyclonal	Unconjugated	ELISA, IHC-P	ELISA:1:1000-1:10000, IHC-P:1:25-1:100	878.67 g/mol (free acid)	Antigen affinity purification			$457.30		Immunohistochemistry of paraffin-embedded Human liver cancer tissue using LAMA3 antibody [https://www.biorbyt.com/pub/media/catalog/product/l/a/lama3-antibody_orb522644_ihc_1.jpg]	1000	10000	Immunohistochemistry of paraffin-embedded Human liver cancer tissue using LAMA3 antibody	https://www.biorbyt.com/pub/media/catalog/product/l/a/lama3-antibody_orb522644_ihc_1.jpg
LAMA3	orb522643	https://www.antibodypedia.com/gene/1948/LAMA3/antibody/4627638/orb522643	https://www.biorbyt.com/lama3-antibody-orb522643.html	Rabbit	Human, Mouse	Polyclonal	Unconjugated	ELISA, IHC-P	ELISA:1:1000-1:2000, IHC-P:1:10-1:50	878.67 g/mol (free acid)	Antigen affinity purification			$457.30		Immunohistochemistry of paraffin-embedded Human brain tissue using LAMA3 antibody [https://www.biorbyt.com/pub/media/catalog/product/l/a/lama3-antibody_orb522643_ihc_1.jpg]	1000	2000	Immunohistochemistry of paraffin-embedded Human brain tissue using LAMA3 antibody	https://www.biorbyt.com/pub/media/catalog/product/l/a/lama3-antibody_orb522643_ihc_1.jpg
LAMA3	ABIN1534453	https://www.antibodypedia.com/gene/1948/LAMA3/antibody/1436113/ABIN1534453	https://www.antibodies-online.com/antibody/1534453/anti-Laminin,+alpha+3+LAMA3+AA+2571-2620+antibody/?utm_source=partner&utm_medium=antibodypedia&utm_campaign=listing&utm_content=171	Rabbit	Human, Mouse, Rat	Polyclonal		Immunofluorescence (IF), Immunohistochemistry (IHC), ELISA	IHC: 1:50~1:100 IF: 1:100~1:500 ELISA: 1:1000		The antibody was purified from rabbit antiserum by affinity-chromatography using immunogen.			349.09		Image no. 1 for anti-Laminin, alpha 3 (LAMA3) (AA 2571-2620) antibody (ABIN1534453) [https://i1.abocdn.com/productimage/ve3249ed7/h2n42a7m7j5l/];;Image no. 2 for anti-Laminin, alpha 3 (LAMA3) (AA 2571-2620) antibody (ABIN1534453) [https://i1.abocdn.com/productimage/v592bac23/s1s41f4m7n5f/]	1000		Image no. 1 for anti-Laminin, alpha 3 (LAMA3) (AA 2571-2620) antibody (ABIN1534453)	https://i1.abocdn.com/productimage/ve3249ed7/h2n42a7m7j5l/	Image no. 2 for anti-Laminin, alpha 3 (LAMA3) (AA 2571-2620) antibody (ABIN1534453)	https://i1.abocdn.com/productimage/v592bac23/s1s41f4m7n5f/
LAMA3	ABIN2890000	https://www.antibodypedia.com/gene/1948/LAMA3/antibody/4092759/ABIN2890000	https://www.antibodies-online.com/antibody/2890000/anti-Laminin,+alpha+3+LAMA3+AA+2571-2620+antibody/?utm_source=partner&utm_medium=antibodypedia&utm_campaign=listing&utm_content=152	Rabbit	Human, Mouse, Rat	Polyclonal		ELISA, Immunofluorescence (IF), Immunohistochemistry (IHC), Immunohistochemistry (Paraffin-embedded Sections) (IHC (p))	Approved: IF (1:100 - 1:500), IHC, IHC-P, Peptide-ELISA (1:1000)		Immunoaffinity purified			556.66		Image no. 1 for anti-Laminin, alpha 3 (LAMA3) (AA 2571-2620) antibody (ABIN2890000) [https://i1.abocdn.com/productimage/vde4a6b39/w3h69z6a7p0f/];;Image no. 2 for anti-Laminin, alpha 3 (LAMA3) (AA 2571-2620) antibody (ABIN2890000) [https://i1.abocdn.com/productimage/v928ba2cc/b4j68e1e7p0j/]	1000		Image no. 1 for anti-Laminin, alpha 3 (LAMA3) (AA 2571-2620) antibody (ABIN2890000)	https://i1.abocdn.com/productimage/vde4a6b39/w3h69z6a7p0f/	Image no. 2 for anti-Laminin, alpha 3 (LAMA3) (AA 2571-2620) antibody (ABIN2890000)	https://i1.abocdn.com/productimage/v928ba2cc/b4j68e1e7p0j/
LAMA3	ABIN485072	https://www.antibodypedia.com/gene/1948/LAMA3/antibody/498867/ABIN485072	https://www.antibodies-online.com/antibody/485072/anti-Laminin,+alpha+3+LAMA3+AA+2571-2620+antibody/?utm_source=partner&utm_medium=antibodypedia&utm_campaign=listing&utm_content=171	Rabbit	Human, Mouse, Rat	Polyclonal		Immunofluorescence (IF), Immunohistochemistry (IHC), ELISA	IHC: 1:50~1:100 IF: 1:100~1:500 ELISA: 1:1000		The antibody was purified from rabbit antiserum by affinity-chromatography using immunogen.			240		Image no. 1 for anti-Laminin, alpha 3 (LAMA3) (AA 2571-2620) antibody (ABIN485072) [https://i1.abocdn.com/productimage/ve3249ed7/h2n42a7m7j5l/];;Image no. 2 for anti-Laminin, alpha 3 (LAMA3) (AA 2571-2620) antibody (ABIN485072) [https://i1.abocdn.com/productimage/v592bac23/s1s41f4m7n5f/]	1000		Image no. 1 for anti-Laminin, alpha 3 (LAMA3) (AA 2571-2620) antibody (ABIN485072)	https://i1.abocdn.com/productimage/ve3249ed7/h2n42a7m7j5l/	Image no. 2 for anti-Laminin, alpha 3 (LAMA3) (AA 2571-2620) antibody (ABIN485072)	https://i1.abocdn.com/productimage/v592bac23/s1s41f4m7n5f/
LAMA3	LS-C823605	https://www.antibodypedia.com/gene/1948/LAMA3/antibody/4941491/LS-C823605	https://www.lsbio.com/antibodies/lama3-antibody-laminin-alpha-3-antibody-elisa-if-immunofluorescence-ihc-ls-c823605/850455?trid=259	Rabbit	Human, Mouse, Rat	Polyclonal		IHC (1:50 - 1:100). Immunofluorescence (1:100 - 1:500). ELISA (1:1000)			Affinity purified			Unavailable		LAMA3 / Laminin Alpha 3 Antibody - Peptide - + Immunofluorescence analysis of HepG2 cells, using LAMA3 antibody. [https://lsbio-7d62.kxcdn.com/image2/lama3-laminin-alpha-3-antibody-ls-c823605/598521_5420036.jpg];;LAMA3 / Laminin Alpha 3 Antibody - Peptide - + Immunohistochemistry analysis of paraffin-embedded human colon carcinoma tissue using LAMA3 antibody. [https://lsbio-7d62.kxcdn.com/image2/…	1000		LAMA3 / Laminin Alpha 3 Antibody - Peptide - + Immunofluorescence analysis of HepG2 cells, using LAMA3 antibody.	https://lsbio-7d62.kxcdn.com/image2/lama3-laminin-alpha-3-antibody-ls-c823605/598521_5420036.jpg	LAMA3 / Laminin Alpha 3 Antibody - Peptide - + Immunohistochemistry analysis of paraffin-embedded human colon carcinoma tissue using LAMA3 antibody.	https://lsbio-7d62.kxcdn.com/image2/lama3-laminin-alpha-3-antibody-ls-c823605/598520_5420008.jpg
LAMA3	orb13533	https://www.antibodypedia.com/gene/1948/LAMA3/antibody/2070520/orb13533	https://www.biorbyt.com/laminin-5-alpha-3-antibody-orb13533.html	Rabbit	Human, Mouse, Rat	Polyclonal	Unconjugated	ELISA, IHC-P	ELISA: 1:500-1000, IHC-P: 1:100-500	367 kDa	Affinity purified by Protein A			$421.60		Immunohistochemical analysis of formalin-fixed and paraffin embedded human gastric carcinoma tissue (dilution at:1:200) using Laminin 5 alpha 3 antibody [https://www.biorbyt.com/pub/media/catalog/product/l/a/laminin_5_alpha_3_antibody_orb13533_ihc_p_1.jpg]	500	1000	Immunohistochemical analysis of formalin-fixed and paraffin embedded human gastric carcinoma tissue (dilution at:1:200) using Laminin 5 alpha 3 antibody	https://www.biorbyt.com/pub/media/catalog/product/l/a/laminin_5_alpha_3_antibody_orb13533_ihc_p_1.jpg
LAMA3	orb110283	https://www.antibodypedia.com/gene/1948/LAMA3/antibody/4580377/orb110283	https://www.biorbyt.com/laminin-5-alpha-3-antibody-hr-orb110283.html	Rabbit	Human, Mouse, Rat	Polyclonal	Horseradish Peroxidase	ELISA, IHC-P	ELISA: 1:100-1000, IHC-P: 1:50-200	367 kDa	Affinity purified by Protein A			$515.10			100	1000
LAMA3	orb114223	https://www.antibodypedia.com/gene/1948/LAMA3/antibody/4580379/orb114223	https://www.biorbyt.com/laminin-5-alpha-3-antibody-bi-orb114223.html	Rabbit	Human, Mouse, Rat	Polyclonal	Biotin	ELISA, IHC-P	ELISA: 1:100-1000, IHC-P: 1:50-200	367 kDa	Affinity purified by Protein A			$515.10			100	1000
LAMA3	ABIN2426122	https://www.antibodypedia.com/gene/1948/LAMA3/antibody/2831238/ABIN2426122	https://www.antibodies-online.com/antibody/2426122/anti-Laminin+alpha+3+LAMA3/?utm_source=partner&utm_medium=antibodypedia&utm_campaign=listing&utm_content=100	Rabbit	Human, Mouse, Rat	Polyclonal		Immunohistochemistry (IHC), ELISA	Optimal working dilution should be determined by the investigator.		Antigen affinity purification			279		Image no. 2 for anti-Laminin, alpha 3 (LAMA3) antibody (ABIN2426122) [https://i1.abocdn.com/productimage/v6f295a33/j2s02y3x3c4f/];;Image no. 1 for anti-Laminin, alpha 3 (LAMA3) antibody (ABIN2426122) [https://i1.abocdn.com/productimage/v2316f17a/a9t95a0b2u8j/]			Image no. 2 for anti-Laminin, alpha 3 (LAMA3) antibody (ABIN2426122)	https://i1.abocdn.com/productimage/v6f295a33/j2s02y3x3c4f/	Image no. 1 for anti-Laminin, alpha 3 (LAMA3) antibody (ABIN2426122)	https://i1.abocdn.com/productimage/v2316f17a/a9t95a0b2u8j/
LAMA3	ABIN2431572	https://www.antibodypedia.com/gene/1948/LAMA3/antibody/2831967/ABIN2431572	https://www.antibodies-online.com/antibody/2431572/anti-Laminin+alpha+3+LAMA3/?utm_source=partner&utm_medium=antibodypedia&utm_campaign=listing&utm_content=100	Rabbit	Human, Mouse, Rat	Polyclonal		Immunohistochemistry (IHC), ELISA	Optimal working dilution should be determined by the investigator.		Antigen affinity purification			279		Image no. 1 for anti-Laminin, alpha 3 (LAMA3) antibody (ABIN2431572) [https://i1.abocdn.com/productimage/vabf40bbb/i2z77y1g012b/];;Image no. 2 for anti-Laminin, alpha 3 (LAMA3) antibody (ABIN2431572) [https://i1.abocdn.com/productimage/v86d52312/w2u76d9x012m/]			Image no. 1 for anti-Laminin, alpha 3 (LAMA3) antibody (ABIN2431572)	https://i1.abocdn.com/productimage/vabf40bbb/i2z77y1g012b/	Image no. 2 for anti-Laminin, alpha 3 (LAMA3) antibody (ABIN2431572)	https://i1.abocdn.com/productimage/v86d52312/w2u76d9x012m/
LAMA3	ABIN2465887	https://www.antibodypedia.com/gene/1948/LAMA3/antibody/2310653/ABIN2465887	https://www.antibodies-online.com/antibody/2465887/anti-Laminin,+alpha+3+LAMA3+Internal+Region+antibody/?utm_source=partner&utm_medium=antibodypedia&utm_campaign=listing&utm_content=120	Goat	Human	Polyclonal		ELISA	ELISA: Antibody detection limit dilution 1:2,000. Western Blot: Preliminary experiments in human kidney, lung and skin lysates gave no specific signal but low background (at antibody concentration up to 1 μg/mL).		LAMA3 antibody was purified from goat serum by ammonium sulphate precipitation followed by antigen affinity chromatography using the immunizing peptide.			451.25
LAMA3	ABIN250910	https://www.antibodypedia.com/gene/1948/LAMA3/antibody/415638/ABIN250910	https://www.antibodies-online.com/antibody/250910/anti-Laminin,+alpha+3+LAMA3+Isoform+1+antibody/?utm_source=partner&utm_medium=antibodypedia&utm_campaign=listing&utm_content=133	Goat	Human	Polyclonal		ELISA	Peptide ELISA Detection limit 1:2000WB: Preliminary experiments in human kidney, lung and skin lysates gave no specific signal but low background.		Immunogen affinity purified		Dietze, Bowie, Mrózek, Caldwell, Neal, Marjoram, Troch, Bean, Yokoyama, Ibarra, Seewaldt: "CREB-binding protein regulates apoptosis and growth of HMECs grown in reconstituted ECM via laminin-5." in: Journal of cell science, Vol. 118, Issue Pt 21, pp. 5005-22, 2005 (PubMed).
LAMA3	ABIN561639	https://www.antibodypedia.com/gene/1948/LAMA3/antibody/464292/ABIN561639	https://www.antibodies-online.com/antibody/561639/anti-Laminin,+alpha+3+LAMA3+AA+29-138,+partial+antibody/?utm_source=partner&utm_medium=antibodypedia&utm_campaign=listing&utm_content=125	Mouse	Human	Polyclonal		ELISA, Western Blotting (WB)	Optimal working dilution should be determined by the investigator.					248		Image no. 1 for anti-Laminin, alpha 3 (LAMA3) (AA 29-138) antibody (ABIN561639) [https://i1.abocdn.com/productimage/v55acfe09/l3j04a1g4p4l/]			Image no. 1 for anti-Laminin, alpha 3 (LAMA3) (AA 29-138) antibody (ABIN561639)	https://i1.abocdn.com/productimage/v55acfe09/l3j04a1g4p4l/
LAMA3	ABIN5870388	https://www.antibodypedia.com/gene/1948/LAMA3/antibody/4330934/ABIN5870388	https://www.antibodies-online.com/antibody/5870388/anti-Laminin,+alpha+3+LAMA3+antibody/?utm_source=partner&utm_medium=antibodypedia&utm_campaign=listing&utm_content=102	Rabbit	Human, Mouse	Polyclonal		ELISA, Immunohistochemistry (IHC)	Optimal working dilution should be determined by the investigator.		Antigen Affinity Chromatography			287.79
LAMA3	ABIN5870389	https://www.antibodypedia.com/gene/1948/LAMA3/antibody/4330935/ABIN5870389	https://www.antibodies-online.com/antibody/5870389/anti-Laminin,+alpha+3+LAMA3+antibody/?utm_source=partner&utm_medium=antibodypedia&utm_campaign=listing&utm_content=102	Rabbit	Human, Mouse	Polyclonal		ELISA, Immunohistochemistry (IHC)	Optimal working dilution should be determined by the investigator.		Antigen Affinity Chromatography			287.79
LAMA3	ABIN5870390	https://www.antibodypedia.com/gene/1948/LAMA3/antibody/4330936/ABIN5870390	https://www.antibodies-online.com/antibody/5870390/anti-Laminin,+alpha+3+LAMA3+C-Term+antibody/?utm_source=partner&utm_medium=antibodypedia&utm_campaign=listing&utm_content=107	Rabbit	Human, Mouse, Rat	Polyclonal		ELISA, Immunofluorescence (fixed cells) (IF/ICC), Immunohistochemistry (IHC)	Optimal working dilution should be determined by the investigator.		Affinity Chromatography			230.23
LAMA3	ABIN5870391	https://www.antibodypedia.com/gene/1948/LAMA3/antibody/4330937/ABIN5870391	https://www.antibodies-online.com/antibody/5870391/anti-Laminin,+alpha+3+LAMA3+AA+1570-1796+antibody/?utm_source=partner&utm_medium=antibodypedia&utm_campaign=listing&utm_content=107	Rabbit	Human	Polyclonal		ELISA, Immunohistochemistry (IHC)	Optimal working dilution should be determined by the investigator.		Protein G			294.19
LAMA3	ABIN5870392	https://www.antibodypedia.com/gene/1948/LAMA3/antibody/4330938/ABIN5870392	https://www.antibodies-online.com/antibody/5870392/anti-Laminin,+alpha+3+LAMA3+AA+1570-1796+antibody+Biotin/?utm_source=partner&utm_medium=antibodypedia&utm_campaign=listing&utm_content=108	Rabbit	Human	Polyclonal	Biotin	ELISA	Optimal working dilution should be determined by the investigator.		Protein G			294.19
LAMA3	ABIN5870393	https://www.antibodypedia.com/gene/1948/LAMA3/antibody/4330939/ABIN5870393	https://www.antibodies-online.com/antibody/5870393/anti-Laminin,+alpha+3+LAMA3+AA+1570-1796+antibody+FITC/?utm_source=partner&utm_medium=antibodypedia&utm_campaign=listing&utm_content=108	Rabbit	Human	Polyclonal	Green dye	ELISA	Optimal working dilution should be determined by the investigator.		Protein G			294.19
LAMA3	ABIN5870394	https://www.antibodypedia.com/gene/1948/LAMA3/antibody/4330940/ABIN5870394	https://www.antibodies-online.com/antibody/5870394/anti-Laminin,+alpha+3+LAMA3+AA+1570-1796+antibody+HRP/?utm_source=partner&utm_medium=antibodypedia&utm_campaign=listing&utm_content=108	Rabbit	Human	Polyclonal	Horseradish Peroxidase	ELISA	Optimal working dilution should be determined by the investigator.		Protein G			294.19
LAMA3	ABIN6039565	https://www.antibodypedia.com/gene/1948/LAMA3/antibody/3906365/ABIN6039565	https://www.antibodies-online.com/antibody/6039565/anti-Laminin,+alpha+3+LAMA3+antibody/?utm_source=partner&utm_medium=antibodypedia&utm_campaign=listing&utm_content=102	Rabbit	Human, Mouse	Polyclonal		ELISA, Immunohistochemistry (IHC)	Optimal working dilution should be determined by the investigator.		Antigen Affinity Chromatography			396.51
LAMA3	ABIN6039590	https://www.antibodypedia.com/gene/1948/LAMA3/antibody/3906314/ABIN6039590	https://www.antibodies-online.com/antibody/6039590/anti-Laminin,+alpha+3+LAMA3+antibody/?utm_source=partner&utm_medium=antibodypedia&utm_campaign=listing&utm_content=102	Rabbit	Human, Mouse	Polyclonal		ELISA, Immunohistochemistry (IHC)	Optimal working dilution should be determined by the investigator.		Antigen Affinity Chromatography			396.51
LAMA3	ABIN6102780	https://www.antibodypedia.com/gene/1948/LAMA3/antibody/4026617/ABIN6102780	https://www.antibodies-online.com/antibody/6102780/anti-Laminin,+alpha+3+LAMA3+C-Term+antibody/?utm_source=partner&utm_medium=antibodypedia&utm_campaign=listing&utm_content=107	Rabbit	Human, Mouse, Rat	Polyclonal		ELISA, Immunofluorescence (fixed cells) (IF/ICC), Immunohistochemistry (IHC)	Optimal working dilution should be determined by the investigator.		Affinity Chromatography			294.19
LAMA3	ABIN6106989	https://www.antibodypedia.com/gene/1948/LAMA3/antibody/4429989/ABIN6106989	https://www.antibodies-online.com/antibody/6106989/anti-Laminin,+alpha+3+LAMA3+AA+1570-1796+antibody/?utm_source=partner&utm_medium=antibodypedia&utm_campaign=listing&utm_content=107	Rabbit	Human	Polyclonal		ELISA, Immunohistochemistry (IHC)	Optimal working dilution should be determined by the investigator.		Protein G			204.65
LAMA3	ABIN6106990	https://www.antibodypedia.com/gene/1948/LAMA3/antibody/4429990/ABIN6106990	https://www.antibodies-online.com/antibody/6106990/anti-Laminin,+alpha+3+LAMA3+AA+1570-1796+antibody/?utm_source=partner&utm_medium=antibodypedia&utm_campaign=listing&utm_content=107	Rabbit	Human	Polyclonal		ELISA, Immunohistochemistry (IHC)	Optimal working dilution should be determined by the investigator.		Protein G			409.3
LAMA3	ABIN6111403	https://www.antibodypedia.com/gene/1948/LAMA3/antibody/4434539/ABIN6111403	https://www.antibodies-online.com/antibody/6111403/anti-Laminin,+alpha+3+LAMA3+AA+1570-1796+antibody+HRP/?utm_source=partner&utm_medium=antibodypedia&utm_campaign=listing&utm_content=108	Rabbit	Human	Polyclonal	Horseradish Peroxidase	ELISA	Optimal working dilution should be determined by the investigator.		Protein G			204.65
LAMA3	ABIN6111404	https://www.antibodypedia.com/gene/1948/LAMA3/antibody/4434540/ABIN6111404	https://www.antibodies-online.com/antibody/6111404/anti-Laminin,+alpha+3+LAMA3+AA+1570-1796+antibody+HRP/?utm_source=partner&utm_medium=antibodypedia&utm_campaign=listing&utm_content=108	Rabbit	Human	Polyclonal	Horseradish Peroxidase	ELISA	Optimal working dilution should be determined by the investigator.		Protein G			409.3
LAMA3	ABIN6111405	https://www.antibodypedia.com/gene/1948/LAMA3/antibody/4434541/ABIN6111405	https://www.antibodies-online.com/antibody/6111405/anti-Laminin,+alpha+3+LAMA3+AA+1570-1796+antibody+FITC/?utm_source=partner&utm_medium=antibodypedia&utm_campaign=listing&utm_content=108	Rabbit	Human	Polyclonal	Green dye	ELISA	Optimal working dilution should be determined by the investigator.		Protein G			204.65
LAMA3	ABIN6111406	https://www.antibodypedia.com/gene/1948/LAMA3/antibody/4434542/ABIN6111406	https://www.antibodies-online.com/antibody/6111406/anti-Laminin,+alpha+3+LAMA3+AA+1570-1796+antibody+FITC/?utm_source=partner&utm_medium=antibodypedia&utm_campaign=listing&utm_content=108	Rabbit	Human	Polyclonal	Green dye	ELISA	Optimal working dilution should be determined by the investigator.		Protein G			409.3
LAMA3	ABIN6111407	https://www.antibodypedia.com/gene/1948/LAMA3/antibody/4434543/ABIN6111407	https://www.antibodies-online.com/antibody/6111407/anti-Laminin,+alpha+3+LAMA3+AA+1570-1796+antibody+Biotin/?utm_source=partner&utm_medium=antibodypedia&utm_campaign=listing&utm_content=108	Rabbit	Human	Polyclonal	Biotin	ELISA	Optimal working dilution should be determined by the investigator.		Protein G			204.65
LAMA3	ABIN6111408	https://www.antibodypedia.com/gene/1948/LAMA3/antibody/4434544/ABIN6111408	https://www.antibodies-online.com/antibody/6111408/anti-Laminin,+alpha+3+LAMA3+AA+1570-1796+antibody+Biotin/?utm_source=partner&utm_medium=antibodypedia&utm_campaign=listing&utm_content=108	Rabbit	Human	Polyclonal	Biotin	ELISA	Optimal working dilution should be determined by the investigator.		Protein G			409.3
LAMA3	LS-C405681	https://www.antibodypedia.com/gene/1948/LAMA3/antibody/2929919/LS-C405681	https://www.lsbio.com/antibodies/lama3-antibody-laminin-alpha-3-antibody-elisa-ihc-ls-c405681/418043?trid=259	Rabbit	Human, Mouse	Polyclonal		IHC (1:25 - 1:100). ELISA			Affinity purification			Unavailable		LAMA3 / Laminin Alpha 3 Antibody - Immunohistochemistry of paraffin-embedded Human liver cancer using LAMA3 Polyclonal Antibody at dilution of 1:30. [https://lsbio-7d62.kxcdn.com/image2/lama3-laminin-alpha-3-antibody-ls-c405681/289887_2122327.jpg]			LAMA3 / Laminin Alpha 3 Antibody - Immunohistochemistry of paraffin-embedded Human liver cancer using LAMA3 Polyclonal Antibody at dilution of 1:30.	https://lsbio-7d62.kxcdn.com/image2/lama3-laminin-alpha-3-antibody-ls-c405681/289887_2122327.jpg
LAMA3	LS-C670558	https://www.antibodypedia.com/gene/1948/LAMA3/antibody/3680097/LS-C670558	https://www.lsbio.com/antibodies/lama3-antibody-laminin-alpha-3-antibody-elisa-ihc-ls-c670558/685061?trid=259	Rabbit	Human	Polyclonal		IHC. IHC - Paraffin. ELISA			Protein G purified			Unavailable		LAMA3 / Laminin Alpha 3 Antibody - Immunohistochemistry image at a dilution of 1:100 and staining in paraffin-embedded human kidney tissue performed on a Leica BondTM system. After dewaxing and hydration, antigen retrieval was mediated by high pressure in a citrate buffer (pH 6.0) . Section was blocked with 10% normal goat serum 30min at RT. Then primary antibody (1% BSA) was incubated at 4 °C ov…			LAMA3 / Laminin Alpha 3 Antibody - Immunohistochemistry image at a dilution of 1:100 and staining in paraffin-embedded human kidney tissue performed on a Leica BondTM system. After dewaxing and hydration, antigen retrieval was mediated by high pressure in a citrate buffer (pH 6.0) . Section was blocked with 10% normal goat serum 30min at RT. Then primary antibody (1% BSA) was incubated at 4 °C ov…	https://lsbio-7d62.kxcdn.com/image2/lama3-laminin-alpha-3-antibody-ls-c670558/373794_2895802.jpg
LAMA3	NB100-2469	https://www.antibodypedia.com/gene/1948/LAMA3/antibody/63621/NB100-2469	https://www.novusbio.com/products/laminin-alpha-3-antibody_nb100-2469?utm_source=antibodypedia&utm_medium=referral&utm_campaign=product&utm_term=primaryantibodies	Goat	Human	Polyclonal		PEP-ELISA	Peptide ELISA Detection limit 1:2000		Immunogen affinity purified		Dietze EC, Bowie ML, Mrozek K et al. CREB-binding protein regulates apoptosis and growth of HMECs grown in reconstituted ECM via laminin-5. J Cell Sci 2005 Nov 1 [PMID: 16219677]
LAMA3	orb415909	https://www.antibodypedia.com/gene/1948/LAMA3/antibody/4580370/orb415909	https://www.biorbyt.com/lama3-antibody-orb415909.html	Rabbit	Human	Polyclonal	Unconjugated	ELISA, IHC-P	IHC-P:1:20-200		>95%, Protein G purified			$457.30		Immunohistochemistry of paraffin-embedded human kidney tissue using LAMA3 antibody [https://www.biorbyt.com/pub/media/catalog/product/l/a/lama3-antibody_orb415909_ihc_1.jpg]			Immunohistochemistry of paraffin-embedded human kidney tissue using LAMA3 antibody	https://www.biorbyt.com/pub/media/catalog/product/l/a/lama3-antibody_orb415909_ihc_1.jpg
LAMA3	orb415910	https://www.antibodypedia.com/gene/1948/LAMA3/antibody/4580371/orb415910	https://www.biorbyt.com/lama3-antibody-hrp-orb415910.html	Rabbit	Human	Polyclonal	Horseradish Peroxidase	ELISA	ELISA		>95%, Protein G purified			$457.30
LAMA3	orb415911	https://www.antibodypedia.com/gene/1948/LAMA3/antibody/4580372/orb415911	https://www.biorbyt.com/lama3-antibody-fitc-orb415911.html	Rabbit	Human	Polyclonal	Green dye	ELISA	ELISA		>95%, Protein G purified			$457.30
LAMA3	orb415912	https://www.antibodypedia.com/gene/1948/LAMA3/antibody/4580373/orb415912	https://www.biorbyt.com/lama3-antibody-biotin-orb415912.html	Rabbit	Human	Polyclonal	Biotin	ELISA	ELISA		>95%, Protein G purified			$457.30
LAMA3	CBMAB-E2108-FY	https://www.antibodypedia.com/gene/1948/LAMA3/antibody/4662685/CBMAB-E2108-FY	https://www.antibody-creativebiolabs.com/anti-lama3-monoclonal-antibody-cbfye-1477-45257.htm	Mouse	Human	Recombinant		ELISA, WB, IP, IHC, ICC
LAMA3	CBMAB-L0039-YC	https://www.antibodypedia.com/gene/1948/LAMA3/antibody/4676234/CBMAB-L0039-YC	https://www.antibody-creativebiolabs.com/anti-lama3-antibody-cbycl-138-77333.htm	Mouse	Human	Recombinant		ELISA, ICC, IHC, IP, WB
LAMA3	CBMAB-L0538-YJ	https://www.antibodypedia.com/gene/1948/LAMA3/antibody/4671540/CBMAB-L0538-YJ	https://www.antibody-creativebiolabs.com/anti-lama3-antibody-cbyjl-1088-58881.htm	Mouse	Human	Recombinant		WB, ICC, IHC-P, IHC-Fr, ELISA
NACA	LS-C808851	https://www.antibodypedia.com/gene/28384/NACA/antibody/4837417/LS-C808851	https://www.lsbio.com/antibodies/naca-antibody-elisa-wb-western-ls-c808851/835416?trid=259	Rabbit	Human	Polyclonal		Western blot (1:500 - 1:2000). ELISA (1:20000 - 1:40000)			Peptide affinity chromatography.			Unavailable		NACA Antibody - Western blot analysis of extracts of human brain tissue sample using NACA antibody. [https://lsbio-7d62.kxcdn.com/image2/naca-antibody-ls-c808851/567550_5056227.jpg]	20000	40000	NACA Antibody - Western blot analysis of extracts of human brain tissue sample using NACA antibody.	https://lsbio-7d62.kxcdn.com/image2/naca-antibody-ls-c808851/567550_5056227.jpg
NACA	ABIN1450497	https://www.antibodypedia.com/gene/28384/NACA/antibody/1997290/ABIN1450497	https://www.antibodies-online.com/antibody/1450497/anti-Nascent+Polypeptide+Associated+Complex+alpha+1+NACa1+AA+9-58,+pSer43+antibody/?utm_source=partner&utm_medium=antibodypedia&utm_campaign=listing&utm_content=131	Rabbit	Human, Mouse, Rat	Polyclonal		Immunohistochemistry (IHC), ELISA	IHC: 1:50~1:100 ELISA: 1:10000		The antibody was purified from rabbit antiserum by affinity-chromatography using phospho peptide. The antibody against non-phospho peptide was removed by chromatography using corresponding non-phospho peptide.			349.09	Regulation of Muscle Cell Differentiation, Skeletal Muscle Fiber Development		10000
NACA	ABIN1450499	https://www.antibodypedia.com/gene/28384/NACA/antibody/1997292/ABIN1450499	https://www.antibodies-online.com/antibody/1450499/anti-Nascent+Polypeptide+Associated+Complex+alpha+1+NACa1+AA+9-58,+pSer43+antibody/?utm_source=partner&utm_medium=antibodypedia&utm_campaign=listing&utm_content=131	Rabbit	Human, Mouse, Rat	Polyclonal		Immunohistochemistry (IHC), ELISA	IHC: 1:50~1:100 ELISA: 1:10000		The antibody was purified from rabbit antiserum by affinity-chromatography using phospho peptide. The antibody against non-phospho peptide was removed by chromatography using corresponding non-phospho peptide.			240	Regulation of Muscle Cell Differentiation, Skeletal Muscle Fiber Development		10000
NACA	ABIN2885560	https://www.antibodypedia.com/gene/28384/NACA/antibody/4088846/ABIN2885560	https://www.antibodies-online.com/antibody/2885560/anti-Nascent+Polypeptide+Associated+Complex+alpha+1+NACa1+pSer43+antibody/?utm_source=partner&utm_medium=antibodypedia&utm_campaign=listing&utm_content=122	Rabbit	Human, Mouse, Rat	Polyclonal		ELISA, Immunohistochemistry (IHC)	Approved: IHC (1:50 - 1:100), Peptide-ELISA (1:10000)		Immunoaffinity purified			556.66	Regulation of Muscle Cell Differentiation, Skeletal Muscle Fiber Development		10000
NACA	LS-C781627	https://www.antibodypedia.com/gene/28384/NACA/antibody/4765535/LS-C781627	https://www.lsbio.com/antibodies/naca-antibody-elisa-wb-western-ls-c781627/808142?trid=259	Rabbit	Human, Mouse	Polyclonal		Western blot (1:500 - 1:2000). ELISA (1:5000 - 1:20000)			The antibody was affinity-purified from rabbit antiserum by affinity-chromatography using epitope-specific immunogen.			Unavailable			5000	20000
NACA	ABIN3173510	https://www.antibodypedia.com/gene/28384/NACA/antibody/4135683/ABIN3173510	https://www.antibodies-online.com/antibody/3173510/anti-Nascent+Polypeptide+Associated+Complex+alpha+1+NACa1+pSer43+antibody/?utm_source=partner&utm_medium=antibodypedia&utm_campaign=listing&utm_content=120	Rabbit	Human, Mouse, Rat	Polyclonal		ELISA, Immunohistochemistry (IHC)	IHC 1:100-1:300, ELISA 1:5000,		The antibody was affinity-purified from rabbit antiserum by affinity-chromatography using epitope-specific immunogen.			458.64	Regulation of Muscle Cell Differentiation, Skeletal Muscle Fiber Development		5000
NACA	ABIN3182975	https://www.antibodypedia.com/gene/28384/NACA/antibody/3982569/ABIN3182975	https://www.antibodies-online.com/antibody/3182975/anti-Nascent+Polypeptide+Associated+Complex+alpha+1+NACa1+pSer43+antibody/?utm_source=partner&utm_medium=antibodypedia&utm_campaign=listing&utm_content=120	Rabbit	Human, Mouse, Rat	Polyclonal		ELISA, Immunohistochemistry (IHC)	IHC 1:100-1:300, ELISA 1:5000,		The antibody was affinity-purified from rabbit antiserum by affinity-chromatography using epitope-specific immunogen.			310.63	Regulation of Muscle Cell Differentiation, Skeletal Muscle Fiber Development		5000
NACA	LS-C381685	https://www.antibodypedia.com/gene/28384/NACA/antibody/2887855/LS-C381685	https://www.lsbio.com/antibodies/anti-naca-antibody-phospho-ser43-elisa-ihc-ls-c381685/393786?trid=259	Rabbit	Human, Mouse, Rat	Polyclonal		IHC (1:100 - 1:300). ELISA (1:5000)			Immunoaffinity purified			Unavailable			5000
NACA	orb221586	https://www.antibodypedia.com/gene/28384/NACA/antibody/2072741/orb221586	https://www.biorbyt.com/naca-antibody-orb221586.html	Rabbit	Human, Mouse	Polyclonal	Unconjugated	ELISA, ICC, IF, IHC-P	ELISA: 1:500-1000, IHC-P: 1:100-500, ICC: 1:100-500, IF: 1:100-500	229 kDa	Affinity purified by Protein A			$421.60			500	1000
NACA	orb221587	https://www.antibodypedia.com/gene/28384/NACA/antibody/2072742/orb221587	https://www.biorbyt.com/naca1-antibody-orb221587.html	Rabbit	Human, Mouse, Rat	Polyclonal	Unconjugated	ELISA, ICC, IF, IHC-P	ELISA: 1:500-1000, IHC-P: 1:100-500, ICC: 1:100-500, IF: 1:100-500	23 kDa	Affinity purified by Protein A			$421.60			500	1000
NACA	orb454569	https://www.antibodypedia.com/gene/28384/NACA/antibody/4577308/orb454569	https://www.biorbyt.com/naca1-antibody-biotin-orb454569.html	Rabbit	Human, Mouse, Rat	Polyclonal	Biotin	ELISA, ICC, IF, IHC-P, WB	WB: 1:50-200, ELISA: 1:100-1000, IHC-P: 1:50-200, ICC: 1:50-200, IF: 1:50-200	23 kDa	Affinity purified by Protein A			$515.10			100	1000
NACA	orb476404	https://www.antibodypedia.com/gene/28384/NACA/antibody/4577306/orb476404	https://www.biorbyt.com/naca1-antibody-hrp-orb476404.html	Rabbit	Human, Mouse, Rat	Polyclonal	Horseradish Peroxidase	ELISA, ICC, IHC-P, WB	WB: 1:50-200, ELISA: 1:100-1000, IHC-P: 1:50-200, ICC: 1:50-200	23 kDa	Affinity purified by Protein A			$515.10			100	1000
NACA	ABIN5892255	https://www.antibodypedia.com/gene/28384/NACA/antibody/4338419/ABIN5892255	https://www.antibodies-online.com/antibody/5892255/anti-Nascent+Polypeptide+Associated+Complex+alpha+1+NACa1+pSer43+antibody/?utm_source=partner&utm_medium=antibodypedia&utm_campaign=listing&utm_content=107	Rabbit	Human, Mouse, Rat	Polyclonal		ELISA, Immunohistochemistry (IHC)	Optimal working dilution should be determined by the investigator.		Affinity Chromatography			230.23	Regulation of Muscle Cell Differentiation, Skeletal Muscle Fiber Development
NACA	ABIN6102709	https://www.antibodypedia.com/gene/28384/NACA/antibody/4026823/ABIN6102709	https://www.antibodies-online.com/antibody/6102709/anti-Nascent+Polypeptide+Associated+Complex+alpha+1+NACa1+pSer43+antibody/?utm_source=partner&utm_medium=antibodypedia&utm_campaign=listing&utm_content=107	Rabbit	Human, Mouse, Rat	Polyclonal		ELISA, Immunohistochemistry (IHC)	Optimal working dilution should be determined by the investigator.		Affinity Chromatography			294.19	Regulation of Muscle Cell Differentiation, Skeletal Muscle Fiber Development
NACA2	ABIN531662	https://www.antibodypedia.com/gene/57003/NACA2/antibody/1466217/ABIN531662	https://www.antibodies-online.com/antibody/531662/anti-Nascent+Polypeptide-Associated+Complex+alpha+Subunit+2+NACa2+AA+116-215,+partial+antibody/?utm_source=partner&utm_medium=antibodypedia&utm_campaign=listing&utm_content=126	Mouse	Human	Monoclonal		ELISA, Western Blotting (WB)	Optimal working dilution should be determined by the investigator.					379.2		Image no. 1 for anti-Nascent Polypeptide-Associated Complex alpha Subunit 2 (NACa2) (AA 116-215) antibody (ABIN531662) [https://i1.abocdn.com/productimage/vd90277bb/l5u82n0y7d1z/];;Image no. 3 for anti-Nascent Polypeptide-Associated Complex alpha Subunit 2 (NACa2) (AA 116-215) antibody (ABIN531662) [https://i1.abocdn.com/productimage/v27ff9633/h4p80v4m7c1y/];;Image no. 2 for anti-Nascent Polypept…			Image no. 1 for anti-Nascent Polypeptide-Associated Complex alpha Subunit 2 (NACa2) (AA 116-215) antibody (ABIN531662)	https://i1.abocdn.com/productimage/vd90277bb/l5u82n0y7d1z/	Image no. 3 for anti-Nascent Polypeptide-Associated Complex alpha Subunit 2 (NACa2) (AA 116-215) antibody (ABIN531662)	https://i1.abocdn.com/productimage/v27ff9633/h4p80v4m7c1y/	Image no. 2 for anti-Nascent Polypeptide-Associated Complex alpha Subunit 2 (NACa2) (AA 116-215) antibody (ABIN531662)	https://i1.abocdn.com/productimage/vcf5b69dd/q7m88h0y7d1v/
NACA2	H00342538-M01	https://www.antibodypedia.com/gene/57003/NACA2/antibody/42949/H00342538-M01	https://www.novusbio.com/products/naca2-antibody-4h6_h00342538-m01?utm_source=antibodypedia&utm_medium=referral&utm_campaign=product&utm_term=primaryantibodies	Mouse	Human	Monoclonal		WB, ELISA, S-ELISA	Western Blot 1:500; ELISA; Sandwich ELISA		IgG purified					Western Blot: NACA2 Antibody (4H6) [H00342538-M01] - Analysis of NACA2 expression in transfected 293T cell line by NACAL monoclonal antibody (M01), clone 4H6.Lane 1: NACA2 transfected lysate (Predicted MW: 23.2 KDa).Lane 2: Non-transfected lysate. [https://images.novusbio.com/fullsize2/NACA2 Antibody (4H6)-Western Blot-H00342538-M01-img0002.jpg];;Sandwich ELISA: NACA2 Antibody (4H6) [H00342538-M0…			Western Blot: NACA2 Antibody (4H6) [H00342538-M01] - Analysis of NACA2 expression in transfected 293T cell line by NACAL monoclonal antibody (M01), clone 4H6.Lane 1: NACA2 transfected lysate (Predicted MW: 23.2 KDa).Lane 2: Non-transfected lysate.	https://images.novusbio.com/fullsize2/NACA2 Antibody (4H6)-Western Blot-H00342538-M01-img0002.jpg	Sandwich ELISA: NACA2 Antibody (4H6) [H00342538-M01] - Detection limit for recombinant GST tagged NACA2 is 3 ng/ml as a capture antibody.	https://images.novusbio.com/fullsize2/NACA2-Antibody-(4H6)-Sandwich-ELISA-H00342538-M01-img0001.jpg
NACA2	orb221588	https://www.antibodypedia.com/gene/57003/NACA2/antibody/2072743/orb221588	https://www.biorbyt.com/naca2-antibody-orb221588.html	Rabbit	Human	Polyclonal	Unconjugated	ELISA, ICC, IF, IHC-P	ELISA: 1:500-1000, IHC-P: 1:100-500, ICC: 1:100-500, IF: 1:100-500	32 kDa	Affinity purified by Protein A			$421.60			500	1000
NACA2	orb454565	https://www.antibodypedia.com/gene/57003/NACA2/antibody/4600752/orb454565	https://www.biorbyt.com/naca2-antibody-biotin-orb454565.html	Rabbit	Human	Polyclonal	Biotin	ELISA, ICC, IF, IHC-P, WB	WB: 1:50-200, ELISA: 1:100-1000, IHC-P: 1:50-200, ICC: 1:50-200, IF: 1:50-200	32 kDa	Affinity purified by Protein A			$515.10			100	1000
NACA2	orb476400	https://www.antibodypedia.com/gene/57003/NACA2/antibody/4600749/orb476400	https://www.biorbyt.com/naca2-antibody-hrp-orb476400.html	Rabbit	Human	Polyclonal	Horseradish Peroxidase	ELISA, ICC, IHC-P, WB	WB: 1:50-200, ELISA: 1:100-1000, IHC-P: 1:50-200, ICC: 1:50-200	32 kDa	Affinity purified by Protein A			$515.10			100	1000
NACA2	ABIN531660	https://www.antibodypedia.com/gene/57003/NACA2/antibody/1466215/ABIN531660	https://www.antibodies-online.com/antibody/531660/anti-Nascent+Polypeptide-Associated+Complex+alpha+Subunit+2+NACa2+AA+116-215,+partial+antibody/?utm_source=partner&utm_medium=antibodypedia&utm_campaign=listing&utm_content=125	Mouse	Human	Polyclonal		ELISA, Western Blotting (WB)	Optimal working dilution should be determined by the investigator.					248		Image no. 2 for anti-Nascent Polypeptide-Associated Complex alpha Subunit 2 (NACa2) (AA 116-215) antibody (ABIN531660) [https://i1.abocdn.com/productimage/v1d86109c/v6j80m2d7n1r/];;Image no. 1 for anti-Nascent Polypeptide-Associated Complex alpha Subunit 2 (NACa2) (AA 116-215) antibody (ABIN531660) [https://i1.abocdn.com/productimage/v251f2c3c/g6n82z1w7i1t/]			Image no. 2 for anti-Nascent Polypeptide-Associated Complex alpha Subunit 2 (NACa2) (AA 116-215) antibody (ABIN531660)	https://i1.abocdn.com/productimage/v1d86109c/v6j80m2d7n1r/	Image no. 1 for anti-Nascent Polypeptide-Associated Complex alpha Subunit 2 (NACa2) (AA 116-215) antibody (ABIN531660)	https://i1.abocdn.com/productimage/v251f2c3c/g6n82z1w7i1t/
NACA2	ABIN5937103	https://www.antibodypedia.com/gene/57003/NACA2/antibody/4360499/ABIN5937103	https://www.antibodies-online.com/antibody/5937103/anti-Nascent+Polypeptide-Associated+Complex+alpha+Subunit+2+NACa2+AA+1-215+antibody/?utm_source=partner&utm_medium=antibodypedia&utm_campaign=listing&utm_content=107	Rabbit	Human	Polyclonal		ELISA, Western Blotting (WB)	Optimal working dilution should be determined by the investigator.		Protein G			294.19
NACA2	ABIN5937104	https://www.antibodypedia.com/gene/57003/NACA2/antibody/4360500/ABIN5937104	https://www.antibodies-online.com/antibody/5937104/anti-Nascent+Polypeptide-Associated+Complex+alpha+Subunit+2+NACa2+AA+1-215+antibody+Biotin/?utm_source=partner&utm_medium=antibodypedia&utm_campaign=listing&utm_content=108	Rabbit	Human	Polyclonal	Biotin	ELISA	Optimal working dilution should be determined by the investigator.		Protein G			294.19
NACA2	ABIN5937105	https://www.antibodypedia.com/gene/57003/NACA2/antibody/4360501/ABIN5937105	https://www.antibodies-online.com/antibody/5937105/anti-Nascent+Polypeptide-Associated+Complex+alpha+Subunit+2+NACa2+AA+1-215+antibody+FITC/?utm_source=partner&utm_medium=antibodypedia&utm_campaign=listing&utm_content=108	Rabbit	Human	Polyclonal	Green dye	ELISA	Optimal working dilution should be determined by the investigator.		Protein G			294.19
NACA2	ABIN5937106	https://www.antibodypedia.com/gene/57003/NACA2/antibody/4360502/ABIN5937106	https://www.antibodies-online.com/antibody/5937106/anti-Nascent+Polypeptide-Associated+Complex+alpha+Subunit+2+NACa2+AA+1-215+antibody+HRP/?utm_source=partner&utm_medium=antibodypedia&utm_campaign=listing&utm_content=108	Rabbit	Human	Polyclonal	Horseradish Peroxidase	ELISA	Optimal working dilution should be determined by the investigator.		Protein G			294.19
NACA2	ABIN6078316	https://www.antibodypedia.com/gene/57003/NACA2/antibody/4416174/ABIN6078316	https://www.antibodies-online.com/antibody/6078316/anti-Nascent+Polypeptide-Associated+Complex+alpha+Subunit+2+NACa2+AA+1-215+antibody/?utm_source=partner&utm_medium=antibodypedia&utm_campaign=listing&utm_content=107	Rabbit	Human	Polyclonal		ELISA, Western Blotting (WB)	Optimal working dilution should be determined by the investigator.		Protein G			204.65
NACA2	ABIN6078317	https://www.antibodypedia.com/gene/57003/NACA2/antibody/4416175/ABIN6078317	https://www.antibodies-online.com/antibody/6078317/anti-Nascent+Polypeptide-Associated+Complex+alpha+Subunit+2+NACa2+AA+1-215+antibody/?utm_source=partner&utm_medium=antibodypedia&utm_campaign=listing&utm_content=107	Rabbit	Human	Polyclonal		ELISA, Western Blotting (WB)	Optimal working dilution should be determined by the investigator.		Protein G			409.3
NACA2	ABIN6078318	https://www.antibodypedia.com/gene/57003/NACA2/antibody/4416176/ABIN6078318	https://www.antibodies-online.com/antibody/6078318/anti-Nascent+Polypeptide-Associated+Complex+alpha+Subunit+2+NACa2+AA+1-215+antibody+HRP/?utm_source=partner&utm_medium=antibodypedia&utm_campaign=listing&utm_content=108	Rabbit	Human	Polyclonal	Horseradish Peroxidase	ELISA	Optimal working dilution should be determined by the investigator.		Protein G			204.65
NACA2	ABIN6078319	https://www.antibodypedia.com/gene/57003/NACA2/antibody/4416177/ABIN6078319	https://www.antibodies-online.com/antibody/6078319/anti-Nascent+Polypeptide-Associated+Complex+alpha+Subunit+2+NACa2+AA+1-215+antibody+HRP/?utm_source=partner&utm_medium=antibodypedia&utm_campaign=listing&utm_content=108	Rabbit	Human	Polyclonal	Horseradish Peroxidase	ELISA	Optimal working dilution should be determined by the investigator.		Protein G			409.3
NACA2	ABIN6078320	https://www.antibodypedia.com/gene/57003/NACA2/antibody/4416178/ABIN6078320	https://www.antibodies-online.com/antibody/6078320/anti-Nascent+Polypeptide-Associated+Complex+alpha+Subunit+2+NACa2+AA+1-215+antibody+FITC/?utm_source=partner&utm_medium=antibodypedia&utm_campaign=listing&utm_content=108	Rabbit	Human	Polyclonal	Green dye	ELISA	Optimal working dilution should be determined by the investigator.		Protein G			204.65
NACA2	ABIN6078321	https://www.antibodypedia.com/gene/57003/NACA2/antibody/4416179/ABIN6078321	https://www.antibodies-online.com/antibody/6078321/anti-Nascent+Polypeptide-Associated+Complex+alpha+Subunit+2+NACa2+AA+1-215+antibody+FITC/?utm_source=partner&utm_medium=antibodypedia&utm_campaign=listing&utm_content=108	Rabbit	Human	Polyclonal	Green dye	ELISA	Optimal working dilution should be determined by the investigator.		Protein G			409.3
NACA2	ABIN6078322	https://www.antibodypedia.com/gene/57003/NACA2/antibody/4416180/ABIN6078322	https://www.antibodies-online.com/antibody/6078322/anti-Nascent+Polypeptide-Associated+Complex+alpha+Subunit+2+NACa2+AA+1-215+antibody+Biotin/?utm_source=partner&utm_medium=antibodypedia&utm_campaign=listing&utm_content=108	Rabbit	Human	Polyclonal	Biotin	ELISA	Optimal working dilution should be determined by the investigator.		Protein G			204.65
NACA2	ABIN6078323	https://www.antibodypedia.com/gene/57003/NACA2/antibody/4416181/ABIN6078323	https://www.antibodies-online.com/antibody/6078323/anti-Nascent+Polypeptide-Associated+Complex+alpha+Subunit+2+NACa2+AA+1-215+antibody+Biotin/?utm_source=partner&utm_medium=antibodypedia&utm_campaign=listing&utm_content=108	Rabbit	Human	Polyclonal	Biotin	ELISA	Optimal working dilution should be determined by the investigator.		Protein G			409.3
NACA2	LS-C397959	https://www.antibodypedia.com/gene/57003/NACA2/antibody/2921199/LS-C397959	https://www.lsbio.com/antibodies/naca2-antibody-hrp-elisa-ls-c397959/410204?trid=259	Rabbit	Human	Polyclonal	Horseradish Peroxidase	ELISA. Applications tested for the base form of this product only			Protein G purified			Unavailable
NACA2	LS-C397960	https://www.antibodypedia.com/gene/57003/NACA2/antibody/2921200/LS-C397960	https://www.lsbio.com/antibodies/naca2-antibody-elisa-ls-c397960/410205?trid=259	Rabbit	Human	Polyclonal		ELISA			Protein G purified			Unavailable		NACA2 Antibody - Western blot All lanes: NACA2 antibody at 5µg/ml + 293T whole cell lysate Secondary Goat polyclonal to rabbit IgG at 1/10000 dilution Predicted band size: 23 kDa Observed band size: 23 kDa [https://lsbio-7d62.kxcdn.com/image2/naca2-antibody-ls-c397960/501124_4092991.jpg]			NACA2 Antibody - Western blot All lanes: NACA2 antibody at 5µg/ml + 293T whole cell lysate Secondary Goat polyclonal to rabbit IgG at 1/10000 dilution Predicted band size: 23 kDa Observed band size: 23 kDa	https://lsbio-7d62.kxcdn.com/image2/naca2-antibody-ls-c397960/501124_4092991.jpg
NACA2	LS-C397961	https://www.antibodypedia.com/gene/57003/NACA2/antibody/2921203/LS-C397961	https://www.lsbio.com/antibodies/naca2-antibody-fitc-elisa-ls-c397961/410206?trid=259	Rabbit	Human	Polyclonal	Green dye	ELISA. Applications tested for the base form of this product only			Protein G purified			Unavailable
NACA2	LS-C397962	https://www.antibodypedia.com/gene/57003/NACA2/antibody/2921202/LS-C397962	https://www.lsbio.com/antibodies/naca2-antibody-biotin-elisa-ls-c397962/410207?trid=259	Rabbit	Human	Polyclonal	Biotin	ELISA. Applications tested for the base form of this product only			Protein G purified			Unavailable
NACA2	orb349264	https://www.antibodypedia.com/gene/57003/NACA2/antibody/4600750/orb349264	https://www.biorbyt.com/naca2-antibody-orb349264.html	Rabbit	Human	Polyclonal	Unconjugated	ELISA, WB	WB: 1:2000	23.223 kDa	Affinity purified			$584.80		[https://www.biorbyt.com/pub/media/catalog/product/n/a/naca2-antibody_orb349264_wb_1.jpg]				https://www.biorbyt.com/pub/media/catalog/product/n/a/naca2-antibody_orb349264_wb_1.jpg
NACA2	orb38493	https://www.antibodypedia.com/gene/57003/NACA2/antibody/3430727/orb38493	https://www.biorbyt.com/naca2-antibody-orb38493.html	Rabbit	Human	Polyclonal	Unconjugated	ELISA, WB	WB:1:1000-5000		>95%, Protein G purified			$457.30		Western blot aanalysis of 293T whole cell lysateusing NACA2 antibody [https://www.biorbyt.com/pub/media/catalog/product/n/a/naca2-antibody_orb38493_wb_1.jpg]			Western blot aanalysis of 293T whole cell lysateusing NACA2 antibody	https://www.biorbyt.com/pub/media/catalog/product/n/a/naca2-antibody_orb38493_wb_1.jpg
NACA2	orb38496	https://www.antibodypedia.com/gene/57003/NACA2/antibody/3430728/orb38496	https://www.biorbyt.com/naca2-antibody-hrp-orb38496.html	Rabbit	Human	Polyclonal	Horseradish Peroxidase	ELISA	ELISA		>95%, Protein G purified			$457.30
NACA2	orb38501	https://www.antibodypedia.com/gene/57003/NACA2/antibody/3430729/orb38501	https://www.biorbyt.com/naca2-antibody-fitc-orb38501.html	Rabbit	Human	Polyclonal	Green dye	ELISA	ELISA		>95%, Protein G purified			$457.30
NACA2	orb38506	https://www.antibodypedia.com/gene/57003/NACA2/antibody/3430730/orb38506	https://www.biorbyt.com/naca2-antibody-biotin-orb38506.html	Rabbit	Human	Polyclonal	Biotin	ELISA	ELISA		>95%, Protein G purified			$457.30
NACA2	CBMAB-A5768-LY	https://www.antibodypedia.com/gene/57003/NACA2/antibody/4788237/CBMAB-A5768-LY	https://www.antibody-creativebiolabs.com/anti-nacal-antibody-4h6-615808.htm	Mouse	Human	Recombinant		WB, ELISA
NACA2	CBMAB-N1052-WJ	https://www.antibodypedia.com/gene/57003/NACA2/antibody/4685382/CBMAB-N1052-WJ	https://www.antibody-creativebiolabs.com/anti-naca2-antibody-4h6-175686.htm	Mouse	Human	Recombinant		ELISA, WB
TEAD1	ABIN2463844	https://www.antibodypedia.com/gene/11848/TEAD1/antibody/2309028/ABIN2463844	https://www.antibodies-online.com/antibody/2463844/anti-TEA+Domain+Family+Member+1+SV40+Transcriptional+Enhancer+Factor+TEAD1+antibody/?utm_source=partner&utm_medium=antibodypedia&utm_campaign=listing&utm_content=135	Rabbit	Human	Polyclonal		ELISA, Western Blotting (WB)	TEAD1 antibody can be used for detection of TEAD1 by ELISA at 1:62500. TEAD1 antibody can be used for detection of TEAD1 by western blot at 2.5 μg/mL, and HRP conjugated secondary antibody should be diluted 1:50,000 - 100,000.		Antibody is purified by protein A chromatography method.			545	Regulation of Lipid Metabolism by PPARalpha	Image no. 1 for anti-TEA Domain Family Member 1 (SV40 Transcriptional Enhancer Factor) (TEAD1) antibody (ABIN2463844) [https://i1.abocdn.com/productimage/v19af97ad/e4c54t8k8e4s/]	62500		Image no. 1 for anti-TEA Domain Family Member 1 (SV40 Transcriptional Enhancer Factor) (TEAD1) antibody (ABIN2463844)	https://i1.abocdn.com/productimage/v19af97ad/e4c54t8k8e4s/
TEAD1	ABIN3177667	https://www.antibodypedia.com/gene/11848/TEAD1/antibody/4139752/ABIN3177667	https://www.antibodies-online.com/antibody/3177667/anti-TEA+Domain+Family+Member+1+SV40+Transcriptional+Enhancer+Factor+TEAD1+Internal+Region+antibody/?utm_source=partner&utm_medium=antibodypedia&utm_campaign=listing&utm_content=120	Rabbit	Human, Mouse, Rat	Polyclonal		ELISA, Immunohistochemistry (IHC), Western Blotting (WB)	WB 1:500-1:2000, IHC 1:100-1:300, ELISA 1:40000,		The antibody was affinity-purified from rabbit antiserum by affinity-chromatography using epitope-specific immunogen.			458.64	Regulation of Lipid Metabolism by PPARalpha		40000
TEAD1	ABIN3187220	https://www.antibodypedia.com/gene/11848/TEAD1/antibody/4143484/ABIN3187220	https://www.antibodies-online.com/antibody/3187220/anti-TEA+Domain+Family+Member+1+SV40+Transcriptional+Enhancer+Factor+TEAD1+Internal+Region+antibody/?utm_source=partner&utm_medium=antibodypedia&utm_campaign=listing&utm_content=120	Rabbit	Human, Mouse, Rat	Polyclonal		ELISA, Immunohistochemistry (IHC), Western Blotting (WB)	WB 1:500-1:2000, IHC 1:100-1:300, ELISA 1:40000,		The antibody was affinity-purified from rabbit antiserum by affinity-chromatography using epitope-specific immunogen.			310.63	Regulation of Lipid Metabolism by PPARalpha		40000
TEAD1	ABIN4358357	https://www.antibodypedia.com/gene/11848/TEAD1/antibody/4216799/ABIN4358357	https://www.antibodies-online.com/antibody/4358357/anti-Ubiquitin+Specific+Peptidase+7+Herpes+Virus-Associated+USP7+antibody/?utm_source=partner&utm_medium=antibodypedia&utm_campaign=listing&utm_content=114	Rabbit	Human, Mouse, Rat	Polyclonal		ELISA, Western Blotting (WB)	Western Blot 1:500 - 1:3000, ELISA 1:40000		Immunogen affinity purified						40000
TEAD1	LS-C386362	https://www.antibodypedia.com/gene/11848/TEAD1/antibody/2891352/LS-C386362	https://www.lsbio.com/antibodies/tead1-antibody-30-110-aa-internal-elisa-ihc-wb-western-ls-c386362/398463?trid=259	Rabbit	Human, Mouse, Rat	Polyclonal		IHC (1:100 - 1:300). Western blot (1:500 - 1:2000). ELISA (1:40000)			Immunoaffinity purified			Unavailable			40000
TEAD1	LS-C822675	https://www.antibodypedia.com/gene/11848/TEAD1/antibody/4941812/LS-C822675	https://www.lsbio.com/antibodies/tead1-antibody-elisa-wb-western-ls-c822675/849525?trid=259	Rabbit	Human, Mouse, Rat	Polyclonal		Western blot (1:500 - 1:1000). ELISA (1:40000)			Affinity purified			Unavailable			40000
TEAD1	orb128824	https://www.antibodypedia.com/gene/11848/TEAD1/antibody/2085570/orb128824	https://www.biorbyt.com/tead1-antibody-orb128824.html	Rabbit	Human, Mouse, Rat	Polyclonal	Unconjugated	ELISA, WB	WB: 1:500-1:3000, ELISA: 1:40000		The antibody was affinity-purified from rabbit antiserum by affinity-chromatography using epitope-specific immunogen.			$272.00		Western blot analysis of extracts from COLO205/K562 cells using TEAD1 antibody [https://www.biorbyt.com/pub/media/catalog/product/t/e/tead1_antibody_orb128824_wb_1.jpg]	40000		Western blot analysis of extracts from COLO205/K562 cells using TEAD1 antibody	https://www.biorbyt.com/pub/media/catalog/product/t/e/tead1_antibody_orb128824_wb_1.jpg
TEAD1	LS-C809233	https://www.antibodypedia.com/gene/11848/TEAD1/antibody/4834057/LS-C809233	https://www.lsbio.com/antibodies/tead1-antibody-elisa-if-immunofluorescence-ihc-wb-western-ls-c809233/835798?trid=259	Rabbit	Human, Mouse, Rat	Polyclonal		IHC (1:50 - 1:200). Immunofluorescence (1:100 - 1:500). Western blot (1:500 - 1:1000). ELISA (1:20000 - 1:40000)			Peptide affinity chromatography.			Unavailable		TEAD1 Antibody - Western blot analysis of extracts of 293 cells using TEAD1 antibody. [https://lsbio-7d62.kxcdn.com/image2/tead1-antibody-ls-c809233/570058_4599246.jpg];;TEAD1 Antibody - 1:100 staining mouse pancreas tissue by IHC-P. The sample was formaldehyde fixed and a heat mediated antigen retrieval step in citrate buffer was performed. The sample was then blocked and incubated with the anti…	20000	40000	TEAD1 Antibody - Western blot analysis of extracts of 293 cells using TEAD1 antibody.	https://lsbio-7d62.kxcdn.com/image2/tead1-antibody-ls-c809233/570058_4599246.jpg	TEAD1 Antibody - 1:100 staining mouse pancreas tissue by IHC-P. The sample was formaldehyde fixed and a heat mediated antigen retrieval step in citrate buffer was performed. The sample was then blocked and incubated with the antibody for 1.5 hours at 22°C. An HRP conjugated goat anti-rabbit antibody was used as the secondary.	https://lsbio-7d62.kxcdn.com/image2/tead1-antibody-ls-c809233/570056_4599244.jpg	TEAD1 Antibody - Staining COLO205 cells by IF/ICC. The samples were fixed with PFA and permeabilized in 0.1% Triton X-100, then blocked in 10% serum for 45 min at 25°C. The primary antibody was diluted at 1:200 and incubated with the sample for 1 hour at 37°C. An Alexa Fluor 594 conjugated goat anti-rabbit IgG (H+L) antibody, diluted at 1/600, was used as secondary antibody.	https://lsbio-7d62.kxcdn.com/image2/tead1-antibody-ls-c809233/570057_4599245.jpg	TEAD1 Antibody - Western blot analysis of extracts of COLO205/K562 cells using TEAD1 antibody.	https://lsbio-7d62.kxcdn.com/image2/tead1-antibody-ls-c809233/559559_4743940.jpg
TEAD1	ABIN2461919	https://www.antibodypedia.com/gene/11848/TEAD1/antibody/3899847/ABIN2461919	https://www.antibodies-online.com/antibody/2461919/anti-TEA+Domain+Family+Member+1+SV40+Transcriptional+Enhancer+Factor+TEAD1+antibody/?utm_source=partner&utm_medium=antibodypedia&utm_campaign=listing&utm_content=135	Rabbit	Human, Mouse, Rat, Canine, Zebrafish	Polyclonal		Immunohistochemistry (IHC), ELISA, Western Blotting (WB)	TEAD1 antibody can be used for detection of TEAD1 by ELISA at 1:12500. TEAD1 antibody can be used for detection of TEAD1 by western blot at 0.25 μg/mL, and HRP conjugated secondary antibody should be diluted 1:50,000 - 100,000.		Antibody is purified by peptide affinity chromatography method.			545	Regulation of Lipid Metabolism by PPARalpha	Image no. 1 for anti-TEA Domain Family Member 1 (SV40 Transcriptional Enhancer Factor) (TEAD1) antibody (ABIN2461919) [https://i1.abocdn.com/productimage/v7bc9f94b/g7c55i5y8z2w/]	12500		Image no. 1 for anti-TEA Domain Family Member 1 (SV40 Transcriptional Enhancer Factor) (TEAD1) antibody (ABIN2461919)	https://i1.abocdn.com/productimage/v7bc9f94b/g7c55i5y8z2w/
TEAD1	ABIN2914040	https://www.antibodypedia.com/gene/11848/TEAD1/antibody/3959962/ABIN2914040	https://www.antibodies-online.com/antibody/2914040/anti-TEA+Domain+Family+Member+1+SV40+Transcriptional+Enhancer+Factor+TEAD1+antibody/?utm_source=partner&utm_medium=antibodypedia&utm_campaign=listing&utm_content=102	Rabbit	Human, Mouse, Rat	Polyclonal		ELISA, Western Blotting (WB)	Optimal working dilution should be determined by the investigator.		Antigen Affinity Chromatography			390.12	Regulation of Lipid Metabolism by PPARalpha
TEAD1	ABIN2980757	https://www.antibodypedia.com/gene/11848/TEAD1/antibody/3978336/ABIN2980757	https://www.antibodies-online.com/antibody/2980757/anti-TEA+Domain+Family+Member+1+SV40+Transcriptional+Enhancer+Factor+TEAD1+antibody/?utm_source=partner&utm_medium=antibodypedia&utm_campaign=listing&utm_content=102	Rabbit	Human, Mouse, Rat	Polyclonal		ELISA, Western Blotting (WB)	Optimal working dilution should be determined by the investigator.		Antigen Affinity Chromatography			741.86	Regulation of Lipid Metabolism by PPARalpha
TEAD1	ABIN5699598	https://www.antibodypedia.com/gene/11848/TEAD1/antibody/4320813/ABIN5699598	https://www.antibodies-online.com/antibody/5699598/anti-TEA+Domain+Family+Member+1+SV40+Transcriptional+Enhancer+Factor+TEAD1+antibody/?utm_source=partner&utm_medium=antibodypedia&utm_campaign=listing&utm_content=106	Rabbit	Human, Mouse, Rat	Polyclonal		ELISA, Western Blotting (WB)	Optimal working dilution should be determined by the investigator.					370.63	Regulation of Lipid Metabolism by PPARalpha
TEAD1	ABIN5888327	https://www.antibodypedia.com/gene/11848/TEAD1/antibody/4020950/ABIN5888327	https://www.antibodies-online.com/antibody/5888327/anti-TEA+Domain+Family+Member+1+SV40+Transcriptional+Enhancer+Factor+TEAD1+AA+135-215+antibody/?utm_source=partner&utm_medium=antibodypedia&utm_campaign=listing&utm_content=107	Rabbit	Human	Polyclonal		ELISA, Immunohistochemistry (IHC), Western Blotting (WB)	Optimal working dilution should be determined by the investigator.		Antigen Affinity Chromatography			230.23	Regulation of Lipid Metabolism by PPARalpha
TEAD1	ABIN5888328	https://www.antibodypedia.com/gene/11848/TEAD1/antibody/4020953/ABIN5888328	https://www.antibodies-online.com/antibody/5888328/anti-TEA+Domain+Family+Member+1+SV40+Transcriptional+Enhancer+Factor+TEAD1+Internal+Region+antibody/?utm_source=partner&utm_medium=antibodypedia&utm_campaign=listing&utm_content=107	Rabbit	Human, Mouse, Rat	Polyclonal		ELISA, Immunohistochemistry (IHC), Western Blotting (WB)	Optimal working dilution should be determined by the investigator.		Affinity Chromatography			230.23	Regulation of Lipid Metabolism by PPARalpha
TEAD1	ABIN6096509	https://www.antibodypedia.com/gene/11848/TEAD1/antibody/4422752/ABIN6096509	https://www.antibodies-online.com/antibody/6096509/anti-TEA+Domain+Family+Member+1+SV40+Transcriptional+Enhancer+Factor+TEAD1+AA+135-215+antibody/?utm_source=partner&utm_medium=antibodypedia&utm_campaign=listing&utm_content=107	Rabbit	Human	Polyclonal		ELISA, Immunohistochemistry (IHC), Western Blotting (WB)	Optimal working dilution should be determined by the investigator.		Antigen Affinity Chromatography			294.19	Regulation of Lipid Metabolism by PPARalpha
TEAD1	ABIN6096510	https://www.antibodypedia.com/gene/11848/TEAD1/antibody/4422753/ABIN6096510	https://www.antibodies-online.com/antibody/6096510/anti-TEA+Domain+Family+Member+1+SV40+Transcriptional+Enhancer+Factor+TEAD1+AA+135-215+antibody/?utm_source=partner&utm_medium=antibodypedia&utm_campaign=listing&utm_content=107	Rabbit	Human	Polyclonal		ELISA, Immunohistochemistry (IHC), Western Blotting (WB)	Optimal working dilution should be determined by the investigator.		Antigen Affinity Chromatography			294.19	Regulation of Lipid Metabolism by PPARalpha
TEAD1	ABIN6104899	https://www.antibodypedia.com/gene/11848/TEAD1/antibody/4428064/ABIN6104899	https://www.antibodies-online.com/antibody/6104899/anti-TEA+Domain+Family+Member+1+SV40+Transcriptional+Enhancer+Factor+TEAD1+Internal+Region+antibody/?utm_source=partner&utm_medium=antibodypedia&utm_campaign=listing&utm_content=107	Rabbit	Human, Mouse, Rat	Polyclonal		ELISA, Immunohistochemistry (IHC), Western Blotting (WB)	Optimal working dilution should be determined by the investigator.		Affinity Chromatography			294.19	Regulation of Lipid Metabolism by PPARalpha
TEAD1	LS-C376760	https://www.antibodypedia.com/gene/11848/TEAD1/antibody/2891353/LS-C376760	https://www.lsbio.com/antibodies/tead1-antibody-aa135-215-elisa-ihc-wb-western-ls-c376760/388861?trid=259	Rabbit	Human	Polyclonal		IHC. IHC - Paraffin (1:20 - 1:200). Western blot (1:500 - 1:2000). ELISA			Immunoaffinity purified			Unavailable		TEAD1 Antibody - Immunofluorescence staining of A549 cells with TEAD1 Antibody at 1:147, counter-stained with DAPI. The cells were fixed in 4% formaldehyde, permeabilized using 0.2% Triton X-100 and blocked in 10% normal Goat Serum. The cells were then incubated with the antibody overnight at 4°C. The secondary antibody was Alexa Fluor 488-congugated AffiniPure Goat Anti-Rabbit IgG(H+L). [https:/…			TEAD1 Antibody - Immunofluorescence staining of A549 cells with TEAD1 Antibody at 1:147, counter-stained with DAPI. The cells were fixed in 4% formaldehyde, permeabilized using 0.2% Triton X-100 and blocked in 10% normal Goat Serum. The cells were then incubated with the antibody overnight at 4°C. The secondary antibody was Alexa Fluor 488-congugated AffiniPure Goat Anti-Rabbit IgG(H+L).	https://lsbio-7d62.kxcdn.com/image2/tead1-antibody-aa135-215-ls-c376760/496092_4083165.jpg	TEAD1 Antibody - IHC image of TEAD1 Antibody diluted at 1:441 and staining in paraffin-embedded human placenta tissue performed on a Leica BondTM system. After dewaxing and hydration, antigen retrieval was mediated by high pressure in a citrate buffer (pH 6.0). Section was blocked with 10% normal goat serum 30min at RT. Then primary antibody (1% BSA) was incubated at 4°C overnight. The primary is…	https://lsbio-7d62.kxcdn.com/image2/tead1-antibody-aa135-215-ls-c376760/496091_4083164.jpg	TEAD1 Antibody - Western Blot Positive WB detected in: HepG2 whole cell lysate, MCF-7 whole cell lysate, PC-3 whole cell lysate All lanes: TEAD1 antibody at 3.6µg/ml Secondary Goat polyclonal to rabbit IgG at 1/50000 dilution Predicted band size: 48 kDa Observed band size: 48 kDa	https://lsbio-7d62.kxcdn.com/image2/tead1-antibody-aa135-215-ls-c376760/496093_4083166.jpg	TEAD1 Antibody - Immunohistochemistry of paraffin-embedded human placenta using antibody at 1:100 dilution.	https://lsbio-7d62.kxcdn.com/image2/tead1-antibody-aa135-215-ls-c376760/263868_1983154.jpg	TEAD1 Antibody - Western blot. All lanes: Transcriptional enhancer factor TEF-1 antibody at 9 ug/ml+HeLa whole cell lysate. Secondary antibody: Goat polyclonal to rabbit at 1:10000 dilution. Predicted band size: 48 kDa. Observed band size: 48 kDa.	https://lsbio-7d62.kxcdn.com/image2/tead1-antibody-aa135-215-ls-c376760/263867_2017144.jpg
TEAD1	LS-C660958	https://www.antibodypedia.com/gene/11848/TEAD1/antibody/3562545/LS-C660958	https://www.lsbio.com/antibodies/tead1-antibody-elisa-if-immunofluorescence-ihc-wb-western-ls-c660958/674926?trid=259	Rabbit	Human	Polyclonal		IHC. Immunofluorescence. Western blot. ELISA			Immunogen affinity purified			Unavailable
TEAD1	LS-C757405	https://www.antibodypedia.com/gene/11848/TEAD1/antibody/4629073/LS-C757405	https://www.lsbio.com/antibodies/tead1-antibody-c-terminus-elisa-wb-western-ls-c757405/783116?trid=259	Rabbit	Zebrafish	Polyclonal		Western blot (1:1000). ELISA			Ammonium sulfate precipitation			Unavailable		TEAD1 Antibody - Zebrafish tead1b Antibody (C-term) western blot analysis in zebrafish heart tissue lysates (35ug/lane).This demonstrates the TEAD1 antibody detected the TEAD1 protein (arrow). [https://lsbio-7d62.kxcdn.com/image2/tead1-antibody-c-terminus-ls-c757405/463789_3744264.jpg]			TEAD1 Antibody - Zebrafish tead1b Antibody (C-term) western blot analysis in zebrafish heart tissue lysates (35ug/lane).This demonstrates the TEAD1 antibody detected the TEAD1 protein (arrow).	https://lsbio-7d62.kxcdn.com/image2/tead1-antibody-c-terminus-ls-c757405/463789_3744264.jpg
TEAD1	orb353526	https://www.antibodypedia.com/gene/11848/TEAD1/antibody/3412723/orb353526	https://www.biorbyt.com/tead1-antibody-orb353526.html	Rabbit	Human	Polyclonal	Unconjugated	ELISA, IHC-P, WB	WB:1:500-2000, IHC-P:1:20-1:200		Antigen Affinity Purified			$277.10		Western blot analysis of Hela whole cell lysate using TEAD1 antibody [https://www.biorbyt.com/pub/media/catalog/product/t/e/tead1-antibody_orb353526_wb_2.jpg]			Western blot analysis of Hela whole cell lysate using TEAD1 antibody	https://www.biorbyt.com/pub/media/catalog/product/t/e/tead1-antibody_orb353526_wb_2.jpg
TEAD1	CBMAB-T1622-YJ	https://www.antibodypedia.com/gene/11848/TEAD1/antibody/4708191/CBMAB-T1622-YJ	https://www.antibody-creativebiolabs.com/anti-tead1-antibody-cbyjt-2474-349533.htm	Mouse	Human, Mouse, Rat	Recombinant		WB, IP, IF, ELISA
TNC	ABIN210680	https://www.antibodypedia.com/gene/1348/TNC/antibody/769099/ABIN210680	https://www.antibodies-online.com/antibody/210680/anti-Tenascin+C+TNC+antibody/?utm_source=partner&utm_medium=antibodypedia&utm_campaign=listing&utm_content=128	Mouse	Human	Monoclonal		ELISA, Immunohistochemistry (IHC), Immunohistochemistry (Frozen Sections) (IHC (fro)), Immunohistochemistry (Paraffin-embedded Sections) (IHC (p)), Immunoprecipitation (IP), Western Blotting (WB)	Approved: ELISA (1:1000 - 1:2000), IHC, IHC-Fr, IHC-P, IP, WB; ; Usage: ELISA: This product is suitable for use in direct ELISA applications. Immunohistology: Staining may be enhanced using trypsin digestion or heat mediated antigen retrieval using sodium citrate buffer pH 6.0.		Protein A purified			673.34	Regulation of Muscle Cell Differentiation, Regulation of Cell Size, Skeletal Muscle Fiber Development		1000	2000
TNC	LS-C11466	https://www.antibodypedia.com/gene/1348/TNC/antibody/119749/LS-C11466	https://www.lsbio.com/antibodies/tnc-antibody-tenascin-c-antibody-clone-t2h5-elisa-ihc-ip-wb-western-ls-c11466/12207?trid=259	Mouse	Human	Monoclonal		IHC. IHC - Paraffin. IHC - Frozen. Western blot. Immunoprecipitation. ELISA (1:1000 - 1:2000)			Protein A purified			Unavailable			1000	2000
TNC	ABIN1828173	https://www.antibodypedia.com/gene/1348/TNC/antibody/1526483/ABIN1828173	https://www.antibodies-online.com/antibody/1828173/anti-Tenascin+C+TNC+AA+181-290+antibody/?utm_source=partner&utm_medium=antibodypedia&utm_campaign=listing&utm_content=128	Mouse	Human	Monoclonal		ELISA, Western Blotting (WB)	Approved: ELISA, WB; ; Usage: Sandwich ELISA: Recombinant protein. Western Blot: Recombinant protein.		Purified from ascites by Protein A			623.34	Regulation of Muscle Cell Differentiation, Regulation of Cell Size, Skeletal Muscle Fiber Development
TNC	ABIN204805	https://www.antibodypedia.com/gene/1348/TNC/antibody/767477/ABIN204805	https://www.antibodies-online.com/antibody/204805/anti-Tenascin+C+TNC+antibody/?utm_source=partner&utm_medium=antibodypedia&utm_campaign=listing&utm_content=122	Mouse	Human	Monoclonal		Immunocytochemistry (ICC), ELISA, Western Blotting (WB)	Approved: ELISA, ICC, WB; ; Usage: Immunocytochemistry at 2 μg/mL on U251 cells. Western Blot (Western) at 2 μg/mL to detect whole tenascin under reducing conditions. ELISA: 2 x 10^10 M endpoint dilution. Affinity constant Kd= 2 x 10^10.		Protein A purified			1.073,34 €	Regulation of Muscle Cell Differentiation, Regulation of Cell Size, Skeletal Muscle Fiber Development
TNC	ABIN204806	https://www.antibodypedia.com/gene/1348/TNC/antibody/767478/ABIN204806	https://www.antibodies-online.com/antibody/204806/anti-Tenascin+C+TNC+antibody/?utm_source=partner&utm_medium=antibodypedia&utm_campaign=listing&utm_content=117	Mouse	Human	Monoclonal		Immunocytochemistry (ICC), Immunohistochemistry (IHC), ELISA, Western Blotting (WB)	Approved: ELISA, ICC, IHC, WB; ; Usage: Immunohistochemistry at 2 μg/mL on tissues fixed with cold acetone. Immunocytochemistry at 2 μg/mL on U251 cells. Western Blot (Western) at 2 μg/mL to detect whole tenascin under reducing conditions. ELISA: 2 x 10^10 M endpoint dilution Affinity constant Kd= 6.37 x 10^9.		Protein A purified			1.073,34 €	Regulation of Muscle Cell Differentiation, Regulation of Cell Size, Skeletal Muscle Fiber Development
TNC	ABIN2476728	https://www.antibodypedia.com/gene/1348/TNC/antibody/2314583/ABIN2476728	https://www.antibodies-online.com/antibody/2476728/anti-Tenascin+C+TNC+antibody/?utm_source=partner&utm_medium=antibodypedia&utm_campaign=listing&utm_content=119	Mouse	Human	Monoclonal		Immunohistochemistry (Frozen Sections) (IHC (fro)), Immunohistochemistry (Paraffin-embedded Sections) (IHC (p)), Immunoprecipitation (IP), ELISA, Western Blotting (WB)	Optimal working dilution should be determined by the investigator.		Purified		Milz, Sicking, Sprecher, Putz, Benjamin: "An immunohistochemical study of the triangular fibrocartilage complex of the wrist: regional variations in cartilage phenotype." in: Journal of anatomy, Vol. 211, Issue 1, pp. 1-7, 2007 (PubMed).	442.59	Regulation of Muscle Cell Differentiation, Regulation of Cell Size, Skeletal Muscle Fiber Development
TNC	ABIN259023	https://www.antibodypedia.com/gene/1348/TNC/antibody/385018/ABIN259023	https://www.antibodies-online.com/antibody/259023/anti-Tenascin+C+TNC+Domain+B+antibody/?utm_source=partner&utm_medium=antibodypedia&utm_campaign=listing&utm_content=280	Mouse	Human, Mouse, Rat	Monoclonal		Cytometry by Time of Flight (CyTOF), ELISA, Flow Cytometry (FACS), Immunocytochemistry (ICC), Immunofluorescence (IF), Immunohistochemistry (IHC), Immunohistochemistry (Frozen Sections) (IHC (fro)), Immunohistochemistry (Paraffin-embedded Sections) (IHC (p)), Western Blotting (WB)	Western Blot 5 μg/mL, Flow Cytometry 1 μg per million cells, ELISA, Immunohistochemistry 1:25 - 1:50, Immunocytochemistry/Immunofluorescence 1:10-1:500, Immunohistochemistry-Paraffin 1:25 - 1:50, Immunohistochemistry-Frozen, CyTOF-readySee PMID: 21871891 for the ICC/IF use of thsi product. For its use in IHC-P, it is recommended to incubate primary antibody for atleast 2 hours at room temperature…		Protein A purified		Becerril, Rodríguez, Catalán, Méndez-Giménez, Ramírez, Sáinz, Llorente, Unamuno, Gómez-Ambrosi, Frühbeck: "Targeted disruption of the iNOS gene improves adipose tissue inflammation and fibrosis in leptin-deficient ob/ob mice: role of tenascin C." in: International journal of obesity (2005), Vol. 42, Issue 8, pp. 1458-1470, 2018 (PubMed).; ; Bhattacharyya, Wang, Morales-Nebreda, Feng, Wu, Zhou, La…		Regulation of Muscle Cell Differentiation, Regulation of Cell Size, Skeletal Muscle Fiber Development	Image no. 3 for anti-Tenascin C (TNC) (Domain B) antibody (ABIN259023) [https://i1.abocdn.com/productimage/v32235b18/f1b20j9s8f3c/];;Image no. 4 for anti-Tenascin C (TNC) (Domain B) antibody (ABIN259023) [https://i1.abocdn.com/productimage/v99472e43/u1g27o9i8p3d/];;Image no. 1 for anti-Tenascin C (TNC) (Domain B) antibody (ABIN259023) [https://i1.abocdn.com/productimage/v326580cd/c0u14i0l8i6v/];;…			Image no. 3 for anti-Tenascin C (TNC) (Domain B) antibody (ABIN259023)	https://i1.abocdn.com/productimage/v32235b18/f1b20j9s8f3c/	Image no. 4 for anti-Tenascin C (TNC) (Domain B) antibody (ABIN259023)	https://i1.abocdn.com/productimage/v99472e43/u1g27o9i8p3d/	Image no. 1 for anti-Tenascin C (TNC) (Domain B) antibody (ABIN259023)	https://i1.abocdn.com/productimage/v326580cd/c0u14i0l8i6v/	Image no. 2 for anti-Tenascin C (TNC) (Domain B) antibody (ABIN259023)	https://i1.abocdn.com/productimage/ve51e82b6/a1i21i8n8o3d/
TNC	ABIN326098	https://www.antibodypedia.com/gene/1348/TNC/antibody/778696/ABIN326098	https://www.antibodies-online.com/antibody/326098/anti-Tenascin+C+TNC+AA+186-625+antibody/?utm_source=partner&utm_medium=antibodypedia&utm_campaign=listing&utm_content=127	Rat	Human	Monoclonal		ELISA, Western Blotting (WB)	Approved: ELISA (0.5 - 1 μg/mL), WB (1 - 2 μg/mL); ; Usage: Suitable for use in Direct ELISA and Western Blot. Direct ELISA: 0.5-1 μg/mL Detection limit ~1 ng/well. Western Blot: 1-2 μg/mL Detection limit ~1 ng/lane under non-reducing conditions.		Protein G purified			1.098,34 €	Regulation of Muscle Cell Differentiation, Regulation of Cell Size, Skeletal Muscle Fiber Development
TNC	ABIN4358421	https://www.antibodypedia.com/gene/1348/TNC/antibody/4216857/ABIN4358421	https://www.antibodies-online.com/antibody/4358421/anti-Tenascin+C+TNC+Domain+B+antibody/?utm_source=partner&utm_medium=antibodypedia&utm_campaign=listing&utm_content=125	Mouse	Human, Mouse, Rat	Monoclonal		Cytometry by Time of Flight (CyTOF), ELISA, Flow Cytometry (FACS), Immunocytochemistry (ICC), Immunofluorescence (IF), Immunohistochemistry (IHC), Immunohistochemistry (Frozen Sections) (IHC (fro)), Immunohistochemistry (Paraffin-embedded Sections) (IHC (p)), Western Blotting (WB)	Western Blot 5 μg/mL, Flow Cytometry 1 μg per million cells, ELISA, Immunohistochemistry 1:25 - 1:50, Immunocytochemistry/Immunofluorescence 1:10-1:500, Immunohistochemistry-Paraffin 1:25 - 1:50, Immunohistochemistry-Frozen, CyTOF-readySee PMID: 21871891 for the ICC/IF use of thsi product. For its use in IHC-P, it is recommended to incubate primary antibody for atleast 2 hours at room temperature…		Protein A purified				Regulation of Muscle Cell Differentiation, Regulation of Cell Size, Skeletal Muscle Fiber Development
TNC	ABIN4358423	https://www.antibodypedia.com/gene/1348/TNC/antibody/4216859/ABIN4358423	https://www.antibodies-online.com/antibody/4358423/anti-Tenascin+C+TNC+Domain+B+antibody+Biotin/?utm_source=partner&utm_medium=antibodypedia&utm_campaign=listing&utm_content=130	Mouse	Human, Mouse, Rat	Monoclonal	Biotin	ELISA, Immunocytochemistry (ICC), Immunofluorescence (IF), Immunohistochemistry (Frozen Sections) (IHC (fro)), Immunohistochemistry (Paraffin-embedded Sections) (IHC (p)), Western Blotting (WB)	Western Blot, ELISA, Immunocytochemistry/Immunofluorescence, Immunohistochemistry-Paraffin, Immunohistochemistry-FrozenThis Tenascin C (4C8MS) antibody is useful for Immunohistochemistry on paraffin-embedded sections, Immunocytochemistry/Immunofluorescence (PMID: 21871891) and Western blot. Immunohistochemistry-Frozen and ELISA were reported in scientific literature.		Protein A purified				Regulation of Muscle Cell Differentiation, Regulation of Cell Size, Skeletal Muscle Fiber Development
TNC	ABIN4358424	https://www.antibodypedia.com/gene/1348/TNC/antibody/4216860/ABIN4358424	https://www.antibodies-online.com/antibody/4358424/anti-Tenascin+C+TNC+Domain+B+antibody+DyLight+650/?utm_source=partner&utm_medium=antibodypedia&utm_campaign=listing&utm_content=130	Mouse	Human, Mouse, Rat	Monoclonal	Red dye	ELISA, Flow Cytometry (FACS), Immunocytochemistry (ICC), Immunofluorescence (IF), Immunohistochemistry (Frozen Sections) (IHC (fro)), Immunohistochemistry (Paraffin-embedded Sections) (IHC (p)), Western Blotting (WB)	Western Blot, Flow Cytometry, ELISA, Immunocytochemistry/Immunofluorescence, Immunohistochemistry-Paraffin, Immunohistochemistry-FrozenThis Tenascin C (4C8MS) antibody is useful for Immunohistochemistry on paraffin-embedded sections, Immunocytochemistry/Immunofluorescence (PMID: 21871891) and Western blot. Immunohistochemistry-Frozen and ELISA were reported in scientific literature.		Protein A purified				Regulation of Muscle Cell Differentiation, Regulation of Cell Size, Skeletal Muscle Fiber Development
TNC	ABIN4358425	https://www.antibodypedia.com/gene/1348/TNC/antibody/4216861/ABIN4358425	https://www.antibodies-online.com/antibody/4358425/anti-Tenascin+C+TNC+Domain+B+antibody+DyLight+488/?utm_source=partner&utm_medium=antibodypedia&utm_campaign=listing&utm_content=130	Mouse	Human, Mouse, Rat	Monoclonal	Green dye	ELISA, Flow Cytometry (FACS), Immunocytochemistry (ICC), Immunofluorescence (IF), Immunohistochemistry (Frozen Sections) (IHC (fro)), Immunohistochemistry (Paraffin-embedded Sections) (IHC (p)), Western Blotting (WB)	Western Blot, Flow Cytometry, ELISA, Immunocytochemistry/Immunofluorescence, Immunohistochemistry-Paraffin, Immunohistochemistry-FrozenThis Tenascin C (4C8MS) antibody is useful for Immunohistochemistry on paraffin-embedded sections, Immunocytochemistry/Immunofluorescence (PMID: 21871891) and Western blot. Immunohistochemistry-Frozen and ELISA were reported in scientific literature.		Protein A purified				Regulation of Muscle Cell Differentiation, Regulation of Cell Size, Skeletal Muscle Fiber Development
TNC	ABIN4358426	https://www.antibodypedia.com/gene/1348/TNC/antibody/4216862/ABIN4358426	https://www.antibodies-online.com/antibody/4358426/anti-Tenascin+C+TNC+Domain+B+antibody+HRP/?utm_source=partner&utm_medium=antibodypedia&utm_campaign=listing&utm_content=125	Mouse	Human, Mouse, Rat	Monoclonal	Horseradish Peroxidase	ELISA, Immunohistochemistry (Frozen Sections) (IHC (fro)), Immunohistochemistry (Paraffin-embedded Sections) (IHC (p)), Western Blotting (WB)	Western Blot, ELISA, Immunohistochemistry-Paraffin, Immunohistochemistry-FrozenThis Tenascin C (4C8MS) antibody is useful for Immunohistochemistry on paraffin-embedded sections, Immunocytochemistry/Immunofluorescence (PMID: 21871891) and Western blot. Immunohistochemistry-Frozen and ELISA were reported in scientific literature.		Protein A purified				Regulation of Muscle Cell Differentiation, Regulation of Cell Size, Skeletal Muscle Fiber Development
TNC	ABIN4358427	https://www.antibodypedia.com/gene/1348/TNC/antibody/4216863/ABIN4358427	https://www.antibodies-online.com/antibody/4358427/anti-Tenascin+C+TNC+Domain+B+antibody+DyLight+550/?utm_source=partner&utm_medium=antibodypedia&utm_campaign=listing&utm_content=130	Mouse	Human, Mouse, Rat	Monoclonal	Yellow dye	ELISA, Flow Cytometry (FACS), Immunocytochemistry (ICC), Immunofluorescence (IF), Immunohistochemistry (Frozen Sections) (IHC (fro)), Immunohistochemistry (Paraffin-embedded Sections) (IHC (p)), Western Blotting (WB)	Western Blot, Flow Cytometry, ELISA, Immunocytochemistry/Immunofluorescence, Immunohistochemistry-Paraffin, Immunohistochemistry-FrozenThis Tenascin C (4C8MS) antibody is useful for Immunohistochemistry on paraffin-embedded sections, Immunocytochemistry/Immunofluorescence (PMID: 21871891) and Western blot. Immunohistochemistry-Frozen and ELISA were reported in scientific literature.		Protein A purified				Regulation of Muscle Cell Differentiation, Regulation of Cell Size, Skeletal Muscle Fiber Development
TNC	ABIN4358428	https://www.antibodypedia.com/gene/1348/TNC/antibody/4216864/ABIN4358428	https://www.antibodies-online.com/antibody/4358428/anti-Tenascin+C+TNC+Domain+B+antibody+FITC/?utm_source=partner&utm_medium=antibodypedia&utm_campaign=listing&utm_content=130	Mouse	Human, Mouse, Rat	Monoclonal	Green dye	ELISA, Flow Cytometry (FACS), Immunocytochemistry (ICC), Immunofluorescence (IF), Immunohistochemistry (Frozen Sections) (IHC (fro)), Immunohistochemistry (Paraffin-embedded Sections) (IHC (p))	Flow Cytometry, ELISA, Immunocytochemistry/Immunofluorescence, Immunohistochemistry-Paraffin, Immunohistochemistry-FrozenThis Tenascin C (4C8MS) antibody is useful for Immunohistochemistry on paraffin-embedded sections, Immunocytochemistry/Immunofluorescence (PMID: 21871891) and Western blot. Immunohistochemistry-Frozen and ELISA were reported in scientific literature.		Protein A purified				Regulation of Muscle Cell Differentiation, Regulation of Cell Size, Skeletal Muscle Fiber Development
TNC	ABIN4358429	https://www.antibodypedia.com/gene/1348/TNC/antibody/4216865/ABIN4358429	https://www.antibodies-online.com/antibody/4358429/anti-Tenascin+C+TNC+Domain+B+antibody+DyLight+405/?utm_source=partner&utm_medium=antibodypedia&utm_campaign=listing&utm_content=130	Mouse	Human, Mouse, Rat	Monoclonal	Blue dye	ELISA, Flow Cytometry (FACS), Immunocytochemistry (ICC), Immunofluorescence (IF), Immunohistochemistry (Frozen Sections) (IHC (fro)), Immunohistochemistry (Paraffin-embedded Sections) (IHC (p)), Western Blotting (WB)	Western Blot, Flow Cytometry, ELISA, Immunocytochemistry/Immunofluorescence, Immunohistochemistry-Paraffin, Immunohistochemistry-FrozenThis Tenascin C (4C8MS) antibody is useful for Immunohistochemistry on paraffin-embedded sections, Immunocytochemistry/Immunofluorescence (PMID: 21871891) and Western blot. Immunohistochemistry-Frozen and ELISA were reported in scientific literature.		Protein A purified				Regulation of Muscle Cell Differentiation, Regulation of Cell Size, Skeletal Muscle Fiber Development
TNC	ABIN4358430	https://www.antibodypedia.com/gene/1348/TNC/antibody/4216866/ABIN4358430	https://www.antibodies-online.com/antibody/4358430/anti-Tenascin+C+TNC+Domain+B+antibody+DyLight+350/?utm_source=partner&utm_medium=antibodypedia&utm_campaign=listing&utm_content=130	Mouse	Human, Mouse, Rat	Monoclonal	Blue dye	ELISA, Flow Cytometry (FACS), Immunocytochemistry (ICC), Immunofluorescence (IF), Immunohistochemistry (Frozen Sections) (IHC (fro)), Immunohistochemistry (Paraffin-embedded Sections) (IHC (p)), Western Blotting (WB)	Western Blot, Flow Cytometry, ELISA, Immunocytochemistry/Immunofluorescence, Immunohistochemistry-Paraffin, Immunohistochemistry-FrozenThis Tenascin C (4C8MS) antibody is useful for Immunohistochemistry on paraffin-embedded sections, Immunocytochemistry/Immunofluorescence (PMID: 21871891) and Western blot. Immunohistochemistry-Frozen and ELISA were reported in scientific literature.		Protein A purified				Regulation of Muscle Cell Differentiation, Regulation of Cell Size, Skeletal Muscle Fiber Development
TNC	ABIN4358432	https://www.antibodypedia.com/gene/1348/TNC/antibody/4216868/ABIN4358432	https://www.antibodies-online.com/antibody/4358432/anti-Tenascin+C+TNC+Domain+B+antibody+PerCP/?utm_source=partner&utm_medium=antibodypedia&utm_campaign=listing&utm_content=130	Mouse	Human, Mouse, Rat	Monoclonal	Red dye	ELISA, Immunocytochemistry (ICC), Immunofluorescence (IF), Immunohistochemistry (IHC), Immunohistochemistry (Frozen Sections) (IHC (fro)), Immunohistochemistry (Paraffin-embedded Sections) (IHC (p)), Western Blotting (WB)	Western Blot, ELISA, Immunohistochemistry, Immunocytochemistry/Immunofluorescence, Immunohistochemistry-Paraffin, Immunohistochemistry-FrozenThis Tenascin C (4C8MS) antibody is useful for Immunohistochemistry on paraffin-embedded sections, Immunocytochemistry/Immunofluorescence (PMID: 21871891) and Western blot. Immunohistochemistry-Frozen and ELISA were reported in scientific literature.		Protein A purified				Regulation of Muscle Cell Differentiation, Regulation of Cell Size, Skeletal Muscle Fiber Development
TNC	ABIN4358434	https://www.antibodypedia.com/gene/1348/TNC/antibody/4216870/ABIN4358434	https://www.antibodies-online.com/antibody/4358434/anti-Tenascin+C+TNC+Domain+B+antibody+DyLight+755/?utm_source=partner&utm_medium=antibodypedia&utm_campaign=listing&utm_content=130	Mouse	Human, Mouse, Rat	Monoclonal	Near infrared dye	ELISA, Flow Cytometry (FACS), Immunocytochemistry (ICC), Immunofluorescence (IF), Immunohistochemistry (Frozen Sections) (IHC (fro)), Immunohistochemistry (Paraffin-embedded Sections) (IHC (p)), Western Blotting (WB)	Western Blot, Flow Cytometry, ELISA, Immunocytochemistry/Immunofluorescence, Immunohistochemistry-Paraffin, Immunohistochemistry-FrozenThis Tenascin C (4C8MS) antibody is useful for Immunohistochemistry on paraffin-embedded sections, Immunocytochemistry/Immunofluorescence (PMID: 21871891) and Western blot. Immunohistochemistry-Frozen and ELISA were reported in scientific literature.		Protein A purified				Regulation of Muscle Cell Differentiation, Regulation of Cell Size, Skeletal Muscle Fiber Development
TNC	ABIN4358435	https://www.antibodypedia.com/gene/1348/TNC/antibody/4216871/ABIN4358435	https://www.antibodies-online.com/antibody/4358435/anti-Tenascin+C+TNC+Domain+B+antibody+DyLight+680/?utm_source=partner&utm_medium=antibodypedia&utm_campaign=listing&utm_content=130	Mouse	Human, Mouse, Rat	Monoclonal	Near infrared dye	ELISA, Flow Cytometry (FACS), Immunocytochemistry (ICC), Immunofluorescence (IF), Immunohistochemistry (Frozen Sections) (IHC (fro)), Immunohistochemistry (Paraffin-embedded Sections) (IHC (p)), Western Blotting (WB)	Western Blot, Flow Cytometry, ELISA, Immunocytochemistry/Immunofluorescence, Immunohistochemistry-Paraffin, Immunohistochemistry-FrozenThis Tenascin C (4C8MS) antibody is useful for Immunohistochemistry on paraffin-embedded sections, Immunocytochemistry/Immunofluorescence (PMID: 21871891) and Western blot. Immunohistochemistry-Frozen and ELISA were reported in scientific literature.		Protein A purified				Regulation of Muscle Cell Differentiation, Regulation of Cell Size, Skeletal Muscle Fiber Development
TNC	ABIN4358440	https://www.antibodypedia.com/gene/1348/TNC/antibody/4216875/ABIN4358440	https://www.antibodies-online.com/antibody/4358440/anti-Tenascin+C+TNC+Domain+B+antibody+Alexa+Fluor+405/?utm_source=partner&utm_medium=antibodypedia&utm_campaign=listing&utm_content=130	Mouse	Human, Mouse, Rat	Monoclonal	Blue dye	ELISA, Flow Cytometry (FACS), Immunocytochemistry (ICC), Immunofluorescence (IF), Immunohistochemistry (Frozen Sections) (IHC (fro)), Immunohistochemistry (Paraffin-embedded Sections) (IHC (p)), Western Blotting (WB)	Western Blot, Flow Cytometry, ELISA, Immunocytochemistry/Immunofluorescence, Immunohistochemistry-Paraffin, Immunohistochemistry-FrozenThis Tenascin C (4C8MS) antibody is useful for Immunohistochemistry on paraffin-embedded sections, Immunocytochemistry/Immunofluorescence (PMID: 21871891) and Western blot. Immunohistochemistry-Frozen and ELISA were reported in scientific literature.		Protein A purified				Regulation of Muscle Cell Differentiation, Regulation of Cell Size, Skeletal Muscle Fiber Development
TNC	ABIN4358441	https://www.antibodypedia.com/gene/1348/TNC/antibody/4216876/ABIN4358441	https://www.antibodies-online.com/antibody/4358441/anti-Tenascin+C+TNC+Domain+B+antibody+Alexa+Fluor+488/?utm_source=partner&utm_medium=antibodypedia&utm_campaign=listing&utm_content=130	Mouse	Human, Mouse, Rat	Monoclonal	Green dye	ELISA, Flow Cytometry (FACS), Immunocytochemistry (ICC), Immunofluorescence (IF), Immunohistochemistry (Frozen Sections) (IHC (fro)), Immunohistochemistry (Paraffin-embedded Sections) (IHC (p)), Western Blotting (WB)	Western Blot, Flow Cytometry, ELISA, Immunocytochemistry/Immunofluorescence, Immunohistochemistry-Paraffin, Immunohistochemistry-FrozenThis Tenascin C (4C8MS) antibody is useful for Immunohistochemistry on paraffin-embedded sections, Immunocytochemistry/Immunofluorescence (PMID: 21871891) and Western blot. Immunohistochemistry-Frozen and ELISA were reported in scientific literature.		Protein A purified				Regulation of Muscle Cell Differentiation, Regulation of Cell Size, Skeletal Muscle Fiber Development
TNC	ABIN4358442	https://www.antibodypedia.com/gene/1348/TNC/antibody/4216877/ABIN4358442	https://www.antibodies-online.com/antibody/4358442/anti-Tenascin+C+TNC+Domain+B+antibody+Alexa+Fluor+647/?utm_source=partner&utm_medium=antibodypedia&utm_campaign=listing&utm_content=130	Mouse	Human, Mouse, Rat	Monoclonal	Red dye	ELISA, Flow Cytometry (FACS), Immunocytochemistry (ICC), Immunofluorescence (IF), Immunohistochemistry (Frozen Sections) (IHC (fro)), Immunohistochemistry (Paraffin-embedded Sections) (IHC (p)), Western Blotting (WB)	Western Blot, Flow Cytometry, ELISA, Immunocytochemistry/Immunofluorescence, Immunohistochemistry-Paraffin, Immunohistochemistry-FrozenThis Tenascin C (4C8MS) antibody is useful for Immunohistochemistry on paraffin-embedded sections, Immunocytochemistry/Immunofluorescence (PMID: 21871891) and Western blot. Immunohistochemistry-Frozen and ELISA were reported in scientific literature.		Protein A purified				Regulation of Muscle Cell Differentiation, Regulation of Cell Size, Skeletal Muscle Fiber Development
TNC	ABIN4358443	https://www.antibodypedia.com/gene/1348/TNC/antibody/4216878/ABIN4358443	https://www.antibodies-online.com/antibody/4358443/anti-Tenascin+C+TNC+Domain+B+antibody+Alexa+Fluor+700/?utm_source=partner&utm_medium=antibodypedia&utm_campaign=listing&utm_content=130	Mouse	Human, Mouse, Rat	Monoclonal	Near infrared dye	ELISA, Flow Cytometry (FACS), Immunocytochemistry (ICC), Immunofluorescence (IF), Immunohistochemistry (Frozen Sections) (IHC (fro)), Immunohistochemistry (Paraffin-embedded Sections) (IHC (p)), Western Blotting (WB)	Western Blot, Flow Cytometry, ELISA, Immunocytochemistry/Immunofluorescence, Immunohistochemistry-Paraffin, Immunohistochemistry-FrozenThis Tenascin C (4C8MS) antibody is useful for Immunohistochemistry on paraffin-embedded sections, Immunocytochemistry/Immunofluorescence (PMID: 21871891) and Western blot. Immunohistochemistry-Frozen and ELISA were reported in scientific literature.		Protein A purified				Regulation of Muscle Cell Differentiation, Regulation of Cell Size, Skeletal Muscle Fiber Development
TNC	ABIN561399	https://www.antibodypedia.com/gene/1348/TNC/antibody/745867/ABIN561399	https://www.antibodies-online.com/antibody/561399/anti-Tenascin+C+TNC+AA+181-290,+partial+antibody/?utm_source=partner&utm_medium=antibodypedia&utm_campaign=listing&utm_content=126	Mouse	Human	Monoclonal		ELISA, Western Blotting (WB)	Optimal working dilution should be determined by the investigator.					379.2	Regulation of Muscle Cell Differentiation, Regulation of Cell Size, Skeletal Muscle Fiber Development	Image no. 1 for anti-Tenascin C (TNC) (AA 181-290) antibody (ABIN561399) [https://i1.abocdn.com/productimage/v629d5e02/y0f01f6r4c4h/]			Image no. 1 for anti-Tenascin C (TNC) (AA 181-290) antibody (ABIN561399)	https://i1.abocdn.com/productimage/v629d5e02/y0f01f6r4c4h/
TNC	LS-C197477	https://www.antibodypedia.com/gene/1348/TNC/antibody/1248424/LS-C197477	https://www.lsbio.com/antibodies/tnc-antibody-tenascin-c-antibody-clone-3b4-elisa-wb-western-ls-c197477/205533?trid=259	Mouse	Human	Monoclonal		Western blot. ELISA			Purified from ascites by Protein A			Unavailable
TNC	LS-C39576	https://www.antibodypedia.com/gene/1348/TNC/antibody/129475/LS-C39576	https://www.lsbio.com/antibodies/tnc-antibody-tenascin-c-antibody-elisa-icc-wb-western-ls-c39576/39084?trid=259	Mouse	Human	Monoclonal		ICC. Western blot. ELISA			Protein A purified			Unavailable
TNC	LS-C39577	https://www.antibodypedia.com/gene/1348/TNC/antibody/129476/LS-C39577	https://www.lsbio.com/antibodies/tnc-antibody-tenascin-c-antibody-elisa-icc-ihc-wb-western-ls-c39577/39085?trid=259	Mouse	Human	Monoclonal		IHC. ICC. Western blot. ELISA			Protein A purified			Unavailable
TNC	LS-C511590	https://www.antibodypedia.com/gene/1348/TNC/antibody/3277158/LS-C511590	https://www.lsbio.com/antibodies/tnc-antibody-tenascin-c-antibody-ap-elisa-ihc-ip-wb-western-ls-c511590/525151?trid=259	Mouse	Human	Monoclonal	Alkaline Phosphatase	IHC. Western blot. Immunoprecipitation. ELISA. Applications tested for the base form of this product only			Protein A purified			Unavailable
TNC	LS-C511593	https://www.antibodypedia.com/gene/1348/TNC/antibody/3277166/LS-C511593	https://www.lsbio.com/antibodies/tnc-antibody-tenascin-c-antibody-ap-elisa-icc-wb-western-ls-c511593/525154?trid=259	Mouse	Human	Monoclonal	Alkaline Phosphatase	ICC. Western blot. ELISA. Applications tested for the base form of this product only			Protein A purified			Unavailable
TNC	LS-C511594	https://www.antibodypedia.com/gene/1348/TNC/antibody/3277161/LS-C511594	https://www.lsbio.com/antibodies/tnc-antibody-tenascin-c-antibody-ap-elisa-icc-ihc-wb-western-ls-c511594/525155?trid=259	Mouse	Human	Monoclonal	Alkaline Phosphatase	IHC. ICC. Western blot. ELISA. Applications tested for the base form of this product only			Protein A purified			Unavailable
TNC	LS-C519485	https://www.antibodypedia.com/gene/1348/TNC/antibody/3281176/LS-C519485	https://www.lsbio.com/antibodies/tnc-antibody-tenascin-c-antibody-apc-elisa-icc-wb-western-ls-c519485/533046?trid=259	Mouse	Human	Monoclonal	Red dye	ICC. Western blot. ELISA. Applications tested for the base form of this product only			Protein A purified			Unavailable
TNC	LS-C519486	https://www.antibodypedia.com/gene/1348/TNC/antibody/3281172/LS-C519486	https://www.lsbio.com/antibodies/tnc-antibody-tenascin-c-antibody-apc-elisa-icc-ihc-wb-western-ls-c519486/533047?trid=259	Mouse	Human	Monoclonal	Red dye	IHC. ICC. Western blot. ELISA. Applications tested for the base form of this product only			Protein A purified			Unavailable
TNC	LS-C529694	https://www.antibodypedia.com/gene/1348/TNC/antibody/3290252/LS-C529694	https://www.lsbio.com/antibodies/tnc-antibody-tenascin-c-antibody-biotin-elisa-ihc-ip-wb-western-ls-c529694/543255?trid=259	Mouse	Human	Monoclonal	Biotin	IHC. Western blot. Immunoprecipitation. ELISA. Applications tested for the base form of this product only			Protein A purified			Unavailable
TNC	LS-C529695	https://www.antibodypedia.com/gene/1348/TNC/antibody/3290251/LS-C529695	https://www.lsbio.com/antibodies/tnc-antibody-tenascin-c-antibody-biotin-elisa-icc-wb-western-ls-c529695/543256?trid=259	Mouse	Human	Monoclonal	Biotin	ICC. Western blot. ELISA. Applications tested for the base form of this product only			Protein A purified			Unavailable
TNC	LS-C529697	https://www.antibodypedia.com/gene/1348/TNC/antibody/3290253/LS-C529697	https://www.lsbio.com/antibodies/tnc-antibody-tenascin-c-antibody-biotin-elisa-icc-ihc-wb-western-ls-c529697/543258?trid=259	Mouse	Human	Monoclonal	Biotin	IHC. ICC. Western blot. ELISA. Applications tested for the base form of this product only			Protein A purified			Unavailable
TNC	LS-C539612	https://www.antibodypedia.com/gene/1348/TNC/antibody/3297942/LS-C539612	https://www.lsbio.com/antibodies/tnc-antibody-tenascin-c-antibody-fitc-elisa-ihc-ip-wb-western-ls-c539612/553174?trid=259	Mouse	Human	Monoclonal	Green dye	IHC. Western blot. Immunoprecipitation. ELISA. Applications tested for the base form of this product only			Protein A purified			Unavailable
TNC	LS-C539613	https://www.antibodypedia.com/gene/1348/TNC/antibody/3297943/LS-C539613	https://www.lsbio.com/antibodies/tnc-antibody-tenascin-c-antibody-fitc-elisa-icc-wb-western-ls-c539613/553175?trid=259	Mouse	Human	Monoclonal	Green dye	ICC. Western blot. ELISA. Applications tested for the base form of this product only			Protein A purified			Unavailable
TNC	LS-C539614	https://www.antibodypedia.com/gene/1348/TNC/antibody/3297944/LS-C539614	https://www.lsbio.com/antibodies/tnc-antibody-tenascin-c-antibody-fitc-elisa-icc-ihc-wb-western-ls-c539614/553176?trid=259	Mouse	Human	Monoclonal	Green dye	IHC. ICC. Western blot. ELISA. Applications tested for the base form of this product only			Protein A purified			Unavailable
TNC	LS-C549782	https://www.antibodypedia.com/gene/1348/TNC/antibody/3257183/LS-C549782	https://www.lsbio.com/antibodies/tnc-antibody-tenascin-c-antibody-hrp-elisa-ihc-ip-wb-western-ls-c549782/563344?trid=259	Mouse	Human	Monoclonal	Horseradish Peroxidase	IHC. Western blot. Immunoprecipitation. ELISA. Applications tested for the base form of this product only			Protein A purified			Unavailable
TNC	LS-C549783	https://www.antibodypedia.com/gene/1348/TNC/antibody/3257185/LS-C549783	https://www.lsbio.com/antibodies/tnc-antibody-tenascin-c-antibody-hrp-elisa-icc-wb-western-ls-c549783/563345?trid=259	Mouse	Human	Monoclonal	Horseradish Peroxidase	ICC. Western blot. ELISA. Applications tested for the base form of this product only			Protein A purified			Unavailable
TNC	LS-C549785	https://www.antibodypedia.com/gene/1348/TNC/antibody/3257186/LS-C549785	https://www.lsbio.com/antibodies/tnc-antibody-tenascin-c-antibody-hrp-elisa-icc-ihc-wb-western-ls-c549785/563347?trid=259	Mouse	Human	Monoclonal	Horseradish Peroxidase	IHC. ICC. Western blot. ELISA. Applications tested for the base form of this product only			Protein A purified			Unavailable
TNC	LS-C657756	https://www.antibodypedia.com/gene/1348/TNC/antibody/3367558/LS-C657756	https://www.lsbio.com/antibodies/tnc-antibody-tenascin-c-antibody-pe-elisa-ihc-ip-wb-western-ls-c657756/671321?trid=259	Mouse	Human	Monoclonal		IHC. Western blot. Immunoprecipitation. ELISA. Applications tested for the base form of this product only			Protein A purified			Unavailable
TNC	LS-C657757	https://www.antibodypedia.com/gene/1348/TNC/antibody/3367553/LS-C657757	https://www.lsbio.com/antibodies/tnc-antibody-tenascin-c-antibody-pe-elisa-icc-wb-western-ls-c657757/671322?trid=259	Mouse	Human	Monoclonal		ICC. Western blot. ELISA. Applications tested for the base form of this product only			Protein A purified			Unavailable
TNC	LS-C657758	https://www.antibodypedia.com/gene/1348/TNC/antibody/3367556/LS-C657758	https://www.lsbio.com/antibodies/tnc-antibody-tenascin-c-antibody-pe-elisa-icc-ihc-wb-western-ls-c657758/671323?trid=259	Mouse	Human	Monoclonal		IHC. ICC. Western blot. ELISA. Applications tested for the base form of this product only			Protein A purified			Unavailable
TNC	LS-C76320	https://www.antibodypedia.com/gene/1348/TNC/antibody/140108/LS-C76320	https://www.lsbio.com/antibodies/tnc-antibody-tenascin-c-antibody-aa186-625-elisa-wb-western-ls-c76320/76946?trid=259	Rat	Human	Monoclonal		Western blot (1 - 2 µg/ml). ELISA (0.5 - 1 µg/ml)			Protein G purified			Unavailable
TNC	NB110-68136AF350	https://www.antibodypedia.com/gene/1348/TNC/antibody/4806841/NB110-68136AF350	https://www.novusbio.com/products/tenascin-c-antibody-4c8ms_nb110-68136af350?utm_source=antibodypedia&utm_medium=referral&utm_campaign=product&utm_term=primaryantibodies	Mouse	Human, Mouse, Rat, Feline	Monoclonal	Blue dye	WB, ELISA, Flow, Flow-IC, ICC/IF, IHC, IHC-Fr, IHC-P	Western Blot; ELISA; Flow Cytometry; Immunocytochemistry/Immunofluorescence; Immunohistochemistry; Immunohistochemistry-Frozen; Immunohistochemistry-Paraffin; Flow (Intracellular)		Protein A purified
TNC	NB110-68136AF405	https://www.antibodypedia.com/gene/1348/TNC/antibody/1287343/NB110-68136AF405	https://www.novusbio.com/products/tenascin-c-antibody-4c8ms_nb110-68136af405?utm_source=antibodypedia&utm_medium=referral&utm_campaign=product&utm_term=primaryantibodies	Mouse	Human, Mouse, Rat, Feline	Monoclonal	Blue dye	WB, ELISA, Flow, ICC/IF, IHC, IHC-Fr, IHC-P	Western Blot; ELISA; Flow Cytometry; Immunocytochemistry/Immunofluorescence; Immunohistochemistry; Immunohistochemistry-Frozen; Immunohistochemistry-Paraffin		Protein A purified
TNC	NB110-68136AF488	https://www.antibodypedia.com/gene/1348/TNC/antibody/1287344/NB110-68136AF488	https://www.novusbio.com/products/tenascin-c-antibody-4c8ms_nb110-68136af488?utm_source=antibodypedia&utm_medium=referral&utm_campaign=product&utm_term=primaryantibodies	Mouse	Human, Mouse, Rat, Feline	Monoclonal	Green dye	WB, ELISA, Flow, ICC/IF, IHC, IHC-Fr, IHC-P	Western Blot; ELISA; Flow Cytometry; Immunocytochemistry/Immunofluorescence; Immunohistochemistry; Immunohistochemistry-Frozen; Immunohistochemistry-Paraffin		Protein A purified
TNC	NB110-68136AF532	https://www.antibodypedia.com/gene/1348/TNC/antibody/4815689/NB110-68136AF532	https://www.novusbio.com/products/tenascin-c-antibody-4c8ms_nb110-68136af532?utm_source=antibodypedia&utm_medium=referral&utm_campaign=product&utm_term=primaryantibodies	Mouse	Human, Mouse, Rat, Feline	Monoclonal	Yellow dye	WB, ELISA, Flow, Flow-IC, ICC/IF, IHC, IHC-Fr, IHC-P	Western Blot; ELISA; Flow Cytometry; Immunocytochemistry/Immunofluorescence; Immunohistochemistry; Immunohistochemistry-Frozen; Immunohistochemistry-Paraffin; Flow (Intracellular)		Protein A purified
TNC	NB110-68136AF594	https://www.antibodypedia.com/gene/1348/TNC/antibody/4806842/NB110-68136AF594	https://www.novusbio.com/products/tenascin-c-antibody-4c8ms_nb110-68136af594?utm_source=antibodypedia&utm_medium=referral&utm_campaign=product&utm_term=primaryantibodies	Mouse	Human, Mouse, Rat, Feline	Monoclonal	Red dye	WB, ELISA, Flow, Flow-IC, ICC/IF, IHC, IHC-Fr, IHC-P	Western Blot; ELISA; Flow Cytometry; Immunocytochemistry/Immunofluorescence; Immunohistochemistry; Immunohistochemistry-Frozen; Immunohistochemistry-Paraffin; Flow (Intracellular)		Protein A purified
TNC	NB110-68136AF647	https://www.antibodypedia.com/gene/1348/TNC/antibody/1287345/NB110-68136AF647	https://www.novusbio.com/products/tenascin-c-antibody-4c8ms_nb110-68136af647?utm_source=antibodypedia&utm_medium=referral&utm_campaign=product&utm_term=primaryantibodies	Mouse	Human, Mouse, Rat, Feline	Monoclonal	Red dye	WB, ELISA, Flow, ICC/IF, IHC, IHC-Fr, IHC-P	Western Blot; ELISA; Flow Cytometry; Immunocytochemistry/Immunofluorescence; Immunohistochemistry; Immunohistochemistry-Frozen; Immunohistochemistry-Paraffin		Protein A purified					Flow Cytometry: Tenascin C Antibody (4C8MS) [Alexa Fluor&#174; 647] [NB110-68136AF647] - An intracellular stain was performed on SK-MEL-28 cells with Tenascin C Antibody [4C8MS] NB110-68136AF647 (blue) and a matched isotype control (orange). Cells were fixed with 4% PFA and then permeabilized with 0.1% saponin. Cells were incubated in an antibody dilution of 2.5 ug/mL for 30 minutes at room tempe…			Flow Cytometry: Tenascin C Antibody (4C8MS) [Alexa Fluor&#174; 647] [NB110-68136AF647] - An intracellular stain was performed on SK-MEL-28 cells with Tenascin C Antibody [4C8MS] NB110-68136AF647 (blue) and a matched isotype control (orange). Cells were fixed with 4% PFA and then permeabilized with 0.1% saponin. Cells were incubated in an antibody dilution of 2.5 ug/mL for 30 minutes at room tempe…	https://images.novusbio.com/fullsize2/Tenascin-C-Antibody-(4C8MS)-[Alexa-Fluor(R)-647-Flow-Cytometry-NB110-68136AF647-img0001.jpg
TNC	NB110-68136AF700	https://www.antibodypedia.com/gene/1348/TNC/antibody/1287346/NB110-68136AF700	https://www.novusbio.com/products/tenascin-c-antibody-4c8ms_nb110-68136af700?utm_source=antibodypedia&utm_medium=referral&utm_campaign=product&utm_term=primaryantibodies	Mouse	Human, Mouse, Rat, Feline	Monoclonal	Near infrared dye	WB, ELISA, Flow, ICC/IF, IHC, IHC-Fr, IHC-P	Western Blot; ELISA; Flow Cytometry; Immunocytochemistry/Immunofluorescence; Immunohistochemistry; Immunohistochemistry-Frozen; Immunohistochemistry-Paraffin		Protein A purified
TNC	NB110-68136AF750	https://www.antibodypedia.com/gene/1348/TNC/antibody/4806843/NB110-68136AF750	https://www.novusbio.com/products/tenascin-c-antibody-4c8ms_nb110-68136af750?utm_source=antibodypedia&utm_medium=referral&utm_campaign=product&utm_term=primaryantibodies	Mouse	Human, Mouse, Rat, Feline	Monoclonal		WB, ELISA, Flow, Flow-IC, ICC/IF, IHC, IHC-Fr, IHC-P	Western Blot; ELISA; Flow Cytometry; Immunocytochemistry/Immunofluorescence; Immunohistochemistry; Immunohistochemistry-Frozen; Immunohistochemistry-Paraffin; Flow (Intracellular)		Protein A purified
TNC	NB110-68136B	https://www.antibodypedia.com/gene/1348/TNC/antibody/567429/NB110-68136B	https://www.novusbio.com/products/tenascin-c-antibody-4c8ms_nb110-68136b?utm_source=antibodypedia&utm_medium=referral&utm_campaign=product&utm_term=primaryantibodies	Mouse	Human, Mouse, Rat, Feline	Monoclonal	Biotin	WB, ELISA, ICC/IF, IHC, IHC-Fr, IHC-P	Western Blot; ELISA; Immunocytochemistry/Immunofluorescence; Immunohistochemistry; Immunohistochemistry-Frozen; Immunohistochemistry-Paraffin		Protein A purified
TNC	NB110-68136C	https://www.antibodypedia.com/gene/1348/TNC/antibody/567532/NB110-68136C	https://www.novusbio.com/products/tenascin-c-antibody-4c8ms_nb110-68136c?utm_source=antibodypedia&utm_medium=referral&utm_campaign=product&utm_term=primaryantibodies	Mouse	Human, Mouse, Rat, Feline	Monoclonal	Red dye	WB, ELISA, Flow, ICC/IF, IHC, IHC-Fr, IHC-P	Western Blot; ELISA; Flow Cytometry; Immunocytochemistry/Immunofluorescence; Immunohistochemistry; Immunohistochemistry-Frozen; Immunohistochemistry-Paraffin		Protein A purified
TNC	NB110-68136DL594	https://www.antibodypedia.com/gene/1348/TNC/antibody/4818986/NB110-68136DL594	https://www.novusbio.com/products/tenascin-c-antibody-4c8ms_nb110-68136dl594?utm_source=antibodypedia&utm_medium=referral&utm_campaign=product&utm_term=primaryantibodies	Mouse	Human, Mouse, Rat, Feline	Monoclonal	Red dye	WB, ELISA, Flow, Flow-IC, ICC/IF, IHC, IHC-Fr, IHC-P	Western Blot; ELISA; Flow Cytometry; Immunocytochemistry/Immunofluorescence; Immunohistochemistry; Immunohistochemistry-Frozen; Immunohistochemistry-Paraffin; Flow (Intracellular)		Protein A purified
TNC	NB110-68136F	https://www.antibodypedia.com/gene/1348/TNC/antibody/1133396/NB110-68136F	https://www.novusbio.com/products/tenascin-c-antibody-4c8ms_nb110-68136f?utm_source=antibodypedia&utm_medium=referral&utm_campaign=product&utm_term=primaryantibodies	Mouse	Human, Mouse, Rat, Feline	Monoclonal	Green dye	ELISA, Flow, ICC/IF, IHC, IHC-Fr, IHC-P	ELISA; Flow Cytometry; Immunocytochemistry/Immunofluorescence; Immunohistochemistry; Immunohistochemistry-Frozen; Immunohistochemistry-Paraffin		Protein A purified
TNC	NB110-68136FR	https://www.antibodypedia.com/gene/1348/TNC/antibody/1133409/NB110-68136FR	https://www.novusbio.com/products/tenascin-c-antibody-4c8ms_nb110-68136fr?utm_source=antibodypedia&utm_medium=referral&utm_campaign=product&utm_term=primaryantibodies	Mouse	Human, Mouse, Rat, Feline	Monoclonal	Near infrared dye	WB, ELISA, Flow, ICC/IF, IHC, IHC-Fr, IHC-P	Western Blot; ELISA; Flow Cytometry; Immunocytochemistry/Immunofluorescence; Immunohistochemistry; Immunohistochemistry-Frozen; Immunohistochemistry-Paraffin		Protein A purified
TNC	NB110-68136G	https://www.antibodypedia.com/gene/1348/TNC/antibody/567471/NB110-68136G	https://www.novusbio.com/products/tenascin-c-antibody-4c8ms_nb110-68136g?utm_source=antibodypedia&utm_medium=referral&utm_campaign=product&utm_term=primaryantibodies	Mouse	Human, Mouse, Rat, Feline	Monoclonal	Green dye	WB, ELISA, Flow, ICC/IF, IHC, IHC-Fr, IHC-P	Western Blot; ELISA; Flow Cytometry; Immunocytochemistry/Immunofluorescence; Immunohistochemistry; Immunohistochemistry-Frozen; Immunohistochemistry-Paraffin		Protein A purified
TNC	NB110-68136H	https://www.antibodypedia.com/gene/1348/TNC/antibody/567586/NB110-68136H	https://www.novusbio.com/products/tenascin-c-antibody-4c8ms_nb110-68136h?utm_source=antibodypedia&utm_medium=referral&utm_campaign=product&utm_term=primaryantibodies	Mouse	Human, Mouse, Rat, Feline	Monoclonal	Horseradish Peroxidase	WB, ELISA, IHC, IHC-Fr, IHC-P	Western Blot; ELISA; Immunohistochemistry; Immunohistochemistry-Frozen; Immunohistochemistry-Paraffin		Protein A purified
TNC	NB110-68136	https://www.antibodypedia.com/gene/1348/TNC/antibody/71896/NB110-68136	https://www.novusbio.com/products/tenascin-c-antibody-4c8ms_nb110-68136?utm_source=antibodypedia&utm_medium=referral&utm_campaign=product&utm_term=primaryantibodies	Mouse	Human, Mouse, Rat, Feline	Monoclonal		WB, ELISA, Flow, Flow-IC, ICC/IF, IHC, IHC-Fr, IHC-P, IP, CyTOF-ready	Western Blot 5 ug/ml; ELISA; Flow Cytometry 1 ug per million cells; Immunocytochemistry/Immunofluorescence 1:10-1:500; Immunohistochemistry 1:50; Immunohistochemistry-Frozen; Immunohistochemistry-Paraffin 1:50; Immunoprecipitation; CyTOF-ready; Flow (Intracellular)		Protein A purified		Haydont V, Neiveyans V, Perez P et al. Fibroblasts from the Human Skin Dermo-Hypodermal Junction are Distinct from Dermal Papillary and Reticular Fibroblasts and from Mesenchymal Stem Cells and Exhibit a Specific Molecular Profile Related to Extracellular Matrix Organization and Modeling Cells Feb 5 2020 [PMID: 32033496] (IHC, Human); Ishikawa K, Kohno RI, Mori K Increased expression of periostin…			Flow (Intracellular): Tenascin C Antibody (4C8MS) [NB110-68136] - Figure A: Intracellular stain performed on U87MG Cells with Tenascin C (4C8MS) antibody NB110-68136 (blue) and a matched isotype control NBP1-97005 (orange). Cells were fixed with 4% paraformaldehyde, following fixation, cells were permeabilized with 0.1% saponin. Cells were incubated in an antibody dilution of 1 ug/mL for 30 minut…			Flow (Intracellular): Tenascin C Antibody (4C8MS) [NB110-68136] - Figure A: Intracellular stain performed on U87MG Cells with Tenascin C (4C8MS) antibody NB110-68136 (blue) and a matched isotype control NBP1-97005 (orange). Cells were fixed with 4% paraformaldehyde, following fixation, cells were permeabilized with 0.1% saponin. Cells were incubated in an antibody dilution of 1 ug/mL for 30 minut…	https://images.novusbio.com/fullsize2/Tenascin-C-Antibody-(4C8MS)-Flow-(Intracellular)-NB110-68136-img0010.jpg	Immunohistochemistry-Paraffin: Tenascin C Antibody (4C8MS) [NB110-68136] - IHC analysis of a formalin fixed paraffin embedded tissue section of mouse bone-tendon using Tenascin C antibody (clone 4C8MS) at 1:25 dilution. The signal was detected using HRP-DAB detection method which followed counterstaining using hematoxylin. The antibody generated a very specific cytoplasmic, membrane and extra-cel…	https://images.novusbio.com/fullsize2/Tenascin-C-Antibody-(4C8MS)-Immunohistochemistry-Paraffin-NB110-68136-img0009.jpg	Flow Cytometry: Tenascin C Antibody (4C8MS) [NB110-68136] - An intracellular stain was performed on SK-MEL-28 cells with Tenascin C Antibody [4C8MS] NB110-68136AF647 (blue) and a matched isotype control (orange). Cells were fixed with 4% PFA and then permeabilized with 0.1% saponin. Cells were incubated in an antibody dilution of 2.5 ug/mL for 30 minutes at room temperature. Both antibodies were …	https://images.novusbio.com/fullsize2/Tenascin-C-Antibody-(4C8MS)-Flow-Cytometry-NB110-68136-img0014.jpg	Flow Cytometry: Tenascin C Antibody (4C8MS) [NB110-68136] - An intracellular stain was performed on SK-MEL-28 cells with Tenascin C Antibody (4C8MS) NB110-68136AF488 (blue) and a matched isotype control (orange). Cells were fixed with 4% PFA and then permeabilized with 0.1% saponin. Cells were incubated in an antibody dilution of 5 ug/mL for 30 minutes at room temperature. Both antibodies were co…	https://images.novusbio.com/fullsize2/Tenascin-C-Antibody-(4C8MS)-Flow-Cytometry-NB110-68136-img0013.jpg	Flow Cytometry: Tenascin C Antibody (4C8MS) [NB110-68136] - An intracellular stain was performed on SK-MEL-28 cells with Tenascin C Antibody (4C8MS) NB110-68136 and a matched isotype control. Cells were fixed with 4% PFA and then permeablized with 0.1% saponin. Cells were incubated in an antibody dilution of 2.5 ug/mL for 30 minutes at room temperature, followed by mouse F(ab)2 IgG (H+L) APC-conj…	https://images.novusbio.com/fullsize2/Tenascin-C-Antibody-(4C8MS)-Flow-Cytometry-NB110-68136-img0011.jpg	Flow Cytometry: Tenascin C Antibody (4C8MS) [NB110-68136] - Intracellular flow cytometric staining of 1 x 10^6 MCF-7 cells using Tenascin C antibody (dark blue). Isotype control shown in orange. An antibody concentration of 1 ug/1x10^6 cells was used.	https://images.novusbio.com/fullsize2/Tenascin-C-Antibody-(4C8MS)-Flow-Cytometry-NB110-68136-img0007.jpg	Immunocytochemistry/Immunofluorescence: Tenascin C Antibody (4C8MS) [NB110-68136] - SK-MEL-28 cells were fixed for 10 minutes using 10% formalin and then permeabilized for 5 minutes using 1X PBS + 0.05% Triton-X100. The cells were incubated with anti-Tenascin C at 5 ug/ml overnight at 4C and detected with an anti-Mouse IgG Dylight 488 (Green) at a 1:500 dilution. Nuclei were counterstained with D…	https://images.novusbio.com/fullsize2/Tenascin-C-Antibody-(4C8MS)-Immunocytochemistry-Immunofluorescence-NB110-68136-img0012.jpg	Immunohistochemistry-Paraffin: Tenascin C Antibody (4C8MS) [NB110-68136] - IHC analysis of a formalin fixed paraffin embedded tissue section of mouse bone-tendon using Tenascin C antibody (clone 4C8MS) at 1:25 dilution. The signal was detected using HRP-DAB detection method which followed counterstaining using hematoxylin. The antibody generated a very specific cytoplasmic, membrane and extra-cel…	https://images.novusbio.com/fullsize2/Tenascin-C-Antibody-(4C8MS)-Immunohistochemistry-Paraffin-NB110-68136-img0008.jpg
TNC	NB110-68136IR	https://www.antibodypedia.com/gene/1348/TNC/antibody/1133413/NB110-68136IR	https://www.novusbio.com/products/tenascin-c-antibody-4c8ms_nb110-68136ir?utm_source=antibodypedia&utm_medium=referral&utm_campaign=product&utm_term=primaryantibodies	Mouse	Human, Mouse, Rat, Feline	Monoclonal	Near infrared dye	WB, ELISA, Flow, ICC/IF, IHC, IHC-Fr, IHC-P	Western Blot; ELISA; Flow Cytometry; Immunocytochemistry/Immunofluorescence; Immunohistochemistry; Immunohistochemistry-Frozen; Immunohistochemistry-Paraffin		Protein A purified
TNC	NB110-68136PCP	https://www.antibodypedia.com/gene/1348/TNC/antibody/1133402/NB110-68136PCP	https://www.novusbio.com/products/tenascin-c-antibody-4c8ms_nb110-68136pcp?utm_source=antibodypedia&utm_medium=referral&utm_campaign=product&utm_term=primaryantibodies	Mouse	Human, Mouse, Rat, Feline	Monoclonal	Red dye	WB, ELISA, ICC/IF, IHC, IHC-Fr, IHC-P	Western Blot; ELISA; Immunocytochemistry/Immunofluorescence; Immunohistochemistry; Immunohistochemistry-Frozen; Immunohistochemistry-Paraffin		Protein A purified
TNC	NB110-68136R	https://www.antibodypedia.com/gene/1348/TNC/antibody/567502/NB110-68136R	https://www.novusbio.com/products/tenascin-c-antibody-4c8ms_nb110-68136r?utm_source=antibodypedia&utm_medium=referral&utm_campaign=product&utm_term=primaryantibodies	Mouse	Human, Mouse, Rat, Feline	Monoclonal	Yellow dye	WB, ELISA, Flow, ICC/IF, IHC, IHC-Fr, IHC-P	Western Blot; ELISA; Flow Cytometry; Immunocytochemistry/Immunofluorescence; Immunohistochemistry; Immunohistochemistry-Frozen; Immunohistochemistry-Paraffin		Protein A purified
TNC	NB110-68136UV	https://www.antibodypedia.com/gene/1348/TNC/antibody/1133394/NB110-68136UV	https://www.novusbio.com/products/tenascin-c-antibody-4c8ms_nb110-68136uv?utm_source=antibodypedia&utm_medium=referral&utm_campaign=product&utm_term=primaryantibodies	Mouse	Human, Mouse, Rat, Feline	Monoclonal	Blue dye	WB, ELISA, Flow, ICC/IF, IHC, IHC-Fr, IHC-P	Western Blot; ELISA; Flow Cytometry; Immunocytochemistry/Immunofluorescence; Immunohistochemistry; Immunohistochemistry-Frozen; Immunohistochemistry-Paraffin		Protein A purified
TNC	NB110-68136V	https://www.antibodypedia.com/gene/1348/TNC/antibody/1133418/NB110-68136V	https://www.novusbio.com/products/tenascin-c-antibody-4c8ms_nb110-68136v?utm_source=antibodypedia&utm_medium=referral&utm_campaign=product&utm_term=primaryantibodies	Mouse	Human, Mouse, Rat, Feline	Monoclonal	Blue dye	WB, ELISA, Flow, ICC/IF, IHC, IHC-Fr, IHC-P	Western Blot; ELISA; Flow Cytometry; Immunocytochemistry/Immunofluorescence; Immunohistochemistry; Immunohistochemistry-Frozen; Immunohistochemistry-Paraffin		Protein A purified
TNC	orb430425	https://www.antibodypedia.com/gene/1348/TNC/antibody/4619745/orb430425	https://www.biorbyt.com/tenascin-antibody-orb430425.html	Mouse	Human	Monoclonal	Unconjugated	ELISA, IHC-Fr, IHC-P, IP, WB			Purified IgG			$833.00
TNC	LS-C806967	https://www.antibodypedia.com/gene/1348/TNC/antibody/4854141/LS-C806967	https://www.lsbio.com/antibodies/tnc-antibody-tenascin-c-antibody-elisa-wb-western-ls-c806967/833532?trid=259	Rabbit	Human, Mouse, Rat	Polyclonal		Western blot (1:1000 - 1:3000). ELISA (1:20000 - 1:40000)			Peptide affinity chromatography.			Unavailable		TNC / Tenascin C Antibody - Western blot analysis of TNC using COLO205 whole cells lysates [https://lsbio-7d62.kxcdn.com/image2/tnc-tenascin-c-antibody-ls-c806967/555189_4713384.jpg]	20000	40000	TNC / Tenascin C Antibody - Western blot analysis of TNC using COLO205 whole cells lysates	https://lsbio-7d62.kxcdn.com/image2/tnc-tenascin-c-antibody-ls-c806967/555189_4713384.jpg
TNC	ABIN3178894	https://www.antibodypedia.com/gene/1348/TNC/antibody/4140855/ABIN3178894	https://www.antibodies-online.com/antibody/3178894/anti-Tenascin+C+TNC+Internal+Region+antibody/?utm_source=partner&utm_medium=antibodypedia&utm_campaign=listing&utm_content=135	Rabbit	Human, Mouse, Rat	Polyclonal		ELISA, Immunohistochemistry (Paraffin-embedded Sections) (IHC (p)), Western Blotting (WB)	WB 1:500-1:2000, IHC-P 1:100-1:300, ELISA 1:10000,		The antibody was affinity-purified from rabbit antiserum by affinity-chromatography using epitope-specific immunogen.			458.64	Regulation of Muscle Cell Differentiation, Regulation of Cell Size, Skeletal Muscle Fiber Development	Image no. 1 for anti-Tenascin C (TNC) (Internal Region) antibody (ABIN3178894) [https://i1.abocdn.com/productimage/vba885124/c6i39c4w2q2g/];;Image no. 2 for anti-Tenascin C (TNC) (Internal Region) antibody (ABIN3178894) [https://i1.abocdn.com/productimage/vd471e0ed/l7d33a8o2n5m/]	10000		Image no. 1 for anti-Tenascin C (TNC) (Internal Region) antibody (ABIN3178894)	https://i1.abocdn.com/productimage/vba885124/c6i39c4w2q2g/	Image no. 2 for anti-Tenascin C (TNC) (Internal Region) antibody (ABIN3178894)	https://i1.abocdn.com/productimage/vd471e0ed/l7d33a8o2n5m/
TNC	ABIN3181403	https://www.antibodypedia.com/gene/1348/TNC/antibody/3991475/ABIN3181403	https://www.antibodies-online.com/antibody/3181403/anti-Tenascin+C+TNC+Internal+Region+antibody/?utm_source=partner&utm_medium=antibodypedia&utm_campaign=listing&utm_content=135	Rabbit	Human, Mouse, Rat	Polyclonal		ELISA, Immunohistochemistry (Paraffin-embedded Sections) (IHC (p)), Western Blotting (WB)	WB 1:500-1:2000, IHC-P 1:100-1:300, ELISA 1:10000,		The antibody was affinity-purified from rabbit antiserum by affinity-chromatography using epitope-specific immunogen.			310.63	Regulation of Muscle Cell Differentiation, Regulation of Cell Size, Skeletal Muscle Fiber Development	Image no. 1 for anti-Tenascin C (TNC) (Internal Region) antibody (ABIN3181403) [https://i1.abocdn.com/productimage/vba885124/c6i39c4w2q2g/];;Image no. 2 for anti-Tenascin C (TNC) (Internal Region) antibody (ABIN3181403) [https://i1.abocdn.com/productimage/vd471e0ed/l7d33a8o2n5m/]	10000		Image no. 1 for anti-Tenascin C (TNC) (Internal Region) antibody (ABIN3181403)	https://i1.abocdn.com/productimage/vba885124/c6i39c4w2q2g/	Image no. 2 for anti-Tenascin C (TNC) (Internal Region) antibody (ABIN3181403)	https://i1.abocdn.com/productimage/vd471e0ed/l7d33a8o2n5m/
TNC	ABIN5633575	https://www.antibodypedia.com/gene/1348/TNC/antibody/4307354/ABIN5633575	https://www.antibodies-online.com/antibody/5633575/anti-Tenascin+C+TNC+AA+2151-2200+antibody/?utm_source=partner&utm_medium=antibodypedia&utm_campaign=listing&utm_content=116	Rabbit	Human, Mouse, Rat	Polyclonal		ELISA, Western Blotting (WB)	WB: 1:500~1:1000 ELISA: 1:10000		The antibody was affinity-purified from rabbit antiserum by affinity-chromatography using epitope-specific peptide.			240	Regulation of Muscle Cell Differentiation, Regulation of Cell Size, Skeletal Muscle Fiber Development		10000
TNC	ABIN5957766	https://www.antibodypedia.com/gene/1348/TNC/antibody/4367873/ABIN5957766	https://www.antibodies-online.com/antibody/5957766/anti-Tenascin+C+TNC+antibody/?utm_source=partner&utm_medium=antibodypedia&utm_campaign=listing&utm_content=116	Rabbit	Human, Mouse, Rat	Polyclonal		ELISA, Immunohistochemistry (Paraffin-embedded Sections) (IHC (p)), Western Blotting (WB)	WB 1:500-1:2000, IHC 1:100-1:300, ELISA 1:10000		Affinity purification			408.18	Regulation of Muscle Cell Differentiation, Regulation of Cell Size, Skeletal Muscle Fiber Development	Image no. 1 for anti-Tenascin C (TNC) antibody (ABIN5957766) [https://i1.abocdn.com/productimage/vba93ddca/g8w74p9n013n/]	10000		Image no. 1 for anti-Tenascin C (TNC) antibody (ABIN5957766)	https://i1.abocdn.com/productimage/vba93ddca/g8w74p9n013n/
TNC	LS-C387634	https://www.antibodypedia.com/gene/1348/TNC/antibody/2891552/LS-C387634	https://www.lsbio.com/antibodies/tnc-antibody-tenascin-c-antibody-c-terminal-elisa-ihc-wb-western-ls-c387634/399735?trid=259	Rabbit	Human, Mouse, Rat	Polyclonal		IHC. Western blot (1:500 - 1:2000). ELISA (1:10000)			Immunoaffinity purified			Unavailable		TNC / Tenascin C Antibody - Western blot of Tenascin-C antibody [https://lsbio-7d62.kxcdn.com/image2/tnc-tenascin-c-antibody-c-terminal-ls-c387634/271786_2001089.jpg];;TNC / Tenascin C Antibody - Immunohistochemistry of Tenascin-C antibody [https://lsbio-7d62.kxcdn.com/image2/tnc-tenascin-c-antibody-c-terminal-ls-c387634/271787_2001090.jpg]	10000		TNC / Tenascin C Antibody - Western blot of Tenascin-C antibody	https://lsbio-7d62.kxcdn.com/image2/tnc-tenascin-c-antibody-c-terminal-ls-c387634/271786_2001089.jpg	TNC / Tenascin C Antibody - Immunohistochemistry of Tenascin-C antibody	https://lsbio-7d62.kxcdn.com/image2/tnc-tenascin-c-antibody-c-terminal-ls-c387634/271787_2001090.jpg
TNC	LS-C742891	https://www.antibodypedia.com/gene/1348/TNC/antibody/3749028/LS-C742891	https://www.lsbio.com/antibodies/tnc-antibody-tenascin-c-antibody-elisa-wb-western-ls-c742891/768337?trid=259	Rabbit	Human, Mouse, Rat	Polyclonal		Western blot (1:500 - 1:1000). ELISA (1:10000)			Affinity chromatography			Unavailable			10000
TNC	ABIN490367	https://www.antibodypedia.com/gene/1348/TNC/antibody/794875/ABIN490367	https://www.antibodies-online.com/antibody/490367/anti-Tenascin+C+TNC+AA+1869-1882+antibody/?utm_source=partner&utm_medium=antibodypedia&utm_campaign=listing&utm_content=137	Goat	Human	Polyclonal		ELISA	Approved: Peptide-ELISA (1:8000); ; Usage: Peptide ELISA: antibody detection limit dilution 1:8000. Western blot: Preliminary experiments in Human Skeletal Muscle, Placenta and Uterus lysates gave no specific signal but low background (at antibody concentration up to 1 μg/mL).; ; Not recommended for: IHC-P		Immunoaffinity purified			573.34	Regulation of Muscle Cell Differentiation, Regulation of Cell Size, Skeletal Muscle Fiber Development		8000
TNC	ABIN570754	https://www.antibodypedia.com/gene/1348/TNC/antibody/1903225/ABIN570754	https://www.antibodies-online.com/antibody/570754/anti-Tenascin+C+TNC+Internal+Region+antibody/?utm_source=partner&utm_medium=antibodypedia&utm_campaign=listing&utm_content=150	Goat	Human	Polyclonal		ELISA	DS WB Results: Preliminary experiments in Human Skeletal Muscle, Placenta and Uterus lysates gave no specific signal but low background (at antibody concentration up to 1 μg/mL).; Peptide ELISA: antibody detection limit dilution 1:8000.		Purified from goat serum by ammonium sulphate precipitation followed by antigen affinity chromatography using the immunizing peptide.			299.64	Regulation of Muscle Cell Differentiation, Regulation of Cell Size, Skeletal Muscle Fiber Development		8000
TNC	orb20432	https://www.antibodypedia.com/gene/1348/TNC/antibody/1831433/orb20432	https://www.biorbyt.com/tnc-antibody-orb20432.html	Goat		Polyclonal	Unconjugated	ELISA	P-ELISA: 1:8000, WB: 1 μg/ml)		Purified from goat serum by ammonium sulphate precipitation followed by antigen affinity chromatography using the immunizing peptide.			$421.60			8000
TNC	orb522959	https://www.antibodypedia.com/gene/1348/TNC/antibody/4627746/orb522959	https://www.biorbyt.com/tnc-antibody-orb522959.html	Rabbit	Human, Mouse	Polyclonal	Unconjugated	ELISA, IHC-P	ELISA:1:2000-1:5000, IHC-P:1:25-1:100	878.67 g/mol (free acid)	Antigen affinity purification			$457.30		Immunohistochemistry of paraffin-embedded Human esophagus cancer tissue using TNC antibody [https://www.biorbyt.com/pub/media/catalog/product/t/n/tnc-antibody_orb522959_ihc_1.jpg]	2000	5000	Immunohistochemistry of paraffin-embedded Human esophagus cancer tissue using TNC antibody	https://www.biorbyt.com/pub/media/catalog/product/t/n/tnc-antibody_orb522959_ihc_1.jpg
TNC	orb11461	https://www.antibodypedia.com/gene/1348/TNC/antibody/1605123/orb11461	https://www.biorbyt.com/tenascin-antibody-orb11461.html	Rabbit	Human, Mouse, Rat	Polyclonal	Unconjugated	ELISA, IF, IHC-P	ELISA: 1:500-1000, IHC-P: 1:100-500, IF: 1:100-500	239 kDa	Affinity purified by Protein A			$421.60		IHC-P of rat pancreas tissue (Tenascin antibody at 1:300) [https://www.biorbyt.com/pub/media/catalog/product/t/e/tenascin_antibody_orb11461_1.jpg];;Immunohistochemical analysis of formalin fixed and paraffin embedded mouse stomach tissue using Tenascin antibody [https://www.biorbyt.com/pub/media/catalog/product/t/e/tenascin_antibody_orb11461_2.jpg]	500	1000	IHC-P of rat pancreas tissue (Tenascin antibody at 1:300)	https://www.biorbyt.com/pub/media/catalog/product/t/e/tenascin_antibody_orb11461_1.jpg	Immunohistochemical analysis of formalin fixed and paraffin embedded mouse stomach tissue using Tenascin antibody	https://www.biorbyt.com/pub/media/catalog/product/t/e/tenascin_antibody_orb11461_2.jpg
TNC	orb11493	https://www.antibodypedia.com/gene/1348/TNC/antibody/1605145/orb11493	https://www.biorbyt.com/tenascin-c-antibody-orb11493.html	Rabbit	Human, Mouse, Rat	Polyclonal	Unconjugated	ELISA, IF, IHC-P	ELISA: 1:500-1000, IHC-P: 1:100-500, IF: 1:100-500	230 kDa	Affinity purified by Protein A			$402.90		Immunohistochemical analysis of formalin-fixed paraffin embedded rat tongue tissue using Tenascin C antibody (dilution at 1:200) [https://www.biorbyt.com/pub/media/catalog/product/t/e/tenascin_c_antibody_orb11493_ihc-p_1.jpg]	500	1000	Immunohistochemical analysis of formalin-fixed paraffin embedded rat tongue tissue using Tenascin C antibody (dilution at 1:200)	https://www.biorbyt.com/pub/media/catalog/product/t/e/tenascin_c_antibody_orb11493_ihc-p_1.jpg
TNC	orb2875	https://www.antibodypedia.com/gene/1348/TNC/antibody/2071045/orb2875	https://www.biorbyt.com/tnr-antibody-orb2875.html	Rabbit	Human, Mouse, Rat	Polyclonal	Unconjugated	ELISA, ICC, IF, IHC-P	ELISA: 1:500-1000, IHC-P: 1:100-500, ICC: 1:100-500, IF: 1:100-500	146 kDa	Affinity purified by Protein A			$402.90			500	1000
TNC	41680002-0.1mg	https://www.antibodypedia.com/gene/1348/TNC/antibody/4793412/41680002-0.1mg	https://www.novusbio.com/products/tenascin-c-antibody_41680002?utm_source=antibodypedia&utm_medium=referral&utm_campaign=product&utm_term=primaryantibodies	Rabbit	Human	Polyclonal		ELISA	ELISA 1:100-1:2000		Immunogen affinity purified		Garrison C, Lastwika K, Zhang Y et al. Proteomic Analysis, Immune Dysregulation and Pathway Interconnections with Obesity. Journal of Proteome Research Oct 21 2016 [PMID: 27769113] (MiAr) Details: Tenascin C Antibody used in microarray creation; Rho JH, Lampe PD. High-throughput screening for native autoantigen-autoantibody complexes using antibody microarrays. Journal of Proteome Research May 3 …			ELISA: Tenascin C Antibody [41680002] [https://images.novusbio.com/fullsize/41680002-R01510A01.jpg]	100	2000	ELISA: Tenascin C Antibody [41680002]	https://images.novusbio.com/fullsize/41680002-R01510A01.jpg
TNC	41680002	https://www.antibodypedia.com/gene/1348/TNC/antibody/593088/41680002	https://www.novusbio.com/products/tenascin-c-antibody_41680002?utm_source=antibodypedia&utm_medium=referral&utm_campaign=product	Rabbit	Human	Polyclonal		ELISA	ELISA 1:100-1:2000		Immunogen affinity purified		Garrison C, Lastwika K, Zhang Y et al. Proteomic Analysis, Immune Dysregulation and Pathway Interconnections with Obesity. Journal of Proteome Research Oct 21 2016 [PMID: 27769113] (MiAr) Details: Tenascin C Antibody used in microarray creation; Rho JH, Lampe PD. High-throughput screening for native autoantigen-autoantibody complexes using antibody microarrays. Journal of Proteome Research May 3 …				100	2000
TNC	41700002-0.1mg	https://www.antibodypedia.com/gene/1348/TNC/antibody/4793413/41700002-0.1mg	https://www.novusbio.com/products/tenascin-c-antibody_41700002?utm_source=antibodypedia&utm_medium=referral&utm_campaign=product&utm_term=primaryantibodies	Rabbit	Human	Polyclonal		ELISA	ELISA 1:100 - 1:2000		Immunogen affinity purified		Garrison C, Lastwika K, Zhang Y et al. Proteomic Analysis, Immune Dysregulation and Pathway Interconnections with Obesity. Journal of Proteome Research Oct 21 2016 [PMID: 27769113] (MiAr) Details: Tenascin C Antibody used in microarray creation; Rho JH, Lampe PD. High-throughput screening for native autoantigen-autoantibody complexes using antibody microarrays. Journal of Proteome Research May 3 …			ELISA: Tenascin C Antibody [41700002] [https://images.novusbio.com/fullsize/41700002-R01512A01.jpg]	100	2000	ELISA: Tenascin C Antibody [41700002]	https://images.novusbio.com/fullsize/41700002-R01512A01.jpg
TNC	41700002	https://www.antibodypedia.com/gene/1348/TNC/antibody/593089/41700002	https://www.novusbio.com/products/tenascin-c-antibody_41700002?utm_source=antibodypedia&utm_medium=referral&utm_campaign=product	Rabbit	Human	Polyclonal		ELISA	ELISA 1:100 - 1:2000		Immunogen affinity purified		Garrison C, Lastwika K, Zhang Y et al. Proteomic Analysis, Immune Dysregulation and Pathway Interconnections with Obesity. Journal of Proteome Research Oct 21 2016 [PMID: 27769113] (MiAr) Details: Tenascin C Antibody used in microarray creation; Rho JH, Lampe PD. High-throughput screening for native autoantigen-autoantibody complexes using antibody microarrays. Journal of Proteome Research May 3 …				100	2000
TNC	41710002-0.1mg	https://www.antibodypedia.com/gene/1348/TNC/antibody/4793414/41710002-0.1mg	https://www.novusbio.com/products/tenascin-c-antibody_41710002?utm_source=antibodypedia&utm_medium=referral&utm_campaign=product&utm_term=primaryantibodies	Rabbit	Human	Polyclonal		ELISA	ELISA 1:100-1:2000		Immunogen affinity purified		Garrison C, Lastwika K, Zhang Y et al. Proteomic Analysis, Immune Dysregulation and Pathway Interconnections with Obesity. Journal of Proteome Research Oct 21 2016 [PMID: 27769113] (MiAr) Details: Tenascin C Antibody used in microarray creation; Rho JH, Lampe PD. High-throughput screening for native autoantigen-autoantibody complexes using antibody microarrays. Journal of Proteome Research May 3 …			ELISA: Tenascin C Antibody [41710002] [https://images.novusbio.com/fullsize/41710002-R01513A01.jpg]	100	2000	ELISA: Tenascin C Antibody [41710002]	https://images.novusbio.com/fullsize/41710002-R01513A01.jpg
TNC	41710002	https://www.antibodypedia.com/gene/1348/TNC/antibody/593090/41710002	https://www.novusbio.com/products/tenascin-c-antibody_41710002?utm_source=antibodypedia&utm_medium=referral&utm_campaign=product	Rabbit	Human	Polyclonal		ELISA	ELISA 1:100-1:2000		Immunogen affinity purified		Garrison C, Lastwika K, Zhang Y et al. Proteomic Analysis, Immune Dysregulation and Pathway Interconnections with Obesity. Journal of Proteome Research Oct 21 2016 [PMID: 27769113] (MiAr) Details: Tenascin C Antibody used in microarray creation; Rho JH, Lampe PD. High-throughput screening for native autoantigen-autoantibody complexes using antibody microarrays. Journal of Proteome Research May 3 …				100	2000
TNC	41720002-0.1mg	https://www.antibodypedia.com/gene/1348/TNC/antibody/4793415/41720002-0.1mg	https://www.novusbio.com/products/tenascin-c-antibody_41720002?utm_source=antibodypedia&utm_medium=referral&utm_campaign=product&utm_term=primaryantibodies	Rabbit	Human	Polyclonal		ELISA	ELISA 1:100-1:2000		Immunogen affinity purified		Garrison C, Lastwika K, Zhang Y et al. Proteomic Analysis, Immune Dysregulation and Pathway Interconnections with Obesity. Journal of Proteome Research Oct 21 2016 [PMID: 27769113] (MiAr) Details: Tenascin C Antibody used in microarray creation; Rho JH, Lampe PD. High-throughput screening for native autoantigen-autoantibody complexes using antibody microarrays. Journal of Proteome Research May 3 …			ELISA: Tenascin C Antibody [41720002] [https://images.novusbio.com/fullsize/41720002-R01514A01.jpg]	100	2000	ELISA: Tenascin C Antibody [41720002]	https://images.novusbio.com/fullsize/41720002-R01514A01.jpg
TNC	41720002	https://www.antibodypedia.com/gene/1348/TNC/antibody/593091/41720002	https://www.novusbio.com/products/tenascin-c-antibody_41720002?utm_source=antibodypedia&utm_medium=referral&utm_campaign=product	Rabbit	Human	Polyclonal		ELISA	ELISA 1:100-1:2000		Immunogen affinity purified		Garrison C, Lastwika K, Zhang Y et al. Proteomic Analysis, Immune Dysregulation and Pathway Interconnections with Obesity. Journal of Proteome Research Oct 21 2016 [PMID: 27769113] (MiAr) Details: Tenascin C Antibody used in microarray creation; Rho JH, Lampe PD. High-throughput screening for native autoantigen-autoantibody complexes using antibody microarrays. Journal of Proteome Research May 3 …				100	2000
TNC	41730002-0.1mg	https://www.antibodypedia.com/gene/1348/TNC/antibody/4793416/41730002-0.1mg	https://www.novusbio.com/products/tenascin-c-antibody_41730002?utm_source=antibodypedia&utm_medium=referral&utm_campaign=product&utm_term=primaryantibodies	Rabbit	Human	Polyclonal		ELISA	ELISA 1:100-1:2000		Immunogen affinity purified		Garrison C, Lastwika K, Zhang Y et al. Proteomic Analysis, Immune Dysregulation and Pathway Interconnections with Obesity. Journal of Proteome Research Oct 21 2016 [PMID: 27769113] (MiAr) Details: Tenascin C Antibody used in microarray creation; Rho JH, Lampe PD. High-throughput screening for native autoantigen-autoantibody complexes using antibody microarrays. Journal of Proteome Research May 3 …			ELISA: Tenascin C Antibody [41730002] [https://images.novusbio.com/fullsize/41730002-R01515A01.jpg]	100	2000	ELISA: Tenascin C Antibody [41730002]	https://images.novusbio.com/fullsize/41730002-R01515A01.jpg
TNC	41730002	https://www.antibodypedia.com/gene/1348/TNC/antibody/593092/41730002	https://www.novusbio.com/products/tenascin-c-antibody_41730002?utm_source=antibodypedia&utm_medium=referral&utm_campaign=product	Rabbit	Human	Polyclonal		ELISA	ELISA 1:100-1:2000		Immunogen affinity purified		Garrison C, Lastwika K, Zhang Y et al. Proteomic Analysis, Immune Dysregulation and Pathway Interconnections with Obesity. Journal of Proteome Research Oct 21 2016 [PMID: 27769113] (MiAr) Details: Tenascin C Antibody used in microarray creation; Rho JH, Lampe PD. High-throughput screening for native autoantigen-autoantibody complexes using antibody microarrays. Journal of Proteome Research May 3 …				100	2000
TNC	orb445219	https://www.antibodypedia.com/gene/1348/TNC/antibody/4565138/orb445219	https://www.biorbyt.com/tnr-antibody-biotin-orb445219.html	Rabbit	Human, Mouse, Rat	Polyclonal	Biotin	ELISA, ICC, IF, IHC-P	ELISA: 1:100-1000, IHC-P: 1:50-200, ICC: 1:50-200, IF: 1:50-200	146 kDa	Affinity purified by Protein A			$515.10			100	1000
TNC	orb447982	https://www.antibodypedia.com/gene/1348/TNC/antibody/4614838/orb447982	https://www.biorbyt.com/tenascin-c-antibody-biotin-orb447982.html	Rabbit	Human, Mouse, Rat	Polyclonal	Biotin	ELISA, IF, IHC-P	ELISA: 1:100-1000, IHC-P: 1:50-200, IF: 1:50-200	230 kDa	Affinity purified by Protein A			$515.10			100	1000
TNC	orb448065	https://www.antibodypedia.com/gene/1348/TNC/antibody/4614858/orb448065	https://www.biorbyt.com/tenascin-antibody-biotin-orb448065.html	Rabbit	Human, Mouse, Rat	Polyclonal	Biotin	ELISA, IF, IHC-P	ELISA: 1:100-1000, IHC-P: 1:50-200, IF: 1:50-200	239 kDa	Affinity purified by Protein A			$515.10			100	1000
TNC	orb469853	https://www.antibodypedia.com/gene/1348/TNC/antibody/4565135/orb469853	https://www.biorbyt.com/tenascin-antibody-hrp-orb469853.html	Rabbit	Human, Mouse, Rat	Polyclonal	Horseradish Peroxidase	ELISA, IHC-P	ELISA: 1:100-1000, IHC-P: 1:50-200	239 kDa	Affinity purified by Protein A			$515.10			100	1000
TNC	orb479532	https://www.antibodypedia.com/gene/1348/TNC/antibody/4565136/orb479532	https://www.biorbyt.com/tenascin-c-antibody-hrp-orb479532.html	Rabbit	Human, Mouse, Rat	Polyclonal	Horseradish Peroxidase	ELISA, IHC-P	ELISA: 1:100-1000, IHC-P: 1:50-200	230 kDa	Affinity purified by Protein A			$515.10			100	1000
TNC	orb482078	https://www.antibodypedia.com/gene/1348/TNC/antibody/4565137/orb482078	https://www.biorbyt.com/tnr-antibody-hrp-orb482078.html	Rabbit	Human, Mouse, Rat	Polyclonal	Horseradish Peroxidase	ELISA, ICC, IHC-P	ELISA: 1:100-1000, IHC-P: 1:50-200, ICC: 1:50-200	146 kDa	Affinity purified by Protein A			$515.10			100	1000
TNC	ABIN1955938	https://www.antibodypedia.com/gene/1348/TNC/antibody/1944047/ABIN1955938	https://www.antibodies-online.com/antibody/1955938/anti-Tenascin+C+TNC+antibody+Biotin/?utm_source=partner&utm_medium=antibodypedia&utm_campaign=listing&utm_content=123	Rabbit	Human	Polyclonal	Biotin	ELISA, Immunohistochemistry (IHC), Immunohistochemistry (Paraffin-embedded Sections) (IHC (p))	Approved: ELISA, IHC, IHC-P; ; Usage: The applications listed have been tested for the unconjugated form of this product. Other forms have not been tested.		Caprylic acid and ammonium sulfate precipitation			656.66	Regulation of Muscle Cell Differentiation, Regulation of Cell Size, Skeletal Muscle Fiber Development	Image no. 1 for anti-Tenascin C (TNC) antibody (Biotin) (ABIN1955938) [https://i1.abocdn.com/productimage/v0024dc87/h2g84r6v8g4y/]			Image no. 1 for anti-Tenascin C (TNC) antibody (Biotin) (ABIN1955938)	https://i1.abocdn.com/productimage/v0024dc87/h2g84r6v8g4y/
TNC	ABIN1957173	https://www.antibodypedia.com/gene/1348/TNC/antibody/1945158/ABIN1957173	https://www.antibodies-online.com/antibody/1957173/anti-Tenascin+C+TNC+antibody+FITC/?utm_source=partner&utm_medium=antibodypedia&utm_campaign=listing&utm_content=123	Rabbit	Human	Polyclonal	Green dye	ELISA, Immunohistochemistry (IHC), Immunohistochemistry (Paraffin-embedded Sections) (IHC (p)), Western Blotting (WB)	Approved: ELISA, IHC, IHC-P, WB; ; Usage: The applications listed have been tested for the unconjugated form of this product. Other forms have not been tested.		Caprylic acid and ammonium sulfate precipitation			656.66	Regulation of Muscle Cell Differentiation, Regulation of Cell Size, Skeletal Muscle Fiber Development	Image no. 1 for anti-Tenascin C (TNC) antibody (FITC) (ABIN1957173) [https://i1.abocdn.com/productimage/ve8d67bb1/z8c84h0w8f4g/]			Image no. 1 for anti-Tenascin C (TNC) antibody (FITC) (ABIN1957173)	https://i1.abocdn.com/productimage/ve8d67bb1/z8c84h0w8f4g/
TNC	ABIN1958281	https://www.antibodypedia.com/gene/1348/TNC/antibody/1946169/ABIN1958281	https://www.antibodies-online.com/antibody/1958281/anti-Tenascin+C+TNC+antibody+HRP/?utm_source=partner&utm_medium=antibodypedia&utm_campaign=listing&utm_content=123	Rabbit	Human	Polyclonal	Horseradish Peroxidase	ELISA, Immunohistochemistry (IHC), Immunohistochemistry (Paraffin-embedded Sections) (IHC (p)), Western Blotting (WB)	Approved: ELISA, IHC, IHC-P, WB; ; Usage: The applications listed have been tested for the unconjugated form of this product. Other forms have not been tested.		Caprylic acid and ammonium sulfate precipitation			656.66	Regulation of Muscle Cell Differentiation, Regulation of Cell Size, Skeletal Muscle Fiber Development	Image no. 1 for anti-Tenascin C (TNC) antibody (HRP) (ABIN1958281) [https://i1.abocdn.com/productimage/v04e3e491/h1d71c4g8g6y/]			Image no. 1 for anti-Tenascin C (TNC) antibody (HRP) (ABIN1958281)	https://i1.abocdn.com/productimage/v04e3e491/h1d71c4g8g6y/
TNC	ABIN2373354	https://www.antibodypedia.com/gene/1348/TNC/antibody/2828119/ABIN2373354	https://www.antibodies-online.com/antibody/2373354/anti-Tenascin+C+TNC+Alkaline+Phosphatase+AP/?utm_source=partner&utm_medium=antibodypedia&utm_campaign=listing&utm_content=100	Goat	Human	Polyclonal		ELISA	Optimal working conditions should be determined by the investigator.		Purified by peptide affinity chromatography.			703.74	Regulation of Muscle Cell Differentiation, Regulation of Cell Size, Skeletal Muscle Fiber Development
TNC	ABIN2373355	https://www.antibodypedia.com/gene/1348/TNC/antibody/2828120/ABIN2373355	https://www.antibodies-online.com/antibody/2373355/anti-Tenascin+C+TNC+APC/?utm_source=partner&utm_medium=antibodypedia&utm_campaign=listing&utm_content=100	Goat	Human	Polyclonal		ELISA	Optimal working conditions should be determined by the investigator.		Purified by peptide affinity chromatography.			703.74	Regulation of Muscle Cell Differentiation, Regulation of Cell Size, Skeletal Muscle Fiber Development
TNC	ABIN2373356	https://www.antibodypedia.com/gene/1348/TNC/antibody/2828121/ABIN2373356	https://www.antibodies-online.com/antibody/2373356/anti-Tenascin+C+TNC+Biotin/?utm_source=partner&utm_medium=antibodypedia&utm_campaign=listing&utm_content=100	Goat	Human	Polyclonal	Biotin	ELISA	Optimal working conditions should be determined by the investigator.		Purified by peptide affinity chromatography.			703.74	Regulation of Muscle Cell Differentiation, Regulation of Cell Size, Skeletal Muscle Fiber Development
TNC	ABIN2373357	https://www.antibodypedia.com/gene/1348/TNC/antibody/2828122/ABIN2373357	https://www.antibodies-online.com/antibody/2373357/anti-Tenascin+C+TNC+FITC/?utm_source=partner&utm_medium=antibodypedia&utm_campaign=listing&utm_content=100	Goat	Human	Polyclonal	Green dye	ELISA	Optimal working conditions should be determined by the investigator.		Purified by peptide affinity chromatography.			703.74	Regulation of Muscle Cell Differentiation, Regulation of Cell Size, Skeletal Muscle Fiber Development
TNC	ABIN2373359	https://www.antibodypedia.com/gene/1348/TNC/antibody/2828123/ABIN2373359	https://www.antibodies-online.com/antibody/2373359/anti-Tenascin+C+TNC+PE/?utm_source=partner&utm_medium=antibodypedia&utm_campaign=listing&utm_content=100	Goat	Human	Polyclonal	Yellow dye	ELISA	Optimal working conditions should be determined by the investigator.		Purified by peptide affinity chromatography.			703.74	Regulation of Muscle Cell Differentiation, Regulation of Cell Size, Skeletal Muscle Fiber Development
TNC	ABIN2426446	https://www.antibodypedia.com/gene/1348/TNC/antibody/2831287/ABIN2426446	https://www.antibodies-online.com/antibody/2426446/anti-Tenascin+C+TNC/?utm_source=partner&utm_medium=antibodypedia&utm_campaign=listing&utm_content=100	Rabbit	Human, Mouse, Rat	Polyclonal		Immunohistochemistry (IHC), ELISA	Optimal working dilution should be determined by the investigator.		Antigen affinity purification			279	Regulation of Muscle Cell Differentiation, Regulation of Cell Size, Skeletal Muscle Fiber Development	Image no. 2 for anti-Tenascin C (TNC) antibody (ABIN2426446) [https://i1.abocdn.com/productimage/vfccb3037/t5b09b9x3e5s/];;Image no. 1 for anti-Tenascin C (TNC) antibody (ABIN2426446) [https://i1.abocdn.com/productimage/vc02484c3/v1l91a4w2a9m/]			Image no. 2 for anti-Tenascin C (TNC) antibody (ABIN2426446)	https://i1.abocdn.com/productimage/vfccb3037/t5b09b9x3e5s/	Image no. 1 for anti-Tenascin C (TNC) antibody (ABIN2426446)	https://i1.abocdn.com/productimage/vc02484c3/v1l91a4w2a9m/
TNC	ABIN2464405	https://www.antibodypedia.com/gene/1348/TNC/antibody/2309479/ABIN2464405	https://www.antibodies-online.com/antibody/2464405/anti-Tenascin+C+TNC+Internal+Region+antibody/?utm_source=partner&utm_medium=antibodypedia&utm_campaign=listing&utm_content=145	Goat	Human	Polyclonal		ELISA	ELISA: Antibody detection limit dilution 1:8000.		TNC antibody was purified from goat serum by ammonium sulphate precipitation followed by antigen affinity chromatography using the immunizing peptide.			451.25	Regulation of Muscle Cell Differentiation, Regulation of Cell Size, Skeletal Muscle Fiber Development
TNC	ABIN2574867	https://www.antibodypedia.com/gene/1348/TNC/antibody/3982988/ABIN2574867	https://www.antibodies-online.com/antibody/2574867/anti-Tenascin+C+TNC+antibody/?utm_source=partner&utm_medium=antibodypedia&utm_campaign=listing&utm_content=127	Rabbit	Human	Polyclonal		ELISA, Immunohistochemistry (IHC), Immunohistochemistry (Paraffin-embedded Sections) (IHC (p)), Western Blotting (WB)	Approved: ELISA, IHC, IHC-P (20 μg/mL), WB; ; Usage: Recommended conditions for Immunohistochemistry: For FFPE tissues, perform steam-based antigen retrieval using Tris/EDTA buffer at pH 9.0.		Caprylic acid and ammonium sulfate precipitation			956.66	Regulation of Muscle Cell Differentiation, Regulation of Cell Size, Skeletal Muscle Fiber Development	Image no. 1 for anti-Tenascin C (TNC) antibody (ABIN2574867) [https://i1.abocdn.com/productimage/v6ece720e/g9v87b1l8d2s/]			Image no. 1 for anti-Tenascin C (TNC) antibody (ABIN2574867)	https://i1.abocdn.com/productimage/v6ece720e/g9v87b1l8d2s/
TNC	ABIN2574868	https://www.antibodypedia.com/gene/1348/TNC/antibody/3982987/ABIN2574868	https://www.antibodies-online.com/antibody/2574868/anti-Tenascin+C+TNC+antibody+FITC/?utm_source=partner&utm_medium=antibodypedia&utm_campaign=listing&utm_content=123	Rabbit	Human	Polyclonal	Green dye	ELISA, Immunohistochemistry (IHC), Immunohistochemistry (Paraffin-embedded Sections) (IHC (p)), Western Blotting (WB)	Approved: ELISA, IHC, IHC-P, WB; ; Usage: The applications listed have been tested for the unconjugated form of this product. Other forms have not been tested.		Caprylic acid and ammonium sulfate precipitation			656.66	Regulation of Muscle Cell Differentiation, Regulation of Cell Size, Skeletal Muscle Fiber Development	Image no. 1 for anti-Tenascin C (TNC) antibody (FITC) (ABIN2574868) [https://i1.abocdn.com/productimage/vfacda747/q7j88j5p8w2k/]			Image no. 1 for anti-Tenascin C (TNC) antibody (FITC) (ABIN2574868)	https://i1.abocdn.com/productimage/vfacda747/q7j88j5p8w2k/
TNC	ABIN2574869	https://www.antibodypedia.com/gene/1348/TNC/antibody/3982985/ABIN2574869	https://www.antibodies-online.com/antibody/2574869/anti-Tenascin+C+TNC+antibody+Biotin/?utm_source=partner&utm_medium=antibodypedia&utm_campaign=listing&utm_content=123	Rabbit	Human	Polyclonal	Biotin	ELISA, Immunohistochemistry (IHC), Immunohistochemistry (Paraffin-embedded Sections) (IHC (p))	Approved: ELISA, IHC, IHC-P; ; Usage: The applications listed have been tested for the unconjugated form of this product. Other forms have not been tested.		Caprylic acid and ammonium sulfate precipitation			656.66	Regulation of Muscle Cell Differentiation, Regulation of Cell Size, Skeletal Muscle Fiber Development	Image no. 1 for anti-Tenascin C (TNC) antibody (Biotin) (ABIN2574869) [https://i1.abocdn.com/productimage/v51812759/r7h80c1v8a2e/]			Image no. 1 for anti-Tenascin C (TNC) antibody (Biotin) (ABIN2574869)	https://i1.abocdn.com/productimage/v51812759/r7h80c1v8a2e/
TNC	ABIN2574871	https://www.antibodypedia.com/gene/1348/TNC/antibody/3983005/ABIN2574871	https://www.antibodies-online.com/antibody/2574871/anti-Tenascin+C+TNC+antibody+HRP/?utm_source=partner&utm_medium=antibodypedia&utm_campaign=listing&utm_content=123	Rabbit	Human	Polyclonal	Horseradish Peroxidase	ELISA, Immunohistochemistry (IHC), Immunohistochemistry (Paraffin-embedded Sections) (IHC (p)), Western Blotting (WB)	Approved: ELISA, IHC, IHC-P, WB; ; Usage: The applications listed have been tested for the unconjugated form of this product. Other forms have not been tested.		Caprylic acid and ammonium sulfate precipitation			656.66	Regulation of Muscle Cell Differentiation, Regulation of Cell Size, Skeletal Muscle Fiber Development	Image no. 1 for anti-Tenascin C (TNC) antibody (HRP) (ABIN2574871) [https://i1.abocdn.com/productimage/ve6dc0e1a/g2s87s8c8n3c/]			Image no. 1 for anti-Tenascin C (TNC) antibody (HRP) (ABIN2574871)	https://i1.abocdn.com/productimage/ve6dc0e1a/g2s87s8c8n3c/
TNC	ABIN2914087	https://www.antibodypedia.com/gene/1348/TNC/antibody/3960061/ABIN2914087	https://www.antibodies-online.com/antibody/2914087/anti-Tenascin+C+TNC+AA+1888-2201+antibody+Biotin/?utm_source=partner&utm_medium=antibodypedia&utm_campaign=listing&utm_content=108	Rabbit	Human	Polyclonal	Biotin	ELISA			Protein G			409.3	Regulation of Muscle Cell Differentiation, Regulation of Cell Size, Skeletal Muscle Fiber Development
TNC	ABIN2914088	https://www.antibodypedia.com/gene/1348/TNC/antibody/3960057/ABIN2914088	https://www.antibodies-online.com/antibody/2914088/anti-Tenascin+C+TNC+AA+1888-2201+antibody+Biotin/?utm_source=partner&utm_medium=antibodypedia&utm_campaign=listing&utm_content=108	Rabbit	Human	Polyclonal	Biotin	ELISA			Protein G			409.3	Regulation of Muscle Cell Differentiation, Regulation of Cell Size, Skeletal Muscle Fiber Development
TNC	ABIN2914089	https://www.antibodypedia.com/gene/1348/TNC/antibody/3960058/ABIN2914089	https://www.antibodies-online.com/antibody/2914089/anti-Tenascin+C+TNC+AA+1888-2201+antibody+FITC/?utm_source=partner&utm_medium=antibodypedia&utm_campaign=listing&utm_content=108	Rabbit	Human	Polyclonal	Green dye	ELISA			Protein G			409.3	Regulation of Muscle Cell Differentiation, Regulation of Cell Size, Skeletal Muscle Fiber Development
TNC	ABIN2914090	https://www.antibodypedia.com/gene/1348/TNC/antibody/3960071/ABIN2914090	https://www.antibodies-online.com/antibody/2914090/anti-Tenascin+C+TNC+AA+1888-2201+antibody+FITC/?utm_source=partner&utm_medium=antibodypedia&utm_campaign=listing&utm_content=108	Rabbit	Human	Polyclonal	Green dye	ELISA			Protein G			409.3	Regulation of Muscle Cell Differentiation, Regulation of Cell Size, Skeletal Muscle Fiber Development
TNC	ABIN2914091	https://www.antibodypedia.com/gene/1348/TNC/antibody/3960069/ABIN2914091	https://www.antibodies-online.com/antibody/2914091/anti-Tenascin+C+TNC+AA+1888-2201+antibody+HRP/?utm_source=partner&utm_medium=antibodypedia&utm_campaign=listing&utm_content=108	Rabbit	Human	Polyclonal	Horseradish Peroxidase	ELISA			Protein G			409.3	Regulation of Muscle Cell Differentiation, Regulation of Cell Size, Skeletal Muscle Fiber Development
TNC	ABIN2914092	https://www.antibodypedia.com/gene/1348/TNC/antibody/3960070/ABIN2914092	https://www.antibodies-online.com/antibody/2914092/anti-Tenascin+C+TNC+AA+1888-2201+antibody+HRP/?utm_source=partner&utm_medium=antibodypedia&utm_campaign=listing&utm_content=108	Rabbit	Human	Polyclonal	Horseradish Peroxidase	ELISA			Protein G			409.3	Regulation of Muscle Cell Differentiation, Regulation of Cell Size, Skeletal Muscle Fiber Development
TNC	ABIN2914093	https://www.antibodypedia.com/gene/1348/TNC/antibody/3960072/ABIN2914093	https://www.antibodies-online.com/antibody/2914093/anti-Tenascin+C+TNC+AA+1888-2201+antibody/?utm_source=partner&utm_medium=antibodypedia&utm_campaign=listing&utm_content=107	Rabbit	Human	Polyclonal		ELISA, Immunohistochemistry (IHC)			Protein G			409.3	Regulation of Muscle Cell Differentiation, Regulation of Cell Size, Skeletal Muscle Fiber Development
TNC	ABIN2914094	https://www.antibodypedia.com/gene/1348/TNC/antibody/3960073/ABIN2914094	https://www.antibodies-online.com/antibody/2914094/anti-Tenascin+C+TNC+AA+1888-2201+antibody/?utm_source=partner&utm_medium=antibodypedia&utm_campaign=listing&utm_content=107	Rabbit	Human	Polyclonal		ELISA, Immunohistochemistry (IHC)			Protein G			409.3	Regulation of Muscle Cell Differentiation, Regulation of Cell Size, Skeletal Muscle Fiber Development
TNC	ABIN293155	https://www.antibodypedia.com/gene/1348/TNC/antibody/775390/ABIN293155	https://www.antibodies-online.com/antibody/293155/anti-Tenascin+C+TNC+AA+18-175+antibody/?utm_source=partner&utm_medium=antibodypedia&utm_campaign=listing&utm_content=132	Chicken/Avian	Human	Polyclonal		ELISA, Western Blotting (WB)	Approved: ELISA, WB (1:1000 - 1:2000); ; Usage: Suitable for use in ELISA and Western Blot. Western Blot: 1:1000-1:2000.		Immunoaffinity purified			1.148,34 €	Regulation of Muscle Cell Differentiation, Regulation of Cell Size, Skeletal Muscle Fiber Development
TNC	ABIN561398	https://www.antibodypedia.com/gene/1348/TNC/antibody/745866/ABIN561398	https://www.antibodies-online.com/antibody/561398/anti-Tenascin+C+TNC+AA+181-290,+partial+antibody/?utm_source=partner&utm_medium=antibodypedia&utm_campaign=listing&utm_content=130	Mouse	Human	Polyclonal		ELISA, Western Blotting (WB)	Optimal working dilution should be determined by the investigator.				He, Liu, Zhu, Xie, Costello, Talsma, Flack, Crowley, Dimeco, Vescovi, Fan, Lubman: "Glycoproteomic analysis of glioblastoma stem cell differentiation." in: Journal of proteome research, Vol. 10, Issue 1, pp. 330-8, 2011 (PubMed).	248	Regulation of Muscle Cell Differentiation, Regulation of Cell Size, Skeletal Muscle Fiber Development	Image no. 1 for anti-Tenascin C (TNC) (AA 181-290) antibody (ABIN561398) [https://i1.abocdn.com/productimage/va1e00f18/x5q44i9l9e4w/]			Image no. 1 for anti-Tenascin C (TNC) (AA 181-290) antibody (ABIN561398)	https://i1.abocdn.com/productimage/va1e00f18/x5q44i9l9e4w/
TNC	ABIN5879100	https://www.antibodypedia.com/gene/1348/TNC/antibody/4336179/ABIN5879100	https://www.antibodies-online.com/antibody/5879100/anti-Tenascin+C+TNC+antibody/?utm_source=partner&utm_medium=antibodypedia&utm_campaign=listing&utm_content=102	Rabbit	Human, Mouse	Polyclonal		ELISA, Immunohistochemistry (IHC)	Optimal working dilution should be determined by the investigator.		Antigen Affinity Chromatography			287.79	Regulation of Muscle Cell Differentiation, Regulation of Cell Size, Skeletal Muscle Fiber Development
TNC	ABIN5879102	https://www.antibodypedia.com/gene/1348/TNC/antibody/4336181/ABIN5879102	https://www.antibodies-online.com/antibody/5879102/anti-Tenascin+C+TNC+C-Term+antibody/?utm_source=partner&utm_medium=antibodypedia&utm_campaign=listing&utm_content=107	Rabbit	Human, Mouse, Rat	Polyclonal		ELISA, Western Blotting (WB)	Optimal working dilution should be determined by the investigator.		Affinity Chromatography			230.23	Regulation of Muscle Cell Differentiation, Regulation of Cell Size, Skeletal Muscle Fiber Development
TNC	ABIN5985622	https://www.antibodypedia.com/gene/1348/TNC/antibody/4381275/ABIN5985622	https://www.antibodies-online.com/antibody/5985622/anti-Tenascin+C+TNC+AA+1888-2201+antibody+Biotin/?utm_source=partner&utm_medium=antibodypedia&utm_campaign=listing&utm_content=108	Rabbit	Human	Polyclonal	Biotin	ELISA			Protein G			204.65	Regulation of Muscle Cell Differentiation, Regulation of Cell Size, Skeletal Muscle Fiber Development
TNC	ABIN5985623	https://www.antibodypedia.com/gene/1348/TNC/antibody/4381276/ABIN5985623	https://www.antibodies-online.com/antibody/5985623/anti-Tenascin+C+TNC+AA+1888-2201+antibody+Biotin/?utm_source=partner&utm_medium=antibodypedia&utm_campaign=listing&utm_content=108	Rabbit	Human	Polyclonal	Biotin	ELISA			Protein G			294.19	Regulation of Muscle Cell Differentiation, Regulation of Cell Size, Skeletal Muscle Fiber Development
TNC	ABIN5985624	https://www.antibodypedia.com/gene/1348/TNC/antibody/4381277/ABIN5985624	https://www.antibodies-online.com/antibody/5985624/anti-Tenascin+C+TNC+AA+1888-2201+antibody+Biotin/?utm_source=partner&utm_medium=antibodypedia&utm_campaign=listing&utm_content=108	Rabbit	Human	Polyclonal	Biotin	ELISA			Protein G			204.65	Regulation of Muscle Cell Differentiation, Regulation of Cell Size, Skeletal Muscle Fiber Development
TNC	ABIN5985625	https://www.antibodypedia.com/gene/1348/TNC/antibody/4381278/ABIN5985625	https://www.antibodies-online.com/antibody/5985625/anti-Tenascin+C+TNC+AA+1888-2201+antibody+Biotin/?utm_source=partner&utm_medium=antibodypedia&utm_campaign=listing&utm_content=108	Rabbit	Human	Polyclonal	Biotin	ELISA			Protein G			294.19	Regulation of Muscle Cell Differentiation, Regulation of Cell Size, Skeletal Muscle Fiber Development
TNC	ABIN5988377	https://www.antibodypedia.com/gene/1348/TNC/antibody/4383226/ABIN5988377	https://www.antibodies-online.com/antibody/5988377/anti-Tenascin+C+TNC+AA+1888-2201+antibody+FITC/?utm_source=partner&utm_medium=antibodypedia&utm_campaign=listing&utm_content=108	Rabbit	Human	Polyclonal	Green dye	ELISA			Protein G			204.65	Regulation of Muscle Cell Differentiation, Regulation of Cell Size, Skeletal Muscle Fiber Development
TNC	ABIN5988378	https://www.antibodypedia.com/gene/1348/TNC/antibody/4383227/ABIN5988378	https://www.antibodies-online.com/antibody/5988378/anti-Tenascin+C+TNC+AA+1888-2201+antibody+FITC/?utm_source=partner&utm_medium=antibodypedia&utm_campaign=listing&utm_content=108	Rabbit	Human	Polyclonal	Green dye	ELISA			Protein G			294.19	Regulation of Muscle Cell Differentiation, Regulation of Cell Size, Skeletal Muscle Fiber Development
TNC	ABIN5988379	https://www.antibodypedia.com/gene/1348/TNC/antibody/4383228/ABIN5988379	https://www.antibodies-online.com/antibody/5988379/anti-Tenascin+C+TNC+AA+1888-2201+antibody+FITC/?utm_source=partner&utm_medium=antibodypedia&utm_campaign=listing&utm_content=108	Rabbit	Human	Polyclonal	Green dye	ELISA			Protein G			204.65	Regulation of Muscle Cell Differentiation, Regulation of Cell Size, Skeletal Muscle Fiber Development
TNC	ABIN5988380	https://www.antibodypedia.com/gene/1348/TNC/antibody/4383229/ABIN5988380	https://www.antibodies-online.com/antibody/5988380/anti-Tenascin+C+TNC+AA+1888-2201+antibody+FITC/?utm_source=partner&utm_medium=antibodypedia&utm_campaign=listing&utm_content=108	Rabbit	Human	Polyclonal	Green dye	ELISA			Protein G			294.19	Regulation of Muscle Cell Differentiation, Regulation of Cell Size, Skeletal Muscle Fiber Development
TNC	ABIN5991135	https://www.antibodypedia.com/gene/1348/TNC/antibody/4015747/ABIN5991135	https://www.antibodies-online.com/antibody/5991135/anti-Tenascin+C+TNC+AA+1888-2201+antibody+HRP/?utm_source=partner&utm_medium=antibodypedia&utm_campaign=listing&utm_content=108	Rabbit	Human	Polyclonal	Horseradish Peroxidase	ELISA			Protein G			204.65	Regulation of Muscle Cell Differentiation, Regulation of Cell Size, Skeletal Muscle Fiber Development
TNC	ABIN5991136	https://www.antibodypedia.com/gene/1348/TNC/antibody/4015717/ABIN5991136	https://www.antibodies-online.com/antibody/5991136/anti-Tenascin+C+TNC+AA+1888-2201+antibody+HRP/?utm_source=partner&utm_medium=antibodypedia&utm_campaign=listing&utm_content=108	Rabbit	Human	Polyclonal	Horseradish Peroxidase	ELISA			Protein G			294.19	Regulation of Muscle Cell Differentiation, Regulation of Cell Size, Skeletal Muscle Fiber Development
TNC	ABIN5991137	https://www.antibodypedia.com/gene/1348/TNC/antibody/4015721/ABIN5991137	https://www.antibodies-online.com/antibody/5991137/anti-Tenascin+C+TNC+AA+1888-2201+antibody+HRP/?utm_source=partner&utm_medium=antibodypedia&utm_campaign=listing&utm_content=108	Rabbit	Human	Polyclonal	Horseradish Peroxidase	ELISA			Protein G			204.65	Regulation of Muscle Cell Differentiation, Regulation of Cell Size, Skeletal Muscle Fiber Development
TNC	ABIN5991138	https://www.antibodypedia.com/gene/1348/TNC/antibody/4015725/ABIN5991138	https://www.antibodies-online.com/antibody/5991138/anti-Tenascin+C+TNC+AA+1888-2201+antibody+HRP/?utm_source=partner&utm_medium=antibodypedia&utm_campaign=listing&utm_content=108	Rabbit	Human	Polyclonal	Horseradish Peroxidase	ELISA			Protein G			294.19	Regulation of Muscle Cell Differentiation, Regulation of Cell Size, Skeletal Muscle Fiber Development
TNC	ABIN5993970	https://www.antibodypedia.com/gene/1348/TNC/antibody/4385420/ABIN5993970	https://www.antibodies-online.com/antibody/5993970/anti-Tenascin+C+TNC+AA+1888-2201+antibody/?utm_source=partner&utm_medium=antibodypedia&utm_campaign=listing&utm_content=107	Rabbit	Human	Polyclonal		ELISA, Immunohistochemistry (IHC)			Protein G			204.65	Regulation of Muscle Cell Differentiation, Regulation of Cell Size, Skeletal Muscle Fiber Development
TNC	ABIN5993971	https://www.antibodypedia.com/gene/1348/TNC/antibody/4385421/ABIN5993971	https://www.antibodies-online.com/antibody/5993971/anti-Tenascin+C+TNC+AA+1888-2201+antibody/?utm_source=partner&utm_medium=antibodypedia&utm_campaign=listing&utm_content=107	Rabbit	Human	Polyclonal		ELISA, Immunohistochemistry (IHC)			Protein G			294.19	Regulation of Muscle Cell Differentiation, Regulation of Cell Size, Skeletal Muscle Fiber Development
TNC	ABIN5993972	https://www.antibodypedia.com/gene/1348/TNC/antibody/4385422/ABIN5993972	https://www.antibodies-online.com/antibody/5993972/anti-Tenascin+C+TNC+AA+1888-2201+antibody/?utm_source=partner&utm_medium=antibodypedia&utm_campaign=listing&utm_content=107	Rabbit	Human	Polyclonal		ELISA, Immunohistochemistry (IHC)			Protein G			204.65	Regulation of Muscle Cell Differentiation, Regulation of Cell Size, Skeletal Muscle Fiber Development
[truncated: 137 more rows]

## Sheet: flow
Target	Antibody	Source link	Provider link	Host	Reactivity	Type	Conjugate	Applications	Dilutions	Molecular weight	Purification	Protocol	Publications	Price	Pathways	Images	FLOW1	FLOW2	Image 1 caption	Image 1 link	Image 2 caption	Image 2 link	Image 3 caption	Image 3 link	Image 4 caption	Image 4 link	Image 5 caption	Image 5 link	Image 6 caption	Image 6 link	Image 7 caption	Image 7 link	Image 8 caption	Image 8 link	Image 9 caption	Image 9 link
[truncated: 845 more rows]

[truncated: 8 more sheets: icc, id, if_icc, if, ihc, ip, wb, DTree]
