# Supplementary material for: Diagnostic and Prognostic Markers for Pancreatitis and Pancreatic Ductal Adenocarcinoma
Source: Int J Mol Sci. 2024 Jun 16;25(12):6619. doi: 10.3390/ijms25126619 (PMC11204091; doi:10.3390/ijms25126619)
Supplement: Supplementary file 1 [file ijms-25-06619-s001.zip › Tables S2-S4_4.5xMHpdaMouseSec_SuppTables234.xlsx]

## Sheet: ST 2_HumanPDA_846
HumanPDA_846
HSPG2
ITGB8
TNFRSF11A
LGALS3BP
OSTC
TNFRSF10A
ARG2
TP53
CCL15
B3GALT5
SULT1A3
SDCBP2
RTN4R
CFD
TNFSF15
GFM2
GCNT3
LYZ
CPVL
SEMA4G
CEACAM1
MMP7
PTGDS
IGFBP1
IGFBP3
VNN1
ALPPL2
PRRG1
LGALS4
K7EKZ2
LTF
TNFRSF12A
CHST4
FGF19
SERINC5
SMPDL3A
SULF2
NPNT
A2M
EPCAM
PHLDA1
HLA-C
HIST2H2AB
AMBP
DPP4
EFNB2
ITGBL1
TSTD1
SERPINA7
XYLT1
KLK10
CDH17
CD82
SERPINE2
ERBB3
EDN1
DDR1
RARRES1
LGMN
VIL1
B3GNT3
MET
VCAN
ITIH2
ANO1
ARRDC1
TSPAN8
DKK1
PTER
RBP4
SHH
CA9
BMP7
ALPP
VTN
PCDH1
HLA-A
FAM3C
LIPH
GNE
SPON1
MERTK
AOC1
F2
CPPED1
REG4
PKDCC
PCSK6
TINAGL1
MDK
CTSA
SERPINB5
FLRT3
CSTB
FBP2
APLP2
PZP
CARHSP1
ST3GAL5
CD55
DSG2
HIST1H2AD
VSTM2L
NAAA
AZGP1
ITIH3
SEMA3B
ALDH1A3
CD9
SDC4
MUC5AC
GPA33
UPP1
MGAT4B
GCHFR
LFNG
GDA
VAV2
TNFRSF1B
HGFAC
GNAI1
FAT1
KLK11
OSBPL3
EFNB1
TNC
B4GALT5
SORL1
COL17A1
FBLN2
PRSS23
RNASET2
PCDH7
NRCAM
CAPG
PLAT
CXADR
CHST15
B4GALT6
AHSG
SPINT2
KLK8
ANXA4
NT5C3A
SLPI
KNG1
NBL1
SPINT1
CEACAM6
AMIGO2
PPP1R21
TNFRSF21
PBRM1
EGFR
GALNT4
PCSK9
NEO1
MSLN
PCSK5
ALB
PLCG2
CEACAM5
LAMB2
GLG1
STK39
RHOF
JAG1
PLBD1
FGFBP1
U2AF1
SLITRK6
NPC2
GALNT5
ANO6
ST14
CRIM1
ART4
PLA2R1
VEGFA
ERBB2
ARRB1
ASL
TSPAN1
QTRT1
IL18
PLG
CHST11
ST3GAL2
ITGB4
RARRES2
FAM20C
FGFRL1
THBD
BAIAP2L1
GRN
EPDR1
SERPINC1
INADL
KBTBD11
TGFB2
CTSC
IGSF3
THBS4
KIAA1598
GBA
C5
RBKS
EPHX1
CRIP1
PCBD2
SNX8
GSN
OPLAH
CYR61
CTSZ
PYGB
NAPRT1
GNS
PLAUR
TPK1
TNFRSF11B
TWSG1
LAMC2
FABP3
CAPN5
DIP2B
TMED2
SCAMP2
LBR
AGRN
FERMT1
CMTR1
PLOD3
YIPF3
THBS2
DSG3
VGF
SERPINB1
EPHB4
MGAT5
SEP10
LAMA5
CDHR5
PROCR
EPB41L1
EPS8L1
CHST12
PHF3
GFPT1
CRYL1
FLNB
GLCE
FUCA1
EFNA1
LAD1
RAD50
STEAP1
TAX1BP1
ULBP3
RAB10
SEZ6L2
PKP3
PCBD1
DOCK5
EPHX2
TK1
KRT8
RAB35
NAGA
ICOSLG
ACACA
GPC1
MLEC
PFKP
ZG16B
GALC
LCN2
EPHA4
CAMK2D
FGFR3
HS6ST1
QPCT
TPP1
MYO1E
CTGF
S100A6
LDLR
ENTPD6
SLC2A6
S100A11
EPHB2
ASAH1
NHLRC3
CD320
COTL1
F11R
GPR126
ITIH1
CTSH
PSMG2
CUBN
ATL3
HSD17B12
TUBB6
CTSD
AFM
CDH1
PRKCI
TGM2
ALDH3A1
ADIRF
ITFG3
GALNS
VCL
CP
UNC5C
CD99L2
ERRFI1
ANGPTL4
EFHD1
RBP7
EPHA7
TPPP3
NFATC4
ATAD3A
THSD7A
BID
NRG1
GDF15
FBXO2
B3GNT7
APLP1
CX3CL1
CRABP2
HM13
RBM3
CES1
ATP5H
VDAC1
SRSF3
CCDC58
IMMT
MXRA5
C10orf54
ICAM1
CAMK2B
MARCKSL1
CA8
SEMA4D
DLK2
HNRNPU
PPP1R14A
BASP1
CD40
DCTPP1
STC1
PAK4
AFAP1L2
DLL3
SUSD5
COL18A1
PDE5A
PAPL
STON2
LXN
HADHB
VWA1
CYC1
TOMM22
HPCAL1
EIF4G2
ZFP69
BCAR3
CLMN
ABCC1
MARCKS
EGFL7
PTPLAD1
CCL20
ARHGEF5
TIMM50
SLC25A5
MICB
RBX1
NUDT14
CRELD2
SDK1
SQRDL
BCAM
TPX2
AKT2
RTN3
SEC11A
SLC7A5
HMGA1
BNIP1
L1CAM
IGFBP2
ICAM5
NCEH1
CCL2
IL27RA
SCAF4
LEO1
TBCA
LIPG
OR5AC2
PHB
ZFAND6
SLC25A6
RBM14
ITGA2
LRRC59
GSTM3
TGFB3
VTI1A
SEMA4B
ATP5C1
ITGB1
LSAMP
ESYT2
CD44
PTPRJ
AGR2
IGF2BP3
CD276
AS3MT
SOWAHC
PHB2
CPNE2
FKBP8
ITGB5
IKBIP
FAF2
TRIM47
COX6B1
LTBP2
SH3BGRL
LIF
IGFBPL1
SLIT3
PIH1D1
DNAJB12
EEPD1
MYH2
BCAP31
PDCD5
NXN
CD97
DLAT
SSR3
LRP5
PCDH9
CHCHD3
OAT
THSD4
AHNAK2
CKB
WFS1
STX7
ITGAV
GATM
SAMD4B
IGF2
CD70
FRG1
CKAP4
DHX16
SUPT4H1
CADM1
EFHD2
HADHA
CAPRIN1
SLC39A10
ACYP1
PTMA
FMNL2
WRNIP1
OSCAR
AGPS
PTK7
CBL
CCDC175
ENAH
STT3A
SLTM
CYB5R2
ZMPSTE24
DCUN1D3
RRM2
UQCRB
PDCL3
RWDD1
SLIRP
HMGB3
APMAP
GCA
HMGN1
IMPAD1
HEBP2
DHRS7
LGALS8
CHCHD4
VAPB
SLC39A6
RCOR1
ITGA5
OCRL
WDR43
TTC1
ACOT9
EHD4
SRSF7
PTRH2
NUDT16
HMGA2
GBAS
PVRL2
SUMO2
SH3PXD2B
ECE1
MCAM
DDAH1
TYW5
TACC2
TPBG
PNN
PBXIP1
FXR1
ECH1
WNT5B
PLEC
MBP
F3
MUC1
KLK6
C4B
HS3ST1
PRSS8
PODXL
PLP1
KRT4
ENPP4
KRT7
CST6
CD274
SNCG
PLAU
LIPA
CA2
KRT18
GALNT3
CING
GPRC5A
PROM2
NEU1
S100A14
FUT3
C4A
KLK7
LYN
MUC16
SARG
PSAP
MUC4
IFIT1
EPS8L2
CDH3
ERVMER34-1
MGST1
KRT19
STX3
SFN
SLC44A2
FRAS1
KLK5
IFIT3
DCBLD2
HLA-B
FURIN
MAP7
GPR56
PPL
RASA1
TPD52
ALCAM
B3GNT2
CPNE8
MAL2
COASY
CHMP4C
MAMDC2
NMES1
OAS3
MICA
EVPL
LY75
ME1
S100A13
PIGR
STK25
SNRPD1
YWHAZ
RFC1
HLA-E
MYOF
PKP2
IFIT2
BST2
KRT16
TGOLN2
RRAS2
CA13
UQCRC1
GIPC1
AREG
TLDC1
LOXL4
OSMR
ISG15
CANT1
HMOX2
TSR2
SMPDL3B
LSR
AFP
S100A16
CTSV
TACSTD2
UBE2H
FZD7
CADM4
FUT8
PI4K2A
SAMD9
TFPI
VWA2
KRT15
TMOD3
KRT2
RSL1D1
FCHO2
VPS4B
GOLM1
SLC25A24
SQSTM1
KIF23
ATP2A2
HSPA1A
FBP1
PGAM5
HSP90AA1
SERPINA3
EREG
ALDH1A1
NOG
TMSB10
MGMT
CALB2
CSF3
TNFRSF6B
TOR1AIP1
CXCL5
SEMA3A
S100A3
RAPH1
ACE
HELZ2
CCL5
CHI3L2
TMSB4X
SRPK1
UAP1
CADM2
ACAA2
HNRNPAB
THOC2
CXCL6
PTPRZ1
VEGFC
MAU2
TCEAL4
CGREF1
CXCL3
MSH6
MENT
CXCL2
NDNL2
EIF1AX
BCL2L13
GLA
CXCL1
APOC1
GSTT2
DOCK11
PRPS2
WARS
GEMIN5
DDX5
HDGFRP2
PBK
FN3K
PYGL
DBI
CDH5
SMS
PTPRF
PARG
MKI67
S100A1
THOC5
RRAGC
ASMTL
MB21D2
SUMO1
SRGAP1
TRMT1
HBS1L
INF2
MCM3
PRPF4B
SHMT1
STAT3
NDRG2
CA11
THOC1
DDX21
STRBP
DDX39A
S100A4
UTP15
SERPINB9
SLC39A14
C2orf69
EHD1
MMP28
LYPD6B
S100A2
SERPINB4
LY6D
CXCL10
LCP1
MMP13
KYNU
LYNX1
ANXA10
FYB
SERPINB13
LYPD3
DSC3
SERPINB3
NELL2
CSTA
SCGB1A1
FST
KRT17
MUC2
IRF6
KRT6A
PI3
SPRR1A
CDH6
KRT5
TRIM29
S100P
AKR1B10
CORO1A
MMP9
FERMT3
CST4
EPHA1
CTSS
IL1RL1
ULBP2
RNASE1
TIMP3
MMP10
FAT2
TYMP
C3
DSP
IL1RN
KRT13
PVRL1
ANK3
LAMA3
MGAT3
ITM2B
FBLN1
AP1M2
LAMB3
PTGFRN
DMBT1
ACVR1B
SPINK5
OLFM4
GPNMB
NOTCH1
SRC
ASS1
WNT10A
JUP
ABO
IFI16
PLXDC2
CKMT1A
SLC2A1
RNASE7
EFEMP1
FBLN7
ACAA1
KIAA1217
YES1
CTNNA1
CEL
AP1S1
SPOCK3
SORD
BMP1
IL4I1
MEGF6
LRG1
MLKL
PTPRU
SPON2
CAPN1
GALNT1
CAV1
PAPLN
COL16A1
EML2
SEP15
CLU
L1RE1
POR
CDK2
PRSS22
ANK1
INPP1
ISYNA1
CPA4
PCDHB14
AKR1B1
TOP3B
CNOT10
MGAT1
CTNNB1

## Sheet: ST 3_MOUSE PDA_200
MOUSE PDA_200
Zfp385a
Ins2
Parvg
Laptm4a
Irf5
Mthfs
Aak1
Wiz
Myo16
Il1rn
Ncam1
Ncf4
Fxyd5
Mpeg1
Cmah
Lcp2
Emr1
Cd44
Ikbkg
Cenpf
Agt
Pax6
BC026782
Kng2
BC016423
1110038D17
Serpina3m
Tgfb1
LOC676923
Rps6ka4
Ifi204
Tgfbi
Spp2
Serpina3n
Gkn2
Gm5158
Ptplb
Arg1
Serpina3h
S100a4
Fgb
Apoa1
S100a11
Cp
Sh3pxd2b
Fes
Lcn2
Rbp1
S100a9
Serpina10
S100a8
Rmcs5;H2-A
Kng1
Sfn
Cybb
Pgm2l1
Apoa2
Serpina6
Hrg
Apoc3
Serpinf1
Hpx
Agps
Pzp
Kctd12
Fgg
26100160000
Cyp4f16
Npl
Epdr1
Msr1
Cd14
Es1
Crybb3
C3
Kcnab2
Rabep1
C2
Impa2
Ctss
Efemp1
Fstl1
Pls3
Bche
Igk-C
Apcs
Akr1b8
Orm1
Rnasel
Col8a1
Itih1
Marcksl1
Hp
Krt7
Igfbp7
H2-Aa
Ctsc
C1s
Fga
Cp
Sbno2
Gkn1
Apoa1
Gc
Mpo
Bcat1
Ttr
-
Cotl1
2310007H09
Ltf
Plg
Rbpms
Fbln1
Egfr
Ugt1a9;Ugt
Naga
Ankmy2
Serpina1a
Lgmn
Alb
Trrap
Fetub
Hmgcs1;LOC
Tubb6
Pld4
F12
Itgb2
Hmga2
Mlkl
Arhgdib
Fyb
Hk3
Mug1
Basp1
Gm10883
Gfap
Apof
Tpm4
Hal
Ahsg
Prg2
Nenf
Inpp5d
Dock2
Pten
Serpinc1
Pla2g4a
Plbd1
Hcls1
1110007A13
Pygl
Vps4a
Prex1
Thbs1
Serpina1d
Daglb
C1qa
Fbln2
Raf1
Serpinf2
Lcp1
Capg
Serping1
Pik3ca
LOC677317
Saa1
F13a1
Apoe
Itih4
Xdh
Hexa
Phyhd1
Anxa3
Slc25a10
2014-09-10
Serpina3k
Azgp1
Ctsz
Anxa10
Sh3bp1
C9
Lbp
Ncf1
Ighg1
Apoh
Hddc2
Pik3cg
Clic1
Itih4
Apoa4
Ugdh
Hk2
Clu
1300017J02
Acta2
Ctse
Fut11

## Sheet: ST 4_MOUSE PDA_secrete_1193
MOUSE PDA_secrete_1193
GCAT
HNRNPH3
PLTP
CAPG
POR
PTGIS
LAMA2
EPCAM
KRT8
S100A4
SERPINB5
KRT7
PKP2
KRT19
LAD1
GDA
ANXA3
CRIP1
ANK1
STXBP2
MBP
ALDH1A1
INPP5D
FERMT3
KRT5
SYNE2
ASS1
VIL1
PODXL
LGALS4
F3
CDH1
SFN
ACSL5
ANO1
ITGB4
JUP
HCLS1
DNM1
MYH14
CKB
CYB5B
VCAN
ADA
ALDH2
NAMPT
ACAA2
IL1RN
TPM4
AUH
LCN2
PYGB
CNBP
LCP1
DSG2
ACADS
SLC25A13
CORO1A
PSAP
GM2A
HMOX2
CPT1A
SORD
CRYL1
FUCA1
CTSS
EPHX2
FLNB
SPR
SOD2
DHTKD1
COTL1
RPS6KA1
SLC9A3R1
LGALS3
GCLC
ITPR3
NT5C2
APP
ACP1
CST3
MYO18A
ITGA6
TTLL12
GTF2I
TJP2
SOD1
ABCC1
CAPN1
SLK
HMGB3
HPCAL1
PIR
S100A11
WARS
PLCG2
GLUL
ECHS1
HSPE1
PTK2
TPD52L1
TRAP1
CBS
CPT2
EGFR
GSTP1
H2AFY
S100A8
RAB27B
LYPLA1
ALDH4A1
PKN2
H1F0
ASL
CSTB
SVIL
STAT3
STK3
HIBADH
AKAP9
CTSZ
CTNND1
DBT
DDAH2
THOC2
B2M
AGL
IDH2
HAGH
HDGF
THOC1
PCMT1
EIF4G2
LUC7L2
PTGR1
RBM39
BAZ1B
MDH2
DECR1
KTN1
S100A9
SMC3
OPA1
ARF5
TXNRD2
HNRNPU
ACSL1
HSPD1
DENR
CDK6
CLU
PYGL
HTRA2
KRT2
STX6
AGRN
FKBP4
BCKDHA
LTA4H
HNRNPA2B1
STAG2
GOT1
MTM1
HSD17B10
HINT1
TRIP10
KRR1
CSNK1A1
MPST
STRN3
CLIP1
AFG3L2
ENSA
OLA1
DARS
PGK1
HINT2
TMPO
ETFA
NSFL1C
AIFM1
PSMD5
GAA
ETFB
PRDX3
RBM8A
NOLC1
RPS6KA4
GRHPR
LGALS3BP
HPRT1
RUFY1
GOLM1
NCL
LMNB1
GMPS
ACADSB
FKBP5
CYC1
PAK1
YWHAG
TIMM44
OGDH
EHD1
SRRM2
DPP3
TSN
PEBP1
KCTD12
AIMP2
IREB2
PPA2
CTNNB1
RCC1
KIF13B
LRBA
PDCD6
CS
FSCN1
EHD4
STIP1
SIN3A
ANXA11
PPIG
DDX17
YWHAQ
STAG1
GSPT1
HNRNPH1
HDAC1
TRABD
HSPA4L
HSPA9
NOP58
HSDL2
TOR1AIP1
GLUD1
DNM2
UBA1
MYO6
TUFM
CNPY2
ACAT1
GSR
APEX1
STIM1
PARP14
PDIA4
TUBA4A
TAP1
ERGIC2
ANP32B
TCOF1
NIT2
DKC1
LTF
APOE
WASL
HCFC1
PLXNB2
NAT10
KRT1
HNRNPAB
SET
CORO1B
GUSB
SF3B5
DSP
PDXK
FAM120A
FUBP1
GSS
PRPF4B
RPN2
PRDX1
DDX46
GLO1
MTHFD1
TALDO1
U2AF1
SMC1A
PRPF40A
MYOF
CCS
SART3
LEMD3
PCIF1
PRDX2
BANF1
POLB
AARS
NOP56
PPIA
HNRNPUL1
SAFB2
DDOST
BCL2L13
ACIN1
CACYBP
FUS
DHX29
HADHA
PCCA
S100A6
NAE1
DNPEP
GOT2
UBE2G1
ALDOC
SPTLC1
PRKDC
DLD
NAGA
EEF1G
MED1
EEF1A1
PARP1
ZDHHC5
SNRNP70
APAF1
ATP1A1
APRT
COX5A
SUCLG2
RBM15
CDV3
VDAC1
PFDN2
KIF2A
TRRAP
NOP2
SLC25A5
SDHA
UPF2
YWHAZ
ANXA1
DDT
EIF4H
CTSD
GNAI1
NUCKS1
RUVBL2
GATM
TARS
LRRFIP1
CTAGE5
HNRNPC
TAPBP
CAT
DIDO1
CSE1L
EIF2S2
DDI2
RUVBL1
U2AF2
MCM6
SRP14
CPSF1
RNH1
H1FX
RARS
TCERG1
CAB39
MCM7
VPS29
VPS35
ZC3HAV1
NUP98
EIF3B
RFC4
IDH1
H2AFX
HSP90AA1
FNBP1
RBBP4
NUP133
VASP
YWHAB
SNRPC
ERAP1
CPSF2
CNOT1
ALDOA
DPF2
CTBP2
VAPA
ACY1
COX6B1
AGPS
HSPA4
HNRNPM
SF1
UBE2G2
SYMPK
TRIM25
NUMA1
MCM3
DHX9
CLTB
HSP90AB1
NASP
SNX4
HMGB2
PRMT1
SAFB
AHSG
ECE1
RPN1
NPC2
WIZ
DAG1
DNM1L
PPP1R14B
SEPHS1
CTNNA1
EEF1B2
MCM2
TARDBP
PCNA
STAU1
VPS26A
MRPS31
WNK1
NUP93
TXNDC12
PRCC
EEF1D
SNRNP200
RAB3D
SON
PRDX5
NLN
PCBP1
ACTN4
MRPL40
SCP2
ACO2
DAZAP1
NFKB1
STIM2
HNRNPA1
SUCLG1
FXR1
PTBP1
RAE1
MTOR
DDX21
NIF3L1
RRM1
SF3B1
PFKL
XPO1
PSMC4
EPS15
ELAVL1
HSD17B4
FAM98B
PARK7
DEK
VDAC3
UPF1
KIF3B
GATAD2B
TOX4
BCLAF1
NUP205
SHMT1
NAP1L4
PSIP1
PCBP2
ACOT2
SNX27
UAP1
CTTN
IDH3A
SNRPF
TPR
EIF5B
ALDH16A1
RANBP2
FKBP1A
DHX15
CPNE1
MRPL19
CUL1
HNRNPL
HNRNPK
PSMA6
DYNLL1
RAD23B
CHD4
GSTK1
METAP2
VRK1
PGAM1
PEPD
CRYZ
PSMB6
CRKL
GTF2E1
ILF2
GAR1
EIF2S1
SNRPB
ZW10
SNRPB2
TOP2B
GLB1
RPA1
PSME1
SNRPA1
NUP155
LBR
PRMT5
DRG1
PAICS
TMBIM6
CSTF2
SURF6
ME2
TRA2B
SRRM1
MLEC
PFDN4
NONO
PSMB7
GPX4
SUB1
SF3B3
CMPK1
HSPB1
HNRNPF
FAF1
TFRC
OSBPL9
DBN1
TRIM28
AKAP8
PDPK1
SF3A2
CNDP2
CAMK1
CAST
MRPS9
AXL
ERP29
CTBP1
DIABLO
VCPIP1
THRAP3
ATP2A2
PRPF8
KIF1B
HNRNPA0
GOLGA1
YWHAE
CD44
RBM25
CMAS
SUPT16H
NUDT5
IDH3B
ILF3
SNRPD1
PSMB3
HNRNPA3
CAND1
MCM5
ALB
BIRC6
ETFDH
PPP2R1A
GARS
HNRNPR
LAMP2
MTA2
LARS
CDK4
SNRPA
CCT3
ERP44
PSMB1
CAPNS1
SF3B4
EIF3D
CLIC1
ROCK2
RBM26
NDUFV3
VCP
HYOU1
TPD52L2
CENPF
AK2
CKAP5
GDI1
PA2G4
PTPN11
CPSF6
USP15
DOCK1
PGLS
PPAN
GYS1
APEH
EFTUD2
F2
SF3A1
GDI2
SF3A3
PSMA2
HIST1H1B
USP10
DDX18
ANXA2
THOP1
IDE
FLII
SART1
CAD
HDAC7
ELAC2
PAPOLA
KNG1
C1QBP
MAPRE1
MDN1
UCHL5
QSOX1
RAB1B
APOA1
CASP3
TOLLIP
CDC42
IDH3G
AK3
PPIF
GTF2F1
USP14
WDR26
XRCC6
STAT1
SF3B2
PRPF3
HIST1H1C
DDX6
TRMT2A
GART
MYH10
EIF4G1
TXNRD1
NUP214
RASA1
KHSRP
ALDH18A1
PPP1CA
PSMB2
DBNL
COG5
MDH1
CDC5L
FBXW11
MATR3
STK25
DNMT1
PDLIM1
ADSS
SFPQ
PFAS
BLVRA
VAT1
LARP1
PSMA7
KPNA6
EXOC4
AP2A2
UBQLN1
ITSN1
G3BP1
PREP
EXOSC4
TPP1
RNPEP
PSMA5
PSMB4
ATP6V0D1
NACA
DHX8
IQGAP1
TCP1
PRDX6
STK10
PSMC3
HK2
PHB
RPP30
SSRP1
NDRG1
CCT7
CNP
PSMB8
DDB1
POLR2B
HMGCL
RHOG
PSMB5
PABPC1
PLRG1
CCT8
CANX
ACO1
SYNCRIP
DRG2
NAP1L1
CAPZA2
DBI
RAB14
SMC4
MYBBP1A
PSMA3
SAMHD1
PITRM1
SAR1A
ANPEP
IPO7
PSMA4
NPEPPS
XRCC5
MAT2A
UBE2L3
PRPF19
VCL
YLPM1
SUCLA2
EIF4A3
ITIH2
RBMX
C3
PFKP
LMNB2
PHB2
ATP6V1A
ALDH7A1
SBDS
HTT
PSMC5
PRKAR2A
IARS
PDCD11
CSNK1D
PCK2
EIF6
PPP1CC
HMGA2
CCT5
SHMT2
CLINT1
DDX3X
PAFAH1B1
PSMD1
GPD2
TMOD3
ATXN2L
SLC25A22
USP5
SLC25A11
SPAG9
AAMP
SERBP1
FLOT1
GOLGB1
TSG101
AHSA1
PSMD8
EIF4A2
TAF15
EIF3G
PSMD11
SHOC2
FEN1
CCT2
GALNT1
DDX5
PDIA3
PPID
FIS1
DPP7
ARPC1B
PSMB9
MRPS34
AHNAK
NOP14
SEC23B
STRAP
DHX38
SDHB
CAPZA1
SMARCE1
LSM3
TNPO1
MAN1B1
SNRPD3
ETF1
PLAA
VPS4B
GBF1
HMBS
EIF2A
RPLP2
AP1B1
ANKRD17
CCT6A
CPNE3
ST13
DYNLRB1
ENDOD1
PDCD6IP
EIF5A
RANBP1
EIF4E
PCYOX1
ATP6V1E1
CDS2
SAR1B
AK1
DIS3
ECHDC1
FKBP3
CFL1
LASP1
MUT
WDR3
ZRANB2
AP3D1
CTSB
ABCF1
LSM8
ARCN1
RPS6KB1
RPS10
LDHA
POLR2D
DDX1
SNX3
ALDH9A1
EPS15L1
VTA1
LIMD1
SLC25A3
AIP
SDF4
RPL23
UBE2N
GMPR2
YARS
UBTF
ANKFY1
AP1M1
SDCBP
QARS
MIA3
CAPZB
SH3BGRL
ARHGDIB
SPTLC2
GSN
RPLP1
SH3BGRL2
GNAI3
HNRNPD
VTN
HSPA8
SH3BGRL3
AP3B1
GSTO1
RPS4X
HERC4
GRB2
RPS5
RPS21
SMARCA4
GANAB
SKIV2L
CUL4B
CROT
SCFD2
RPL12
SUGT1
PPP1CB
USP19
TKT
DCTN1
STAT5A
PPIB
EIF4G3
ATP6V1G1
SSFA2
HDAC2
TRIP11
NDUFS3
EPN1
MAPK1
NUCB1
DYNC1H1
LMNA
TPM3
RPL19
RPL3
DES
PFN1
CYTH2
PSMD2
PNO1
FKBP9
SNX6
SND1
AP2M1
CAP1
SSR4
RAB21
COPB2
NUP54
TUBA1C
PML
CHMP5
ACBD3
GALNT2
HDLBP
ACTR1A
PIK3R1
EPS8
RPL18
GMFB
RPL24
COPG2
NARS
ARHGEF1
LAP3
RPS3
PSMD9
RPL8
RPL18A
CSK
RPL15
COPB1
RPL11
RPLP0
TXNL1
RPS19
VPS45
PARP12
B4GALT1
EIF2B5
PSMD6
KPNB1
RPL13A
FNDC3A
CAPN2
COL18A1
UBXN6
PACSIN3
PRKCSH
CNN2
RPS3A
BLMH
GNA13
RPS20
RPS11
COPA
FAM129B
LPP
EWSR1
RAB32
TPP2
VARS
SRP72
CDK5
RPS9
ASPH
CDK5RAP3
RPL4
KIF5B
AZGP1
SRP68
UBQLN2
STX7
POSTN
IRAK4
NDUFA9
RANGAP1
EP400
GGH
PGD
LAMB2
LSM2
ACTR2
SARS
HEXB
EEF2
METAP1
COG2
DSTN
UBA7
HEXA
GALK1
PRCP
ARFGAP1
NENF
ARPC3
PAM
NNT
RPS24
TUBB3
TBCC
SNX9
LAMP1
CSDE1
HARS
EIF1
PDIA6
ARPC2
UFM1
HGS
APOB
YBX1
QDPR
PDAP1
SLC1A5
CBR1
PLCG1
FAH
ATP13A1
PSMD14
ESD
PRKAR1A
ARHGEF2
CALR
KIFAP3
NEDD8
ACTB
KIFC1
ACTR3
ACTA2
MCCC1
MTAP
GPS1
MAN1A2
ADD1
PPP3CA
NDUFS7
YWHAH
TWF2
ALAD
IMPDH2
HSPA5
SORBS3
CLTC
STOM
WDR1
FAU
HSP90B1
NDUFB8
TGFB1
ITGB1
BAG3
ARSB
ABHD14B
NDUFS6
CLTA
EEA1
ACTR1B
FTH1
RPS14
PFN2
PPFIBP1
MAN2B1
MAN2A1
MAP2K4
PLEKHA5
UROD
ARPC5
ACTN1
DUSP3
ACAT2
SEC23A
TTR
GOLGA4
SERPINH1
DPYSL2
SERPINC1
PROCR
ARHGAP1
MAGED2
CAMK2D
FDPS
FASN
RAB5C
MYO1D
PCYT2
PHGDH
HK1
SPARC
PDLIM5
RTN4
ARHGDIA
CNN3
PLS3
DPM1
ASCC1
TAGLN2
CORO1C
ALCAM
ANXA5
H6PD
RRBP1
IPO5
UTRN
MSN
CTSC
MGAT1
PLOD1
SEC31A
TLN1
STXBP1
P4HB
MAPRE2
P4HA1
LDHB
ZYX
VIM
FLNA
GBE1
CD63
ARPC1A
LAMC1
FN3KRP
RAB11FIP5
MARCKS
CALU
ARF4
MCFD2
HSPG2
ILK
GAMT
RSU1
TRAM1
NRP1
THBS1
CSRP1
AKAP12
NES
COL12A1
ACLY
LIMS1
MYH9
BASP1
CFL2
UGDH
LGALS1
SNTB1
RPL14
DOCK10
TPM2
ITGA5
FLNC
PTK7
PZP
ANXA6
TPM1
COL5A1
ITIH3
TNC
DAB2
TGFBI
LRP1
COL6A1
RCN3
COL3A1
FSTL1
GSTM1
CDH13
HPX
COL6A3
PCOLCE
PXDN
COL6A2
CALD1
FBLN1
COL8A1
IGFBP7
TAGLN
COL1A1
FN1

## Sheet: >4.5x mouse200human847PDA_Msecr
HumanPDA_846		MOUSE PDA_200		MOUSE PDA_secrete_1193
HSPG2		Zfp385a		GCAT
ITGB8		Ins2		HNRNPH3
TNFRSF11A		Parvg		PLTP
LGALS3BP		Laptm4a		CAPG
OSTC		Irf5		POR
TNFRSF10A		Mthfs		PTGIS
ARG2		Aak1		LAMA2
TP53		Wiz		EPCAM
CCL15		Myo16		KRT8
B3GALT5		Il1rn		S100A4
SULT1A3		Ncam1		SERPINB5
SDCBP2		Ncf4		KRT7
RTN4R		Fxyd5		PKP2
CFD		Mpeg1		KRT19
TNFSF15		Cmah		LAD1
GFM2		Lcp2		GDA
GCNT3		Emr1		ANXA3
LYZ		Cd44		CRIP1
CPVL		Ikbkg		ANK1
SEMA4G		Cenpf		STXBP2
CEACAM1		Agt		MBP
MMP7		Pax6		ALDH1A1
PTGDS		BC026782		INPP5D
IGFBP1		Kng2		FERMT3
IGFBP3		BC016423		KRT5
VNN1		1110038D17		SYNE2
ALPPL2		Serpina3m		ASS1
PRRG1		Tgfb1		VIL1
LGALS4		LOC676923		PODXL
K7EKZ2		Rps6ka4		LGALS4
LTF		Ifi204		F3
TNFRSF12A		Tgfbi		CDH1
CHST4		Spp2		SFN
FGF19		Serpina3n		ACSL5
SERINC5		Gkn2		ANO1
SMPDL3A		Gm5158		ITGB4
SULF2		Ptplb		JUP
NPNT		Arg1		HCLS1
A2M		Serpina3h		DNM1
EPCAM		S100a4		MYH14
PHLDA1		Fgb		CKB
HLA-C		Apoa1		CYB5B
HIST2H2AB		S100a11		VCAN
AMBP		Cp		ADA
DPP4		Sh3pxd2b		ALDH2
EFNB2		Fes		NAMPT
ITGBL1		Lcn2		ACAA2
TSTD1		Rbp1		IL1RN
SERPINA7		S100a9		TPM4
XYLT1		Serpina10		AUH
KLK10		S100a8		LCN2
CDH17		Rmcs5;H2-A		PYGB
CD82		Kng1		CNBP
SERPINE2		Sfn		LCP1
ERBB3		Cybb		DSG2
EDN1		Pgm2l1		ACADS
DDR1		Apoa2		SLC25A13
RARRES1		Serpina6		CORO1A
LGMN		Hrg		PSAP
VIL1				GM2A
B3GNT3		Apoc3		HMOX2
MET		Serpinf1		CPT1A
VCAN		Hpx		SORD
ITIH2		Agps		CRYL1
ANO1		Pzp		FUCA1
ARRDC1		Kctd12		CTSS
TSPAN8		Fgg		EPHX2
DKK1		26100160000		FLNB
PTER		Cyp4f16		SPR
RBP4		Npl		SOD2
SHH		Epdr1		DHTKD1
CA9		Msr1		COTL1
BMP7		Cd14		RPS6KA1
ALPP		Es1		SLC9A3R1
VTN		Crybb3		LGALS3
PCDH1		C3		GCLC
HLA-A		Kcnab2		ITPR3
FAM3C		Rabep1		NT5C2
LIPH		C2		APP
GNE		Impa2		ACP1
SPON1		Ctss		CST3
MERTK		Efemp1		MYO18A
AOC1		Fstl1		ITGA6
F2		Pls3		TTLL12
CPPED1		Bche		GTF2I
REG4		Igk-C		TJP2
PKDCC		Apcs		SOD1
PCSK6		Akr1b8		ABCC1
TINAGL1		Orm1		CAPN1
MDK		Rnasel		SLK
CTSA		Col8a1		HMGB3
SERPINB5		Itih1		HPCAL1
FLRT3		Marcksl1		PIR
CSTB		Hp		S100A11
FBP2		Krt7		WARS
APLP2		Igfbp7		PLCG2
PZP		H2-Aa		GLUL
CARHSP1		Ctsc		ECHS1
ST3GAL5		C1s		HSPE1
CD55		Fga		PTK2
DSG2		Cp		TPD52L1
HIST1H2AD		Sbno2		TRAP1
VSTM2L		Gkn1		CBS
NAAA		Apoa1		CPT2
AZGP1		Gc		EGFR
ITIH3		Mpo		GSTP1
SEMA3B		Bcat1		H2AFY
ALDH1A3		Ttr		S100A8
CD9		-		RAB27B
SDC4		Cotl1		LYPLA1
MUC5AC		2310007H09		ALDH4A1
GPA33		Ltf		PKN2
UPP1		Plg		H1F0
MGAT4B		Rbpms		ASL
GCHFR		Fbln1		CSTB
LFNG		Egfr		SVIL
GDA		Ugt1a9;Ugt		STAT3
VAV2		Naga		STK3
TNFRSF1B		Ankmy2		HIBADH
HGFAC		Serpina1a		AKAP9
GNAI1		Lgmn		CTSZ
FAT1		Alb		CTNND1
KLK11		Trrap		DBT
OSBPL3		Fetub		DDAH2
EFNB1		Hmgcs1;LOC		THOC2
TNC		Tubb6		B2M
B4GALT5		Pld4		AGL
SORL1		F12		IDH2
COL17A1		Itgb2		HAGH
FBLN2		Hmga2		HDGF
PRSS23		Mlkl		THOC1
RNASET2		Arhgdib		PCMT1
PCDH7		Fyb		EIF4G2
NRCAM		Hk3		LUC7L2
CAPG		Mug1		PTGR1
PLAT		Basp1		RBM39
CXADR		Gm10883		BAZ1B
CHST15		Gfap		MDH2
B4GALT6		Apof		DECR1
AHSG		Tpm4		KTN1
SPINT2		Hal		S100A9
KLK8		Ahsg		SMC3
ANXA4		Prg2		OPA1
NT5C3A		Nenf		ARF5
SLPI		Inpp5d		TXNRD2
KNG1		Dock2		HNRNPU
NBL1		Pten		ACSL1
SPINT1		Serpinc1		HSPD1
CEACAM6		Pla2g4a		DENR
AMIGO2		Plbd1		CDK6
PPP1R21		Hcls1		CLU
TNFRSF21		1110007A13		PYGL
PBRM1		Pygl		HTRA2
EGFR		Vps4a		KRT2
GALNT4		Prex1		STX6
PCSK9		Thbs1		AGRN
NEO1		Serpina1d		FKBP4
MSLN		Daglb		BCKDHA
PCSK5		C1qa		LTA4H
ALB		Fbln2		HNRNPA2B1
PLCG2		Raf1		STAG2
CEACAM5		Serpinf2		GOT1
LAMB2		Lcp1		MTM1
GLG1		Capg		HSD17B10
STK39		Serping1		HINT1
RHOF				TRIP10
JAG1		Pik3ca		KRR1
PLBD1		LOC677317		CSNK1A1
FGFBP1		Saa1		MPST
U2AF1		F13a1		STRN3
SLITRK6		Apoe		CLIP1
NPC2		Itih4		AFG3L2
GALNT5		Xdh		ENSA
ANO6		Hexa		OLA1
ST14		Phyhd1		DARS
CRIM1		Anxa3		PGK1
ART4		Slc25a10		HINT2
PLA2R1		2014-09-10		TMPO
VEGFA		Serpina3k		ETFA
ERBB2		Azgp1		NSFL1C
ARRB1		Ctsz		AIFM1
ASL		Anxa10		PSMD5
TSPAN1		Sh3bp1		GAA
QTRT1		C9		ETFB
IL18		Lbp		PRDX3
PLG		Ncf1		RBM8A
CHST11		Ighg1		NOLC1
ST3GAL2		Apoh		RPS6KA4
ITGB4		Hddc2		GRHPR
RARRES2		Pik3cg		LGALS3BP
FAM20C		Clic1		HPRT1
FGFRL1		Itih4		RUFY1
THBD		Apoa4		GOLM1
BAIAP2L1		Ugdh		NCL
GRN		Hk2		LMNB1
EPDR1		Clu		GMPS
SERPINC1		1300017J02		ACADSB
INADL		Acta2		FKBP5
KBTBD11		Ctse		CYC1
TGFB2		Fut11		PAK1
CTSC				YWHAG
IGSF3				TIMM44
THBS4				OGDH
KIAA1598				EHD1
GBA				SRRM2
C5				DPP3
RBKS				TSN
EPHX1				PEBP1
CRIP1				KCTD12
PCBD2				AIMP2
SNX8				IREB2
GSN				PPA2
OPLAH				CTNNB1
CYR61				RCC1
CTSZ				KIF13B
PYGB				LRBA
NAPRT1				PDCD6
GNS				CS
PLAUR				FSCN1
TPK1				EHD4
TNFRSF11B				STIP1
TWSG1				SIN3A
LAMC2				ANXA11
FABP3				PPIG
CAPN5				DDX17
DIP2B				YWHAQ
TMED2				STAG1
SCAMP2				GSPT1
LBR				HNRNPH1
AGRN				HDAC1
FERMT1				TRABD
CMTR1				HSPA4L
PLOD3				HSPA9
YIPF3				NOP58
THBS2				HSDL2
DSG3				TOR1AIP1
VGF				GLUD1
SERPINB1				DNM2
EPHB4				UBA1
MGAT5				MYO6
SEP10				TUFM
LAMA5				CNPY2
CDHR5				ACAT1
PROCR				GSR
EPB41L1				APEX1
EPS8L1				STIM1
CHST12				PARP14
PHF3				PDIA4
GFPT1				TUBA4A
CRYL1				TAP1
FLNB				ERGIC2
GLCE				ANP32B
FUCA1				TCOF1
EFNA1				NIT2
LAD1				DKC1
RAD50				LTF
STEAP1				APOE
TAX1BP1				WASL
ULBP3				HCFC1
RAB10				PLXNB2
SEZ6L2				NAT10
PKP3				KRT1
PCBD1				HNRNPAB
DOCK5				SET
EPHX2				CORO1B
TK1				GUSB
KRT8				SF3B5
RAB35				DSP
NAGA				PDXK
ICOSLG				FAM120A
ACACA				FUBP1
GPC1				GSS
MLEC				PRPF4B
PFKP				RPN2
ZG16B				PRDX1
GALC				DDX46
LCN2				GLO1
EPHA4				MTHFD1
CAMK2D				TALDO1
FGFR3				U2AF1
HS6ST1				SMC1A
QPCT				PRPF40A
TPP1				MYOF
MYO1E				CCS
CTGF				SART3
S100A6				LEMD3
LDLR				PCIF1
ENTPD6				PRDX2
SLC2A6				BANF1
S100A11				POLB
EPHB2				AARS
ASAH1				NOP56
NHLRC3				PPIA
CD320				HNRNPUL1
COTL1				SAFB2
F11R				DDOST
GPR126				BCL2L13
ITIH1				ACIN1
CTSH				CACYBP
PSMG2				FUS
CUBN				DHX29
ATL3				HADHA
HSD17B12				PCCA
TUBB6				S100A6
CTSD				NAE1
AFM				DNPEP
CDH1				GOT2
PRKCI				UBE2G1
TGM2				ALDOC
ALDH3A1				SPTLC1
ADIRF				PRKDC
ITFG3				DLD
GALNS				NAGA
VCL				EEF1G
CP				MED1
UNC5C				EEF1A1
CD99L2				PARP1
ERRFI1				ZDHHC5
ANGPTL4				SNRNP70
EFHD1				APAF1
RBP7				ATP1A1
EPHA7				APRT
TPPP3				COX5A
NFATC4				SUCLG2
ATAD3A				RBM15
THSD7A				CDV3
BID				VDAC1
NRG1				PFDN2
GDF15				KIF2A
FBXO2				TRRAP
B3GNT7				NOP2
APLP1				SLC25A5
CX3CL1				SDHA
CRABP2				UPF2
HM13				YWHAZ
RBM3				ANXA1
CES1				DDT
ATP5H				EIF4H
VDAC1				CTSD
SRSF3				GNAI1
CCDC58				NUCKS1
IMMT				RUVBL2
MXRA5				GATM
C10orf54				TARS
ICAM1				LRRFIP1
CAMK2B				CTAGE5
MARCKSL1				HNRNPC
CA8				TAPBP
SEMA4D				CAT
DLK2				DIDO1
HNRNPU				CSE1L
PPP1R14A				EIF2S2
BASP1				DDI2
CD40				RUVBL1
DCTPP1				U2AF2
STC1				MCM6
PAK4				SRP14
AFAP1L2				CPSF1
DLL3				RNH1
SUSD5				H1FX
COL18A1				RARS
PDE5A				TCERG1
PAPL				CAB39
STON2				MCM7
LXN				VPS29
HADHB				VPS35
VWA1				ZC3HAV1
CYC1				NUP98
TOMM22				EIF3B
HPCAL1				RFC4
EIF4G2				IDH1
ZFP69				H2AFX
BCAR3				HSP90AA1
CLMN				FNBP1
ABCC1				RBBP4
MARCKS				NUP133
EGFL7				VASP
PTPLAD1				YWHAB
CCL20				SNRPC
ARHGEF5				ERAP1
TIMM50				CPSF2
SLC25A5				CNOT1
MICB				ALDOA
RBX1				DPF2
NUDT14				CTBP2
CRELD2				VAPA
SDK1				ACY1
SQRDL				COX6B1
BCAM				AGPS
TPX2				HSPA4
AKT2				HNRNPM
RTN3				SF1
SEC11A				UBE2G2
SLC7A5				SYMPK
HMGA1				TRIM25
BNIP1				NUMA1
L1CAM				MCM3
IGFBP2				DHX9
ICAM5				CLTB
NCEH1				HSP90AB1
CCL2				NASP
IL27RA				SNX4
SCAF4				HMGB2
LEO1				PRMT1
TBCA				SAFB
LIPG				AHSG
OR5AC2				ECE1
PHB				RPN1
ZFAND6				NPC2
SLC25A6				WIZ
RBM14				DAG1
ITGA2				DNM1L
LRRC59				PPP1R14B
GSTM3				SEPHS1
TGFB3				CTNNA1
VTI1A				EEF1B2
SEMA4B				MCM2
ATP5C1				TARDBP
ITGB1				PCNA
LSAMP				STAU1
ESYT2				VPS26A
CD44				MRPS31
PTPRJ				WNK1
AGR2				NUP93
IGF2BP3				TXNDC12
CD276				PRCC
AS3MT				EEF1D
SOWAHC				SNRNP200
PHB2				RAB3D
CPNE2				SON
FKBP8				PRDX5
ITGB5				NLN
IKBIP				PCBP1
FAF2				ACTN4
TRIM47				MRPL40
COX6B1				SCP2
LTBP2				ACO2
SH3BGRL				DAZAP1
LIF				NFKB1
IGFBPL1				STIM2
SLIT3				HNRNPA1
PIH1D1				SUCLG1
DNAJB12				FXR1
EEPD1				PTBP1
MYH2				RAE1
BCAP31				MTOR
PDCD5				DDX21
NXN				NIF3L1
CD97				RRM1
DLAT				SF3B1
SSR3				PFKL
LRP5				XPO1
PCDH9				PSMC4
CHCHD3				EPS15
OAT				ELAVL1
THSD4				HSD17B4
AHNAK2				FAM98B
CKB				PARK7
WFS1				DEK
STX7				VDAC3
ITGAV				UPF1
GATM				KIF3B
SAMD4B				GATAD2B
IGF2				TOX4
CD70				BCLAF1
FRG1				NUP205
CKAP4				SHMT1
DHX16				NAP1L4
SUPT4H1				PSIP1
CADM1				PCBP2
EFHD2				ACOT2
HADHA				SNX27
CAPRIN1				UAP1
SLC39A10				CTTN
ACYP1				IDH3A
PTMA				SNRPF
FMNL2				TPR
WRNIP1				EIF5B
OSCAR				ALDH16A1
AGPS				RANBP2
PTK7				FKBP1A
CBL				DHX15
CCDC175				CPNE1
ENAH				MRPL19
STT3A				CUL1
SLTM				HNRNPL
CYB5R2				HNRNPK
ZMPSTE24				PSMA6
DCUN1D3				DYNLL1
RRM2				RAD23B
UQCRB				CHD4
PDCL3				GSTK1
RWDD1				METAP2
SLIRP				VRK1
HMGB3				PGAM1
APMAP				PEPD
GCA				CRYZ
HMGN1				PSMB6
IMPAD1				CRKL
HEBP2				GTF2E1
DHRS7				ILF2
LGALS8				GAR1
CHCHD4				EIF2S1
VAPB				SNRPB
SLC39A6				ZW10
RCOR1				SNRPB2
ITGA5				TOP2B
OCRL				GLB1
WDR43				RPA1
TTC1				PSME1
ACOT9				SNRPA1
EHD4				NUP155
SRSF7				LBR
PTRH2				PRMT5
NUDT16				DRG1
HMGA2				PAICS
GBAS				TMBIM6
PVRL2				CSTF2
SUMO2				SURF6
SH3PXD2B				ME2
ECE1				TRA2B
MCAM				SRRM1
DDAH1				MLEC
TYW5				PFDN4
TACC2				NONO
TPBG				PSMB7
PNN				GPX4
PBXIP1				SUB1
FXR1				SF3B3
ECH1				CMPK1
WNT5B				HSPB1
PLEC				HNRNPF
MBP				FAF1
F3				TFRC
MUC1				OSBPL9
KLK6				DBN1
C4B				TRIM28
HS3ST1				AKAP8
PRSS8				PDPK1
PODXL				SF3A2
PLP1				CNDP2
KRT4				CAMK1
ENPP4				CAST
KRT7				MRPS9
CST6				AXL
CD274				ERP29
SNCG				CTBP1
PLAU				DIABLO
LIPA				VCPIP1
CA2				THRAP3
KRT18				ATP2A2
GALNT3				PRPF8
CING				KIF1B
GPRC5A				HNRNPA0
PROM2				GOLGA1
NEU1				YWHAE
S100A14				CD44
FUT3				RBM25
C4A				CMAS
KLK7				SUPT16H
LYN				NUDT5
MUC16				IDH3B
SARG				ILF3
PSAP				SNRPD1
MUC4				PSMB3
IFIT1				HNRNPA3
EPS8L2				CAND1
CDH3				MCM5
ERVMER34-1				ALB
MGST1				BIRC6
KRT19				ETFDH
STX3				PPP2R1A
SFN				GARS
SLC44A2				HNRNPR
FRAS1				LAMP2
KLK5				MTA2
IFIT3				LARS
DCBLD2				CDK4
HLA-B				SNRPA
FURIN				CCT3
MAP7				ERP44
GPR56				PSMB1
PPL				CAPNS1
RASA1				SF3B4
TPD52				EIF3D
ALCAM				CLIC1
B3GNT2				ROCK2
CPNE8				RBM26
MAL2				NDUFV3
COASY				VCP
CHMP4C				HYOU1
MAMDC2				TPD52L2
NMES1				CENPF
OAS3				AK2
MICA				CKAP5
EVPL				GDI1
LY75				PA2G4
ME1				PTPN11
S100A13				CPSF6
PIGR				USP15
STK25				DOCK1
SNRPD1				PGLS
YWHAZ				PPAN
RFC1				GYS1
HLA-E				APEH
MYOF				EFTUD2
PKP2				F2
IFIT2				SF3A1
BST2				GDI2
KRT16				SF3A3
TGOLN2				PSMA2
RRAS2				HIST1H1B
CA13				USP10
UQCRC1				DDX18
GIPC1				ANXA2
AREG				THOP1
TLDC1				IDE
LOXL4				FLII
OSMR				SART1
ISG15				CAD
CANT1				HDAC7
HMOX2				ELAC2
TSR2				PAPOLA
SMPDL3B				KNG1
LSR				C1QBP
AFP				MAPRE1
S100A16				MDN1
CTSV				UCHL5
TACSTD2				QSOX1
UBE2H				RAB1B
FZD7				APOA1
CADM4				CASP3
FUT8				TOLLIP
PI4K2A				CDC42
SAMD9				IDH3G
TFPI				AK3
VWA2				PPIF
KRT15				GTF2F1
TMOD3				USP14
KRT2				WDR26
RSL1D1				XRCC6
FCHO2				STAT1
VPS4B				SF3B2
GOLM1				PRPF3
SLC25A24				HIST1H1C
SQSTM1				DDX6
KIF23				TRMT2A
ATP2A2				GART
HSPA1A				MYH10
FBP1				EIF4G1
PGAM5				TXNRD1
HSP90AA1				NUP214
SERPINA3				RASA1
EREG				KHSRP
ALDH1A1				ALDH18A1
NOG				PPP1CA
TMSB10				PSMB2
MGMT				DBNL
CALB2				COG5
CSF3				MDH1
TNFRSF6B				CDC5L
TOR1AIP1				FBXW11
CXCL5				MATR3
SEMA3A				STK25
S100A3				DNMT1
RAPH1				PDLIM1
ACE				ADSS
HELZ2				SFPQ
CCL5				PFAS
CHI3L2				BLVRA
TMSB4X				VAT1
SRPK1				LARP1
UAP1				PSMA7
CADM2				KPNA6
ACAA2				EXOC4
HNRNPAB				AP2A2
THOC2				UBQLN1
CXCL6				ITSN1
PTPRZ1				G3BP1
VEGFC				PREP
MAU2				EXOSC4
TCEAL4				TPP1
CGREF1				RNPEP
CXCL3				PSMA5
MSH6				PSMB4
MENT				ATP6V0D1
CXCL2				NACA
NDNL2				DHX8
EIF1AX				IQGAP1
BCL2L13				TCP1
GLA				PRDX6
CXCL1				STK10
APOC1				PSMC3
GSTT2				HK2
DOCK11				PHB
PRPS2				RPP30
WARS				SSRP1
GEMIN5				NDRG1
DDX5				CCT7
HDGFRP2				CNP
PBK				PSMB8
FN3K				DDB1
PYGL				POLR2B
DBI				HMGCL
CDH5				RHOG
SMS				PSMB5
PTPRF				PABPC1
PARG				PLRG1
MKI67				CCT8
S100A1				CANX
THOC5				ACO1
RRAGC				SYNCRIP
ASMTL				DRG2
MB21D2				NAP1L1
SUMO1				CAPZA2
SRGAP1				DBI
TRMT1				RAB14
HBS1L				SMC4
INF2				MYBBP1A
MCM3				PSMA3
PRPF4B				SAMHD1
SHMT1				PITRM1
STAT3				SAR1A
NDRG2				ANPEP
CA11				IPO7
THOC1				PSMA4
DDX21				NPEPPS
STRBP				XRCC5
DDX39A				MAT2A
S100A4				UBE2L3
UTP15				PRPF19
SERPINB9				VCL
SLC39A14				YLPM1
C2orf69				SUCLA2
EHD1				EIF4A3
MMP28				ITIH2
LYPD6B				RBMX
S100A2				C3
SERPINB4				PFKP
LY6D				LMNB2
CXCL10				PHB2
LCP1				ATP6V1A
MMP13				ALDH7A1
KYNU				SBDS
LYNX1				HTT
ANXA10				PSMC5
FYB				PRKAR2A
SERPINB13				IARS
LYPD3				PDCD11
DSC3				CSNK1D
SERPINB3				PCK2
NELL2				EIF6
CSTA				PPP1CC
SCGB1A1				HMGA2
FST				CCT5
KRT17				SHMT2
MUC2				CLINT1
IRF6				DDX3X
KRT6A				PAFAH1B1
PI3				PSMD1
SPRR1A				GPD2
CDH6				TMOD3
KRT5				ATXN2L
TRIM29				SLC25A22
S100P				USP5
AKR1B10				SLC25A11
CORO1A				SPAG9
MMP9				AAMP
FERMT3				SERBP1
CST4				FLOT1
EPHA1				GOLGB1
CTSS				TSG101
IL1RL1				AHSA1
ULBP2				PSMD8
RNASE1				EIF4A2
TIMP3				TAF15
MMP10				EIF3G
FAT2				PSMD11
TYMP				SHOC2
C3				FEN1
DSP				CCT2
IL1RN				GALNT1
KRT13				DDX5
PVRL1				PDIA3
ANK3				PPID
LAMA3				FIS1
MGAT3				DPP7
ITM2B				ARPC1B
FBLN1				PSMB9
AP1M2				MRPS34
LAMB3				AHNAK
PTGFRN				NOP14
DMBT1				SEC23B
ACVR1B				STRAP
SPINK5				DHX38
OLFM4				SDHB
GPNMB				CAPZA1
NOTCH1				SMARCE1
SRC				LSM3
ASS1				TNPO1
WNT10A				MAN1B1
JUP				SNRPD3
ABO				ETF1
IFI16				PLAA
PLXDC2				VPS4B
CKMT1A				GBF1
SLC2A1				HMBS
RNASE7				EIF2A
EFEMP1				RPLP2
FBLN7				AP1B1
ACAA1				ANKRD17
KIAA1217				CCT6A
YES1				CPNE3
CTNNA1				ST13
CEL				DYNLRB1
AP1S1				ENDOD1
SPOCK3				PDCD6IP
SORD				EIF5A
BMP1				RANBP1
IL4I1				EIF4E
MEGF6				PCYOX1
LRG1				ATP6V1E1
MLKL				CDS2
PTPRU				SAR1B
SPON2				AK1
CAPN1				DIS3
GALNT1				ECHDC1
CAV1				FKBP3
PAPLN				CFL1
COL16A1				LASP1
EML2				MUT
SEP15				WDR3
CLU				ZRANB2
L1RE1				AP3D1
POR				CTSB
CDK2				ABCF1
PRSS22				LSM8
ANK1				ARCN1
INPP1				RPS6KB1
ISYNA1				RPS10
CPA4				LDHA
PCDHB14				POLR2D
AKR1B1				DDX1
TOP3B				SNX3
CNOT10				ALDH9A1
MGAT1				EPS15L1
CTNNB1				VTA1
				LIMD1
				SLC25A3
				AIP
				SDF4
				RPL23
				UBE2N
				GMPR2
				YARS
				UBTF
				ANKFY1
				AP1M1
				SDCBP
				QARS
				MIA3
				CAPZB
				SH3BGRL
				ARHGDIB
				SPTLC2
				GSN
				RPLP1
				SH3BGRL2
				GNAI3
				HNRNPD
				VTN
				HSPA8
				SH3BGRL3
				AP3B1
				GSTO1
				RPS4X
				HERC4
				GRB2
				RPS5
				RPS21
				SMARCA4
				GANAB
				SKIV2L
				CUL4B
				CROT
				SCFD2
				RPL12
				SUGT1
				PPP1CB
				USP19
				TKT
				DCTN1
				STAT5A
				PPIB
				EIF4G3
				ATP6V1G1
				SSFA2
				HDAC2
				TRIP11
				NDUFS3
				EPN1
				MAPK1
				NUCB1
				DYNC1H1
				LMNA
				TPM3
				RPL19
				RPL3
				DES
				PFN1
				CYTH2
				PSMD2
				PNO1
				FKBP9
				SNX6
				SND1
				AP2M1
				CAP1
				SSR4
				RAB21
				COPB2
				NUP54
				TUBA1C
				PML
				CHMP5
				ACBD3
				GALNT2
				HDLBP
				ACTR1A
				PIK3R1
				EPS8
				RPL18
				GMFB
				RPL24
				COPG2
				NARS
				ARHGEF1
				LAP3
				RPS3
				PSMD9
				RPL8
				RPL18A
				CSK
				RPL15
				COPB1
				RPL11
				RPLP0
				TXNL1
				RPS19
				VPS45
				PARP12
				B4GALT1
				EIF2B5
				PSMD6
				KPNB1
				RPL13A
				FNDC3A
				CAPN2
				COL18A1
				UBXN6
				PACSIN3
				PRKCSH
				CNN2
				RPS3A
				BLMH
				GNA13
				RPS20
				RPS11
				COPA
				FAM129B
				LPP
				EWSR1
				RAB32
				TPP2
				VARS
				SRP72
				CDK5
				RPS9
				ASPH
				CDK5RAP3
				RPL4
				KIF5B
				AZGP1
				SRP68
				UBQLN2
				STX7
				POSTN
				IRAK4
				NDUFA9
				RANGAP1
				EP400
				GGH
				PGD
				LAMB2
				LSM2
				ACTR2
				SARS
				HEXB
				EEF2
				METAP1
				COG2
				DSTN
				UBA7
				HEXA
				GALK1
				PRCP
				ARFGAP1
				NENF
				ARPC3
				PAM
				NNT
				RPS24
				TUBB3
				TBCC
				SNX9
				LAMP1
				CSDE1
				HARS
				EIF1
				PDIA6
				ARPC2
				UFM1
				HGS
				APOB
				YBX1
				QDPR
				PDAP1
				SLC1A5
				CBR1
				PLCG1
				FAH
				ATP13A1
				PSMD14
				ESD
				PRKAR1A
				ARHGEF2
				CALR
				KIFAP3
				NEDD8
				ACTB
				KIFC1
				ACTR3
				ACTA2
				MCCC1
				MTAP
				GPS1
				MAN1A2
				ADD1
				PPP3CA
				NDUFS7
				YWHAH
				TWF2
				ALAD
				IMPDH2
				HSPA5
				SORBS3
				CLTC
				STOM
				WDR1
				FAU
				HSP90B1
				NDUFB8
				TGFB1
				ITGB1
				BAG3
				ARSB
				ABHD14B
				NDUFS6
				CLTA
				EEA1
				ACTR1B
				FTH1
				RPS14
				PFN2
				PPFIBP1
				MAN2B1
				MAN2A1
				MAP2K4
				PLEKHA5
				UROD
				ARPC5
				ACTN1
				DUSP3
				ACAT2
				SEC23A
				TTR
				GOLGA4
				SERPINH1
				DPYSL2
				SERPINC1
				PROCR
				ARHGAP1
				MAGED2
				CAMK2D
				FDPS
				FASN
				RAB5C
				MYO1D
				PCYT2
				PHGDH
				HK1
				SPARC
				PDLIM5
				RTN4
				ARHGDIA
				CNN3
				PLS3
				DPM1
				ASCC1
				TAGLN2
				CORO1C
				ALCAM
				ANXA5
				H6PD
				RRBP1
				IPO5
				UTRN
				MSN
				CTSC
				MGAT1
				PLOD1
				SEC31A
				TLN1
				STXBP1
				P4HB
				MAPRE2
				P4HA1
				LDHB
				ZYX
				VIM
				FLNA
				GBE1
				CD63
				ARPC1A
				LAMC1
				FN3KRP
				RAB11FIP5
				MARCKS
				CALU
				ARF4
				MCFD2
				HSPG2
				ILK
				GAMT
				RSU1
				TRAM1
				NRP1
				THBS1
				CSRP1
				AKAP12
				NES
				COL12A1
				ACLY
				LIMS1
				MYH9
				BASP1
				CFL2
				UGDH
				LGALS1
				SNTB1
				RPL14
				DOCK10
				TPM2
				ITGA5
				FLNC
				PTK7
				PZP
				ANXA6
				TPM1
				COL5A1
				ITIH3
				TNC
				DAB2
				TGFBI
				LRP1
				COL6A1
				RCN3
				COL3A1
				FSTL1
				GSTM1
				CDH13
				HPX
				COL6A3
				PCOLCE
				PXDN
				COL6A2
				CALD1
				FBLN1
				COL8A1
				IGFBP7
				TAGLN
				COL1A1
				FN1
